# Supplementary material for: Functional orderly topography of brain networks associated with gene expression heterogeneity
Source: Commun Biol. 2022 Oct 11;5:1083. doi: 10.1038/s42003-022-04039-8 (PMC9554040; doi:10.1038/s42003-022-04039-8)
Supplement: Supplementary file 4 — Supplementary Data 1 [file 42003_2022_4039_MOESM4_ESM.xlsx]

## Sheet: Sheet1
Brain #	structure acronym	structure_name	expression percentage	HKG percentage	specific gene percentage	average expression level
1	PCLa-i	paracentral lobule, anterior part, right, inferior bank of gyrus	73.1151	28.9009	0.0234357	3.1529
1	Cl	claustrum, right	57.6936	36.6261	0	3.58084
1	Cl	claustrum, right	37.2276	56.6418	0	3.9867
1	LGd	dorsal lateral geniculate nucleus, left	38.7663	54.482	0.0442008	3.92934
1	CA4	CA4 field, right	44.6779	47.2962	0	3.86254
1	DG	dentate gyrus, right	63.2796	33.3929	0.00541565	3.3709
1	Dt	dentate nucleus, left	59.462	35.5369	0	3.52427
1	Fas	fastigial nucleus, left	44.8595	47.097	0.0152788	3.87551
1	Emb	emboliform nucleus, right	49.0404	43.0887	0	3.77599
1	S	subiculum, left	59.0576	35.7802	0	3.54675
1	CA1	CA1 field, left	40.6408	51.9605	0	3.97201
1	TCd	tail of caudate nucleus, left	60.2776	35.056	0.00568537	3.50827
1	DTA	anterior group of nuclei, right	58.9068	35.8718	0.00581767	3.541
1	DTLv	lateral group of nuclei, right, ventral division	63.9411	33.0475	0	3.40561
1	ILr	rostral group of intralaminar nuclei, right	53.4955	39.5003	0.00640615	3.61478
1	DTA	anterior group of nuclei, left	54.6676	38.6535	0	3.63566
1	DTM	medial group of nuclei, left	57.7896	36.5653	0.00593014	3.56273
1	DTLv	lateral group of nuclei, left, ventral division	55.0891	38.3577	0.00622084	3.6405
1	ILr	rostral group of intralaminar nuclei, left	59.7258	35.3798	0	3.52106
1	ILc	caudal group of intralaminar nuclei, left	54.2495	38.9514	0	3.63866
1	Cl	claustrum, left	37.9541	55.5666	0	3.95721
1	DTM	medial group of nuclei, right	61.7478	34.2213	0	3.46595
1	DTLv	lateral group of nuclei, right, ventral division	59.0918	35.7594	0	3.53458
1	R	reticular nucleus of thalamus, right	45.5517	46.3888	0	3.84922
1	Pa	paraventricular nuclei, right of thalamus, right	60.6888	34.8185	0	3.40687
1	SI	substantia innominata, right	55.3873	38.1512	0.00618735	3.62138
1	Sb	subthalamic nucleus, right	59.4106	35.5676	0	3.52881
1	SNC	substantia nigra, pars compacta, left	62.1316	34.0099	0.00551572	3.45143
1	DTLv	lateral group of nuclei, left, ventral division	59.3934	35.5779	0	3.52268
1	DTA	anterior group of nuclei, right	55.4901	38.0805	0	3.62407
1	DTM	medial group of nuclei, right	56.0829	37.678	0	3.61456
1	DTLv	lateral group of nuclei, right, ventral division	43.4613	48.6201	0.00788519	3.88594
1	R	reticular nucleus of thalamus, left	61.268	34.4893	0.0111869	3.47874
1	ZI	zona incerta, left	50.5312	41.8176	0.00678196	3.7236
1	R	reticular nucleus of thalamus, right	45.8362	46.1009	0	3.85138
1	ZI	zona incerta, right	25.353	79.17	0	4.30096
1	Sb	subthalamic nucleus, left	48.8005	43.3006	0	3.7922
1	CGMB	central gray substance of midbrain, right	54.9417	38.4606	0	3.65127
1	RN	red nucleus, left	42.3201	49.9312	0	3.90214
1	RN	red nucleus, right	46.8746	45.0797	0	3.82844
1	SNC	substantia nigra, pars compacta, left	59.767	35.3555	0	3.51403
1	SNR	substantia nigra, pars reticulata, left	42.5908	49.5816	0	3.89357
1	MTG-i	middle temporal gyrus, left, inferior bank of gyrus	72.2687	29.2394	0.0142261	3.17473
1	ATZ	amygdalohippocampal transition zone, left	59.4688	35.5328	0.00576269	3.52513
1	BLA	basolateral nucleus, left	58.6326	36.0395	0.0175346	3.55455
1	BMA	basomedial nucleus, left	49.3729	42.7986	0.0138821	3.75951
1	LA	lateral nucleus, left	64.3729	32.8258	0.00532368	3.39822
1	LA	lateral nucleus, left	61.7032	34.246	0	3.48385
1	SI	substantia innominata, left	59.1844	35.7035	0.0115808	3.52658
1	CeA	central nucleus, left	55.9013	37.8004	0	3.614
1	SIG	short insular gyri, left	70.3873	30.0209	0	3.24161
1	PoG-cs	postcentral gyrus, right, bank of the central sulcus	73.3413	28.8117	0	3.14367
1	OTG-i	occipito-temporal gyrus, left, inferior bank of gyrus	70.4935	29.9757	0	3.23741
1	FuG-its	fusiform gyrus, left, bank of the its	75.4832	27.9942	0.00908018	3.06914
1	FuG-l	fusiform gyrus, left, lateral bank of gyrus	72.7347	29.052	0.00471165	3.16377
1	FuG-cos	fusiform gyrus, left, bank of cos	71.5079	29.5505	0	3.19886
1	FuG-cos	fusiform gyrus, right, bank of cos	80.0446	26.3989	0.00856274	2.91849
1	FuG-l	fusiform gyrus, right, lateral bank of gyrus	70.8259	29.835	0	3.22776
1	HG	Heschl's gyrus, left	70.7676	29.8596	0	3.22722
1	Pu	putamen, left	66.34	31.8473	0.0103316	3.34252
1	HG	Heschl's gyrus, right	71.4942	29.5561	0	3.20176
1	LIG	long insular gyri, right	70.1371	30.128	0	3.24498
1	STG-i	superior temporal gyrus, left, inferior bank of gyrus	74.6059	28.3234	0.00918695	3.09748
1	MTG-s	middle temporal gyrus, left, superior bank of gyrus	71.9294	29.3773	0.0142932	3.18991
1	MTG-i	middle temporal gyrus, left, inferior bank of gyrus	69.8903	30.2344	0	3.24189
1	ITG-l	inferior temporal gyrus, left, lateral bank of gyrus	70.3598	30.0326	0.0243534	3.23262
1	ITG-mts	inferior temporal gyrus, left, bank of mts	71.6381	29.4967	0	3.19543
1	STG-l	superior temporal gyrus, right, lateral bank of gyrus	71.2543	29.6556	0	3.20982
1	STG-i	superior temporal gyrus, right, inferior bank of gyrus	68.5846	30.8	0.0099935	3.29267
1	MTG-s	middle temporal gyrus, right, superior bank of gyrus	71.1995	29.6785	0	3.21178
1	MTG-i	middle temporal gyrus, right, inferior bank of gyrus	70.209	30.0971	0.0146434	3.2455
1	ITG-its	inferior temporal gyrus, right, bank of the its （颞下回皮层）	83.3071	25.3651	0.0863878	2.80018
1	ITG-l	inferior temporal gyrus, right, lateral bank of gyrus	69.0987	30.5808	0.00495958	3.26953
1	ITG-mts	inferior temporal gyrus, right, bank of mts	74.4894	28.3677	0	3.1011
1	FuG-its	fusiform gyrus, right, bank of the its	73.0398	28.9307	0	3.15503
1	PoG-il	postcentral gyrus, right, inferior lateral aspect of gyrus	72.7073	29.063	0	3.16591
1	PLT	planum temporale, right	74.6025	28.3247	0.0229684	3.0987
1	PrG-prc	precentral gyrus, left, bank of the precentral sulcus	70.3564	30.0341	0	3.23823
1	PrG-sl	precentral gyrus, left, superior lateral aspect of gyrus	69.3009	30.4915	0.00494511	3.27363
1	PrG-il	precentral gyrus, left, inferior lateral aspect of gyrus	66.8163	31.6254	0.0564189	3.289
1	MFG-i	middle frontal gyrus, left, inferior bank of gyrus	70.2776	30.0678	0	3.24218
1	SFG-m	superior frontal gyrus, left, medial bank of gyrus	69.9212	30.221	0	3.24453
1	SFG-l	superior frontal gyrus, left, lateral bank of gyrus	75.7882	27.8815	0.00452182	3.0652
1	MFG-s	middle frontal gyrus, left, superior bank of gyrus	72.0562	29.3256	0	3.18718
1	SFG-m	superior frontal gyrus, right, medial bank of gyrus	71.4942	29.5561	0	3.20267
1	PrG-prc	precentral gyrus, right, bank of the precentral sulcus	72.231	29.2546	0.00474451	3.17884
1	PrG-sl	precentral gyrus, right, superior lateral aspect of gyrus	66.8403	31.614	0	3.34432
1	PrG-il	precentral gyrus, right, inferior lateral aspect of gyrus	66.9328	31.5703	0.0102401	3.34234
1	PrG-cs	precentral gyrus, right, bank of the central sulcus	70.3975	30.0166	0.00973615	3.22104
1	SFG-l	superior frontal gyrus, right, lateral bank of gyrus	73.8143	28.6271	0.00464274	3.1286
1	MFG-s	middle frontal gyrus, right, superior bank of gyrus	72.392	29.1895	0.0094679	3.17399
1	MFG-i	middle frontal gyrus, right, inferior bank of gyrus	71.3639	29.6101	0.00480215	3.20503
1	PoG-cs	postcentral gyrus, right, bank of the central sulcus	72.3955	29.1882	0.00473373	3.17306
1	PrG-cs	precentral gyrus, left, bank of the central sulcus	71.9225	29.3801	0.00476485	3.18544
1	PoG-cs	postcentral gyrus, left, bank of the central sulcus	65.1508	32.4339	0	3.39654
1	SFG-m	superior frontal gyrus, left, medial bank of gyrus	72.1487	29.288	0.00474992	3.18193
1	MFG-s	middle frontal gyrus, right, superior bank of gyrus	72.9541	28.9647	0.00469748	3.15504
1	MFG-s	middle frontal gyrus, left, superior bank of gyrus	72.5291	29.1344	0.004725	3.16659
1	ITG-its	inferior temporal gyrus, right, bank of the its	69.9109	30.2255	0.00490196	3.2528
1	MTG-s	middle temporal gyrus, right, superior bank of gyrus	68.965	30.6251	0.0198768	3.27157
1	ITG-l	inferior temporal gyrus, left, lateral bank of gyrus	70.2947	30.0605	0	3.24217
1	MTG-s	middle temporal gyrus, left, superior bank of gyrus	71.9465	29.3703	0	3.18999
1	Pu	putamen, left	71.3605	29.6115	0	3.19616
1	PrG-cs	precentral gyrus, right, bank of the central sulcus	74.3215	28.4318	0.0138332	3.11209
1	GPi	globus pallidus, internal segment, right	68.3105	30.9336	0.00501681	3.26388
1	ITG-its	inferior temporal gyrus, left, bank of the its	71.6313	29.4996	0	3.19985
1	FuG-l	fusiform gyrus, left, lateral bank of gyrus	68.6875	30.7639	0	3.28955
1	PHG-l	parahippocampal gyrus, left, lateral bank of gyrus	67.6765	31.2234	0	3.3203
1	PHG-cos	parahippocampal gyrus, left, bank of the cos	69.6436	30.3415	0	3.25874
1	CgGp-s	cingulate gyrus, parietal part, left, superior bank of gyrus	67.7039	31.2108	0	3.32242
1	CgGp-i	cingulate gyrus, parietal part, left, inferior bank of gyrus	70.4421	29.9976	0	3.23249
1	CgGp-s	cingulate gyrus, parietal part, right, superior bank of gyrus	69.2084	30.5323	0	3.27155
1	CgGp-i	cingulate gyrus, parietal part, right, inferior bank of gyrus	70.6511	29.9088	0.0097012	3.22949
1	cc	corpus callosum	66.3194	31.8623	0	3.32264
1	cgb	cingulum bundle, right	68.2625	30.9554	0	3.268
1	PLT	planum temporale, left	75.0788	28.145	0.0136936	3.07348
1	LIG	long insular gyri, left	71.4256	29.5845	0	3.20524
1	STG-i	superior temporal gyrus, right, inferior bank of gyrus	75.0308	28.163	0.00456746	3.08916
1	MTG-s	middle temporal gyrus, right, superior bank of gyrus	72.8136	29.0206	0	3.15985
1	MTG-i	middle temporal gyrus, right, inferior bank of gyrus	71.2029	29.677	0.00481301	3.21365
1	ITG-its	inferior temporal gyrus, right, bank of the its	71.7889	29.4348	0	3.19386
1	ITG-l	inferior temporal gyrus, right, lateral bank of gyrus	71.0487	29.7415	0.00964692	3.21736
1	ITG-mts	inferior temporal gyrus, right, bank of mts	73.1528	28.886	0.00936944	3.15026
1	STG-i	superior temporal gyrus, left, inferior bank of gyrus	71.5284	29.542	0.0143733	3.20301
1	MTG-s	middle temporal gyrus, left, superior bank of gyrus	68.9993	30.6248	0	3.28421
1	MTG-i	middle temporal gyrus, left, inferior bank of gyrus	68.499	30.8485	0.025015	3.29411
1	PLP	planum polare, left	71.9054	29.3871	0	3.1944
1	Cl	claustrum, right	62.8855	33.6022	0.00544959	3.44782
1	Cl	claustrum, left	50.0617	42.2097	0.00684556	3.7512
1	SMG-s	supramarginal gyrus, left, superior bank of gyrus	71.6929	29.4742	0.00478011	3.19702
1	GPi	globus pallidus, internal segment, left	67.8718	31.1336	0	3.28608
1	PHG-cos	parahippocampal gyrus, right, bank of the cos	80.3838	26.2875	0.042633	2.90504
1	Cl	claustrum, right	52.6011	40.172	0.0130302	3.68993
1	MFG-i	middle frontal gyrus, left, inferior bank of gyrus	74.366	28.4147	0	3.11016
1	ITG-mts	inferior temporal gyrus, right, bank of mts	71.2851	29.6428	0.00480746	3.21287
1	MTG-i	middle temporal gyrus, right, inferior bank of gyrus	73.2042	28.8657	0.00468143	3.14632
1	ITG-mts	inferior temporal gyrus, left, bank of mts	69.7327	30.3027	0.00491449	3.26054
1	BCd	body of caudate nucleus, right	70.6717	29.9001	0	3.21687
1	Pu	putamen, left	70.6751	29.8987	0.00969791	3.21186
1	MFG-i	middle frontal gyrus, right, inferior bank of gyrus	71.9602	29.3647	0	3.19275
1	MFG-s	middle frontal gyrus, right, superior bank of gyrus	71.9088	29.3857	0.00476576	3.19392
1	HG	Heschl's gyrus, right	72.8376	29.011	0.004705	3.15852
1	SMG-i	supramarginal gyrus, left, inferior bank of gyrus	72.3201	29.2186	0	3.17705
1	SFG-m	superior frontal gyrus, right, medial bank of gyrus	71.5284	29.542	0.00958222	3.19797
1	Cl	claustrum, right	51.806	40.7885	0.0132301	3.70157
1	Cl	claustrum, left	54.5888	38.7093	0.0125557	3.64951
1	Cl	claustrum, left	52.3029	40.401	0	3.70892
1	Cl	claustrum, left	56.5559	37.3629	0.0060595	3.59618
1	MFG-i	middle frontal gyrus, right, inferior bank of gyrus	72.1967	29.2685	0.00949352	3.18271
1	SFG-m	superior frontal gyrus, left, medial bank of gyrus	71.5422	29.5363	0	3.20024
1	SFG-m	superior frontal gyrus, right, medial bank of gyrus	72.8855	28.9919	0.0047019	3.15942
1	CgGf-s	cingulate gyrus, frontal part, left, superior bank of gyrus	74.0096	28.5516	0	3.11902
1	CgGf-i	cingulate gyrus, frontal part, left, inferior bank of gyrus	71.7341	29.4573	0.00477737	3.18882
1	CgGf-s	cingulate gyrus, frontal part, right, superior bank of gyrus	71.3674	29.6086	0	3.20908
1	CgGf-i	cingulate gyrus, frontal part, right, inferior bank of gyrus	70.8944	29.8062	0	3.22629
1	SFG-l	superior frontal gyrus, left, lateral bank of gyrus	71.0384	29.7458	0.00482416	3.21377
1	MFG-s	middle frontal gyrus, left, superior bank of gyrus	73.2214	28.8589	0.00468033	3.14925
1	PrG-prc	precentral gyrus, left, bank of the precentral sulcus	71.0007	29.7616	0.00965344	3.21653
1	PrG-sl	precentral gyrus, left, superior lateral aspect of gyrus	70.6888	29.8929	0.0193921	3.22965
1	MFG-i	middle frontal gyrus, left, inferior bank of gyrus	72.4435	29.1688	0.00473059	3.17531
1	PrG-prc	precentral gyrus, right, bank of the precentral sulcus	71.6724	29.4826	0.0143445	3.19906
1	PrG-il	precentral gyrus, right, inferior lateral aspect of gyrus	72.6182	29.0986	0	3.17118
1	PoG-cs	postcentral gyrus, right, bank of the central sulcus	71.8574	29.4067	0	3.1939
1	PoG-sl	postcentral gyrus, right, superior lateral aspect of gyrus	74.8355	28.2365	0.0183175	3.09579
1	PoG-il	postcentral gyrus, right, inferior lateral aspect of gyrus	75.1371	28.1231	0	3.08544
1	BCd	body of caudate nucleus, right	71.7204	29.4629	0.00477829	3.18157
1	Pu	putamen, right	66.6415	31.7083	0	3.33153
1	GPe	globus pallidus, external segment, right	71.5147	29.5476	0.0191681	3.17887
1	PrG-il	precentral gyrus, left, inferior lateral aspect of gyrus	72.6525	29.0849	0.00943396	3.16343
1	STG-l	superior temporal gyrus, left, lateral bank of gyrus	70.586	29.9364	0.0145652	3.22957
1	HG	Heschl's gyrus, left	69.5785	30.3699	0	3.26387
1	ITG-l	inferior temporal gyrus, left, lateral bank of gyrus	71.5696	29.525	0.0143651	3.19981
1	TG	transverse gyri, right	73.8382	28.6178	0	3.12492
1	SIG	short insular gyri, right	72.2104	29.263	0.00474586	3.17881
1	BCd	body of caudate nucleus, left	74.1981	28.4791	0	3.10092
1	Pu	putamen, left	68.5812	30.8115	0.029982	3.27128
1	PHG-l	parahippocampal gyrus, right, lateral bank of gyrus	70.7916	29.8494	0	3.22992
1	GPe	globus pallidus, external segment, left	68.2282	30.9709	0.00502285	3.27835
1	PLP	planum polare, right	68.5709	30.8161	0.0449798	3.29131
1	FuG-its	fusiform gyrus, right, bank of the its	66.7786	31.6432	0.0102638	3.34501
1	ITG-mts	inferior temporal gyrus, left, bank of mts	64.9349	32.5417	0.026388	3.38843
1	LIG	long insular gyri, right	66.0898	31.973	0.00518538	3.35259
1	SFG-l	superior frontal gyrus, left, lateral bank of gyrus	67.1213	31.4817	0.0153171	3.33901
1	SFG-m	superior frontal gyrus, right, medial bank of gyrus	75.8773	27.8488	0	3.06035
1	CgGp-i	cingulate gyrus, parietal part, left, inferior bank of gyrus	67.9678	31.0896	0	3.31219
1	MTG-i	middle temporal gyrus, left, inferior bank of gyrus	70.5003	29.9728	0	3.23573
1	ITG-its	inferior temporal gyrus, left, bank of the its	65.7574	32.1347	0	3.36956
1	ITG-mts	inferior temporal gyrus, left, bank of mts	69.4722	30.4163	0	3.26584
1	FuG-cos	fusiform gyrus, left, bank of cos	67.159	31.464	0	3.335
1	ITG-its	inferior temporal gyrus, right, bank of the its	70.6408	29.9132	0.00485131	3.22667
1	ITG-l	inferior temporal gyrus, right, lateral bank of gyrus	65.3461	32.3369	0	3.38197
1	FuG-its	fusiform gyrus, right, bank of the its	67.392	31.3552	0	3.32975
1	FuG-l	fusiform gyrus, right, lateral bank of gyrus	65.538	32.2422	0.0313742	3.36802
1	PHG-l	parahippocampal gyrus, right, lateral bank of gyrus	66.2577	31.892	0.0362056	3.35554
1	PHG-cos	parahippocampal gyrus, right, bank of the cos	60.7608	34.7772	0	3.5048
1	SMG-i	supramarginal gyrus, left, inferior bank of gyrus	66.4531	31.7983	0.00515703	3.35714
1	STG-i	superior temporal gyrus, left, inferior bank of gyrus	68.5058	30.8454	0	3.29543
1	TG	transverse gyri, left	71.3263	29.6257	0.00960938	3.19918
1	PLT	planum temporale, left	68.3139	30.9321	0.00501655	3.29915
1	MTG-s	middle temporal gyrus, right, superior bank of gyrus	70.1097	30.1398	0	3.2476
1	MTG-i	middle temporal gyrus, right, inferior bank of gyrus	68.3071	30.9352	0	3.30612
1	ITG-mts	inferior temporal gyrus, right, bank of mts	66.477	31.7868	0.0103103	3.35195
1	PrG-il	precentral gyrus, left, inferior lateral aspect of gyrus	68.9445	30.6492	0.00994135	3.27611
1	PrG-cs	precentral gyrus, left, bank of the central sulcus	68.0089	31.0708	0.00503905	3.31041
1	PoG-cs	postcentral gyrus, left, bank of the central sulcus	65.4935	32.2641	0	3.38053
1	PoG-pcs	postcentral gyrus, left, bank of the posterior central sulcus	76.5147	27.6168	0.0179155	3.03955
1	PrG-sl	precentral gyrus, right, superior lateral aspect of gyrus	68.0295	31.0614	0	3.3128
1	PCLa-s	paracentral lobule, anterior part, right, superior bank of gyrus	63.0226	33.5291	0.00543774	3.44672
1	PCLa-i	paracentral lobule, anterior part, left, inferior bank of gyrus	73.5538	28.7285	0	3.1383
1	CgGp-s	cingulate gyrus, parietal part, right, superior bank of gyrus	67.0665	31.5074	0.0102197	3.33272
1	PrG-il	precentral gyrus, right, inferior lateral aspect of gyrus	64.5236	32.7491	0	3.41454
1	PrG-cs	precentral gyrus, right, bank of the central sulcus	65.1405	32.439	0.0157828	3.38752
1	PoG-sl	postcentral gyrus, right, superior lateral aspect of gyrus	67.8033	31.165	0.0252717	3.31063
1	PoG-il	postcentral gyrus, right, inferior lateral aspect of gyrus	77.6628	27.2085	0.0220634	2.95852
1	SMG-s	supramarginal gyrus, right, superior bank of gyrus	67.464	31.3218	0.0457178	3.31791
1	SMG-i	supramarginal gyrus, right, inferior bank of gyrus	78.1631	27.0344	0.0175377	2.93547
1	PoG-cs	postcentral gyrus, left, bank of the central sulcus	71.8814	29.3969	0.0238379	3.18687
1	AnG-i	angular gyrus, left, inferior bank of gyrus	66.1446	31.9465	0	3.36013
1	SPL-i	superior parietal lobule, left, inferior bank of gyrus	75.1268	28.127	0.0182465	3.05904
1	HCd	head of caudate nucleus, right	74.904	28.2106	0	3.08163
1	PCLa-s	paracentral lobule, anterior part, left, superior bank of gyrus	71.5182	29.5462	0.00958359	3.19566
1	CgGp-s	cingulate gyrus, parietal part, left, superior bank of gyrus	68.8691	30.6827	0.00995223	3.28261
1	ITG-l	inferior temporal gyrus, right, lateral bank of gyrus	62.4572	33.8326	0	3.46973
1	MTG-s	middle temporal gyrus, left, superior bank of gyrus	75.2639	28.0758	0.0273199	3.04679
1	SMG-i	supramarginal gyrus, left, inferior bank of gyrus	70.2056	30.0986	0.00488138	3.24333
1	ITG-its	inferior temporal gyrus, right, bank of the its	65.3873	32.3166	0	3.38192
1	PCLa-i	paracentral lobule, anterior part, right, inferior bank of gyrus	67.5805	31.2677	0.010142	3.31188
1	STG-i	superior temporal gyrus, left, inferior bank of gyrus	68.8759	30.6797	0.0248781	3.28114
1	MTG-s	middle temporal gyrus, left, superior bank of gyrus	69.8561	30.2492	0	3.25522
1	MTG-i	middle temporal gyrus, left, inferior bank of gyrus	70.7437	29.8697	0.019377	3.22571
1	ITG-l	inferior temporal gyrus, left, lateral bank of gyrus	71.7855	29.4362	0	3.17866
1	HG	Heschl's gyrus, left	68.3036	30.9367	0	3.30196
1	PLT	planum temporale, left	71.4873	29.559	0	3.20039
1	MTG-i	middle temporal gyrus, left, inferior bank of gyrus	70.4695	29.9859	0.0145893	3.22695
1	AOrG	anterior orbital gyrus, right	69.5648	30.3759	0	3.26508
1	LOrG	lateral orbital gyrus, right	69.2975	30.4931	0	3.27058
1	orIFG	inferior frontal gyrus, orbital part, left	70.5792	29.9393	0.00485555	3.23092
1	LOrG	lateral orbital gyrus, left	69.1947	30.5384	0	3.27797
1	GRe	gyrus rectus, right	69.7704	30.2864	0	3.2587
1	IRoG	inferior rostral gyrus, left	71.878	29.3983	0.00476781	3.19165
1	SFG-m	superior frontal gyrus, left, medial bank of gyrus	69.1056	30.5777	0	3.27358
1	SRoG	superior rostral gyrus, right	70.3598	30.0326	0.0243534	3.23371
1	MFG-s	middle frontal gyrus, right, superior bank of gyrus	71.2234	29.6685	0	3.21462
1	OTG-s	occipito-temporal gyrus, left, superior bank of gyrus	71.7855	29.4362	0.0190958	3.19043
1	OTG-i	occipito-temporal gyrus, left, inferior bank of gyrus	72.3098	29.2227	0	3.1764
1	LiG-pest	lingual gyrus, right, peristriate	68.6909	30.7623	0.0149671	3.27943
1	LiG-str	lingual gyrus, right, striate	71.1103	29.7157	0.00481928	3.21154
1	Cun-pest	cuneus, right, peristriate	64.5442	32.7387	0.0106191	3.39989
1	LiG-str	lingual gyrus, right, striate	71.6724	29.4826	0.00478149	3.19054
1	AnG-i	angular gyrus, left, inferior bank of gyrus	69.2186	30.5278	0	3.27
1	SOG-s	superior occipital gyrus, left, superior bank of gyrus	69.5236	30.3938	0	3.26496
1	AnG-s	angular gyrus, right, superior bank of gyrus	68.8143	30.7072	0	3.2801
1	Pcu-i	precuneus, right, inferior lateral bank of gyrus	68.8588	30.6873	0.00497686	3.28103
1	SPL-i	superior parietal lobule, right, inferior bank of gyrus	69.6436	30.3415	0	3.25952
1	AnG-i	angular gyrus, right, inferior bank of gyrus	73.9102	28.59	0.00463671	3.12913
1	SOG-s	superior occipital gyrus, right, superior bank of gyrus	71.7375	29.4559	0.0191086	3.19878
1	SPL-i	superior parietal lobule, left, inferior bank of gyrus	70.4558	29.9917	0.00486405	3.23506
1	AnG-s	angular gyrus, left, superior bank of gyrus	68.5127	30.8423	0	3.29134
1	SPL-s	superior parietal lobule, right, superior bank of gyrus	67.6319	31.244	0	3.32354
1	Pcu-s	precuneus, right, superior lateral bank of gyrus	72.6594	29.0822	0	3.16411
1	LiG-str	lingual gyrus, right, striate	70.5483	29.9524	0	3.2229
1	MTG-s	middle temporal gyrus, right, superior bank of gyrus	71.5661	29.5264	0.00478858	3.20245
1	ITG-mts	inferior temporal gyrus, right, bank of mts	72.512	29.1413	0.0283567	3.1664
1	SPL-s	superior parietal lobule, right, superior bank of gyrus	70.305	30.0561	0.0194979	3.23717
1	Pcu-s	precuneus, right, superior lateral bank of gyrus	65.4352	32.2929	0.0104745	3.37371
1	Cun-pest	cuneus, left, peristriate	69.5853	30.3669	0	3.26083
1	LiG-str	lingual gyrus, left, striate	67.5942	31.2614	0	3.31327
1	Pcu-i	precuneus, left, inferior lateral bank of gyrus	68.194	30.9865	0	3.30452
1	GRe	gyrus rectus, left	67.6833	31.2203	0.0151899	3.31106
1	MOrG	medial orbital gyrus, left	70.4901	29.9772	0.00972337	3.23734
1	GRe	gyrus rectus, left	65.1337	32.4424	0	3.39222
1	SFG-m	superior frontal gyrus, left, medial bank of gyrus	66.1995	31.9201	0	3.35648
1	Pcu-s	precuneus, left, superior lateral bank of gyrus	70.8773	29.8134	0.0193405	3.22198
1	Pcu-i	precuneus, left, inferior lateral bank of gyrus	67.6422	31.2392	0.00506637	3.31786
1	Pcu-i	precuneus, right, inferior lateral bank of gyrus	72.5874	29.111	0.00944242	3.16016
1	Cun-str	cuneus, left, striate	74.3626	28.4161	0	3.10567
1	Cun-str	cuneus, right, striate	66.782	31.6416	0.00513163	3.33687
1	SPL-s	superior parietal lobule, left, superior bank of gyrus	70.209	30.0971	0	3.24228
1	SPL-i	superior parietal lobule, left, inferior bank of gyrus	71.196	29.6799	0.0240674	3.21002
1	SPL-i	superior parietal lobule, left, inferior bank of gyrus	67.3852	31.3584	0.0101714	3.32507
1	AnG-s	angular gyrus, left, superior bank of gyrus	63.1528	33.46	0	3.44134
1	MFG-s	middle frontal gyrus, left, superior bank of gyrus	65.1371	32.4407	0	3.39373
1	SFG-l	superior frontal gyrus, left, lateral bank of gyrus	68.427	30.881	0	3.29807
1	MFG-s	middle frontal gyrus, right, superior bank of gyrus	70.682	29.8958	0	3.22346
1	SFG-m	superior frontal gyrus, left, medial bank of gyrus	72.9883	28.9511	0	3.15572
1	LiG-pest	lingual gyrus, left, peristriate	70.2193	30.0927	0.0244021	3.2363
1	IRoG	inferior rostral gyrus, right	70.6237	29.9204	0.00485248	3.23371
1	LiG-pest	lingual gyrus, left, peristriate	71.8197	29.4222	0	3.18238
1	LiG-pest	lingual gyrus, left, peristriate	69.8081	30.27	0	3.24847
1	FP-s	frontal pole, left, superior aspect	70.4729	29.9844	0.0291772	3.23307
1	AnG-i	angular gyrus, left, inferior bank of gyrus	58.3619	36.2067	0.017616	3.56634
1	SPL-s	superior parietal lobule, right, superior bank of gyrus	70.2022	30.1001	0	3.23752
1	GRe	gyrus rectus, right	69.1467	30.5595	0	3.27769
1	MOrG	medial orbital gyrus, right	71.0144	29.7558	0.0241289	3.2122
1	SFG-m	superior frontal gyrus, right, medial bank of gyrus	71.8574	29.4067	0.00953834	3.18872
1	IRoG	inferior rostral gyrus, right	70.0685	30.1575	0	3.24531
1	SFG-l	superior frontal gyrus, right, lateral bank of gyrus	66.5079	31.772	0	3.35517
1	MFG-s	middle frontal gyrus, right, superior bank of gyrus	69.5271	30.3924	0.00985804	3.2658
1	MFG-s	middle frontal gyrus, right, superior bank of gyrus	70.281	30.0663	0	3.24318
1	MFG-i	middle frontal gyrus, right, inferior bank of gyrus	69.4483	30.4268	0.00986923	3.26259
1	STG-i	superior temporal gyrus, right, inferior bank of gyrus	74.6504	28.3065	0.00459074	3.10061
1	Dt	dentate nucleus, right	54.318	38.8959	0.0378549	3.60361
1	Fas	fastigial nucleus, left	57.9404	36.4701	0.00591471	3.5409
1	Dt	dentate nucleus, right	67.4949	31.3074	0	3.28529
1	Dt	dentate nucleus, left	63.5195	33.2668	0.0053952	3.40642
1	Cl	claustrum, right	56.9911	37.0776	0.0541191	3.565
1	DG	dentate gyrus, left	69.7601	30.2908	0.00491256	3.17793
1	DTA	anterior group of nuclei, right	61.9705	34.0983	0	3.44673
1	Pa	paraventricular nuclei, left of thalamus, left	69.928	30.2181	0	3.19465
1	SI	substantia innominata, left	64.8458	32.5864	0.0317091	3.36815
1	S	subiculum, right	62.512	33.803	0.0328929	3.44159
1	CA1	CA1 field, right	47.5326	44.4557	0.00720981	3.80285
1	CA2	CA2 field, right	60.3221	35.0301	0	3.49748
1	CA3	CA3 field, right	61.6038	34.3013	0.00556297	3.45912
1	CA4	CA4 field, right	47.0425	44.9188	0	3.77629
1	DG	dentate gyrus, right	57.2104	36.9294	0.00599018	3.46948
1	TCd	tail of caudate nucleus, right	38.828	53.3981	0.00882613	3.97522
1	LHM	lateral hypothalamic area, mammillary region, left	47.4949	44.4621	0.0144311	3.76531
1	LHM	lateral hypothalamic area, mammillary region, right	57.3098	36.8714	0.0119596	3.57126
1	PHA	posterior hypothalamic area, left	63.5332	33.2596	0	3.42353
1	PHA	posterior hypothalamic area, right	59.2255	35.6787	0	3.52692
1	SNC	substantia nigra, pars compacta, right	46.0281	45.9013	0	3.82705
1	DTA	anterior group of nuclei, left	59.9417	35.2524	0	3.50972
1	DTM	medial group of nuclei, left	42.841	49.3001	0.00799936	3.88151
1	ILr	rostral group of intralaminar nuclei, right	59.9212	35.2645	0.00571919	3.51486
1	Sb	subthalamic nucleus, right	45.3393	46.6062	0.0226757	3.80845
1	Pa	paraventricular nuclei, left of thalamus, left	43.7766	48.2621	0.0234852	3.83708
1	Pa	paraventricular nuclei, right of thalamus, right	61.3571	34.4392	0.00558534	3.44023
1	CGMB	central gray substance of midbrain, left	41.3125	51.1489	0	3.91671
1	VTA	ventral tegmental area, left	57.0356	37.0486	0.00600853	3.57542
1	VTA	ventral tegmental area, right	36.3057	58.08	0	4.03607
1	DTA	anterior group of nuclei, left	56.1446	37.6366	0.0183117	3.59156
1	DTM	medial group of nuclei, left	63.379	33.3405	0.00540716	3.40335
1	DTLv	lateral group of nuclei, left, ventral division	47.5463	44.4428	0	3.79056
1	ILr	rostral group of intralaminar nuclei, left	51.8643	40.7427	0.00660764	3.70154
1	DTA	anterior group of nuclei, right	59.1261	35.7387	0	3.53422
1	DTM	medial group of nuclei, right	50.5312	41.8176	0.00678196	3.7356
1	DTLv	lateral group of nuclei, right, ventral division	56.7786	37.2163	0	3.59936
1	ILr	rostral group of intralaminar nuclei, right	60.4661	34.9467	0	3.50391
1	ILc	caudal group of intralaminar nuclei, right	55.4524	38.1064	0	3.61646
1	R	reticular nucleus of thalamus, left	38.3105	55.1302	0	3.9909
1	R	reticular nucleus of thalamus, right	48.0466	43.98	0.00713267	3.75396
1	Pa	paraventricular nuclei, left of thalamus, left	44.2426	47.3354	0	3.74944
1	Pa	paraventricular nuclei, right of thalamus, right	60.9082	34.6931	0.00562651	3.4206
1	CGMB	central gray substance of midbrain, left	40.7437	51.8378	0	3.92184
1	CGMB	central gray substance of midbrain, right	62.9541	33.5656	0.00544366	3.43601
1	3	oculomotor nuclear complex, left	58.7731	35.9534	0.0116618	3.52304
1	3	oculomotor nuclear complex, right	32.2173	64.408	0.0106372	4.09406
1	RN	red nucleus, left	50.3461	41.9713	0	3.73792
1	SNC	substantia nigra, pars compacta, left	48.9171	43.1904	0	3.75487
1	MPB	medial parabrachial nucleus, left	44.791	47.1691	0	3.86888
1	Pr5	principal sensory nucleus of trigeminal nerve, left	56.1172	37.655	0	3.58823
1	7	facial motor nucleus, left	55.3941	38.1465	0	3.60726
1	12	hypoglossal nucleus, right	57.8958	36.4982	0	3.46754
1	12	hypoglossal nucleus, right	49.0679	43.0577	0	3.72271
1	12	hypoglossal nucleus, left	55.0617	38.3768	0	3.58709
1	SNR	substantia nigra, pars reticulata, left	61.6244	34.2898	0	3.46355
1	7	facial motor nucleus, right	51.1412	41.3188	0	3.72154
1	VTA	ventral tegmental area, left	58.6429	36.0332	0	3.55216
1	7	facial motor nucleus, right	57.9095	36.4895	0	3.54075
1	COMA	cortico-medial group, left	41.6141	50.7782	0	3.9198
1	RaM	raphe nuclei of medulla	59.9349	35.2564	0	3.50985
1	Mo5	motor nucleus of trigeminal nerve, right	45.0274	46.929	0	3.85063
1	IO	inferior olivary complex, right	59.0987	35.7553	0.0115976	3.48472
1	Mo5	motor nucleus of trigeminal nerve, left	50.1097	42.1693	0	3.72911
1	MPB	medial parabrachial nucleus,right	45.6134	46.3261	0	3.77745
1	LPB	lateral parabrachial nucleus, left	53.66	39.3792	0	3.61048
1	CGMB	central gray substance of midbrain, right	51.3674	41.1368	0	3.73134
1	SNR	substantia nigra, pars reticulata, right	43.331	48.7583	0	3.88167
1	RN	red nucleus, left	42.7519	49.4028	0.0160321	3.8863
1	LC	locus ceruleus, right	62.1899	33.9781	0.00551055	3.45265
1	Pn	pontine nuclei, right	58.3756	36.1982	0	3.54369
1	SubC	nucleus subceruleus, left	49.2495	42.9059	0.00695846	3.77966
1	LC	locus ceruleus, right	62.8307	33.6315	0.0218174	3.43057
1	PRF	pontine reticular formation, left	50.6683	41.7044	0.0202908	3.73947
1	VTA	ventral tegmental area, left	58.523	36.107	0.0117117	3.53817
1	Arc	arcuate nucleus of medulla, right	59.3454	35.6066	0.00577467	3.50995
1	Pn	pontine nuclei, right	60.73	34.7949	0	3.48438
1	Pn	pontine nuclei, left	53.5093	39.4902	0	3.66795
1	Pn	pontine nuclei, left	56.4462	37.4355	0.00607128	3.58257
1	LPB	lateral parabrachial nucleus, left	45.8807	46.0562	0.0149388	3.83398
1	LPB	lateral parabrachial nucleus, right	43.7868	48.2586	0.00782656	3.89547
1	PRF	pontine reticular formation, left	53.9548	39.1641	0.00635163	3.6505
1	CA2	CA2 field, right	70.5655	29.9451	0.00485649	3.21254
1	MBRF	midbrain reticular formation, left	54.0644	39.0783	0	3.66064
1	Pn	pontine nuclei, left	55.4215	38.1276	0.00618353	3.61237
1	MBRF	midbrain reticular formation, right	58.1803	36.3197	0.00589032	3.56121
1	Pr5	principal sensory nucleus of trigeminal nerve, right	53.8725	39.2239	0.0127226	3.62961
1	LC	locus ceruleus, left	59.3283	35.6169	0.0231054	3.51632
1	MBRF	midbrain reticular formation, left	56.0727	37.6849	0.00611172	3.59646
1	CA1	CA1 field, left	61.4633	34.3797	0.0111514	3.4664
1	PRF	pontine reticular formation, right	61.9602	34.104	0.00553097	3.45377
1	PRF	pontine reticular formation, left	54.0062	39.1268	0.0126912	3.65293
1	Pr5	principal sensory nucleus of trigeminal nerve, right	59.1432	35.7284	0.0115888	3.52135
1	SubC	nucleus subceruleus, right	55.096	38.3529	0	3.64121
1	CGMB	central gray substance of midbrain, left	53.7868	39.2864	0.00637146	3.65851
1	SubCn	subcuneiform nucleus, right	51.3194	41.1753	0	3.7328
1	MBRF	midbrain reticular formation, right	58.3687	36.2024	0	3.55794
1	CGMB	central gray substance of midbrain, left	44.767	47.202	0	3.87976
1	RN	red nucleus, right	48.1014	43.9299	0	3.7755
1	SNR	substantia nigra, pars reticulata, right	49.6676	42.5447	0	3.76794
1	CGMB	central gray substance of midbrain, right	53.5435	39.4649	0.00640041	3.67616
1	LPB	lateral parabrachial nucleus, right	45.4318	46.5037	0	3.86182
1	PRF	pontine reticular formation, right	58.3071	36.2407	0.00587751	3.56181
1	SNC	substantia nigra, pars compacta, left	51.3023	41.189	0.00668003	3.71158
1	SubC	nucleus subceruleus, right	54.2186	38.9735	0	3.66025
1	SubC	nucleus subceruleus, left	54.599	38.702	0	3.66106
1	SNC	substantia nigra, pars compacta, right	49.791	42.4393	0	3.75841
1	PRF	pontine reticular formation, right	51.2269	41.2497	0.00668986	3.73611
1	VTA	ventral tegmental area, right	55.0514	38.384	0.0124502	3.62405
1	SOC	superior olivary complex, left	48.9788	43.143	0.0559754	3.76559
1	4	trochlear nucleus, right	56.4942	37.4037	0.00606612	3.58105
1	LC	locus ceruleus, left	66.0384	31.9979	0	3.34158
1	SOC	superior olivary complex, right	51.7923	40.7993	0	3.71577
1	MBRa	midbrain raphe nuclei	57.1522	36.9731	0	3.57974
1	Pn	pontine nuclei, right	63.6121	33.2184	0.0107747	3.39346
1	SNC	substantia nigra, pars compacta, right	57.0596	37.033	0.012012	3.57186
1	MBRa	midbrain raphe nuclei	58.4476	36.1478	0	3.54773
1	MBRa	midbrain raphe nuclei	64.6813	32.6693	0.00529829	3.37971
1	SubCn	subcuneiform nucleus, left	55.5072	38.0688	0	3.6229
1	4	trochlear nucleus, left	56.8746	37.1535	0.0241022	3.5675
1	ITG-mts	inferior temporal gyrus, right, bank of mts	60.6271	34.8539	0.0113052	3.50745
1	ITG-mts	inferior temporal gyrus, left, bank of mts	64.5751	32.723	0	3.39427
1	HCd	head of caudate nucleus, right	62.745	33.6774	0.0109236	3.41526
1	Pu	putamen, left	63.9925	33.0209	0.0214213	3.38466
1	GRe	gyrus rectus, right	73.7937	28.6351	0.00464403	3.13036
1	CgGp-i	cingulate gyrus, parietal part, right, inferior bank of gyrus	63.0535	33.5127	0.00543508	3.42337
1	PoG-sl	postcentral gyrus, right, superior lateral aspect of gyrus	68.4578	30.867	0	3.29421
1	STG-i	superior temporal gyrus, right, inferior bank of gyrus	69.3009	30.4915	0	3.27096
1	PHG-cos	parahippocampal gyrus, left, bank of the cos	66.2577	31.892	0	3.36194
1	STG-i	superior temporal gyrus, left, inferior bank of gyrus	71.4256	29.5845	0	3.19952
1	SFG-m	superior frontal gyrus, left, medial bank of gyrus	65.6134	32.2052	0	3.38196
1	SFG-m	superior frontal gyrus, right, medial bank of gyrus	65.8122	32.1079	0.0104145	3.3765
1	SFG-l	superior frontal gyrus, left, lateral bank of gyrus	48.6977	43.3568	0	3.79025
1	STG-l	superior temporal gyrus, right, lateral bank of gyrus	63.4647	33.2955	0.0161996	3.4214
1	STG-i	superior temporal gyrus, right, inferior bank of gyrus	66.2714	31.8854	0.0258558	3.34579
1	MTG-s	middle temporal gyrus, right, superior bank of gyrus	69.8355	30.2581	0.0343508	3.23163
1	MTG-i	middle temporal gyrus, right, inferior bank of gyrus	67.6182	31.2503	0	3.3213
1	ITG-mts	inferior temporal gyrus, right, bank of mts	65.9664	32.0328	0.00519508	3.37273
1	STG-i	superior temporal gyrus, left, inferior bank of gyrus	75.0651	28.1501	0.00456538	3.08623
1	MTG-s	middle temporal gyrus, left, superior bank of gyrus	68.1631	31.0005	0	3.30405
1	MTG-i	middle temporal gyrus, left, inferior bank of gyrus	66.4633	31.7933	0.0206249	3.33817
1	ITG-l	inferior temporal gyrus, left, lateral bank of gyrus	69.7601	30.2908	0.0147377	3.25188
1	ITG-mts	inferior temporal gyrus, left, bank of mts	72.0836	29.3144	0.0190168	3.17991
1	ITG-its	inferior temporal gyrus, left, bank of the its	66.2234	31.9085	0	3.36328
1	FuG-its	fusiform gyrus, left, bank of the its	58.8725	35.8927	0.0407474	3.51357
1	FuG-l	fusiform gyrus, left, lateral bank of gyrus	63.6121	33.2184	0	3.42168
1	FuG-cos	fusiform gyrus, left, bank of cos	65.9664	32.0172	0	3.36219
1	PHG-l	parahippocampal gyrus, left, lateral bank of gyrus	58.05	36.4012	0.0118071	3.54999
1	PHG-cos	parahippocampal gyrus, left, bank of the cos	60.73	34.7949	0.011286	3.48047
1	MFG-i	middle frontal gyrus, left, inferior bank of gyrus	68.2625	30.9554	0	3.30494
1	fro	frontal operculum, right	65.8568	32.0862	0.00520373	3.36896
1	Pu	putamen, right	61.0384	34.6191	0	3.475
1	HCd	head of caudate nucleus, right	62.1179	34.0174	0.00551694	3.44348
1	fro	frontal operculum, left	61.196	34.5299	0.0280002	3.4815
1	SIG	short insular gyri, left	64.7361	32.6416	0.0105876	3.39127
1	Pu	putamen, left	65.7539	32.1363	0	3.3646
1	MFG-s	middle frontal gyrus, right, superior bank of gyrus	63.8725	33.0829	0.0160961	3.41166
1	opIFG	inferior frontal gyrus, opercular part, right	69.7738	30.2849	0.00491159	3.25539
1	HG	Heschl's gyrus, right	57.0802	37.0197	0	3.59978
1	TG	transverse gyri, right	61.22	34.5163	0.0111957	3.4783
1	PLT	planum temporale, right	59.4243	35.5594	0	3.53621
1	SIG	short insular gyri, right	66.1241	31.9565	0	3.36936
1	ITG-its	inferior temporal gyrus, right, bank of the its	65.0171	32.5005	0.00527093	3.37752
1	FuG-its	fusiform gyrus, right, bank of the its	71.806	29.4278	0.00477259	3.19345
1	FuG-l	fusiform gyrus, right, lateral bank of gyrus	71.4633	29.5689	0.00479547	3.19237
1	FuG-cos	fusiform gyrus, right, bank of cos	66.0727	31.9813	0	3.34178
1	PHG-l	parahippocampal gyrus, right, lateral bank of gyrus	66.477	31.7868	0.00515517	3.35078
1	PHG-cos	parahippocampal gyrus, right, bank of the cos	65.9047	32.0628	0.00519994	3.37263
1	SFG-l	superior frontal gyrus, left, lateral bank of gyrus	75.6374	27.9371	0	3.06644
1	orIFG	inferior frontal gyrus, orbital part, right	66.0041	32.0145	0.00519211	3.37292
1	MTG-s	middle temporal gyrus, left, superior bank of gyrus	64.1398	32.913	0	3.38098
1	ITG-mts	inferior temporal gyrus, left, bank of mts	70.1748	30.1118	0.00976706	3.24832
1	PHG-l	parahippocampal gyrus, left, lateral bank of gyrus	63.3036	33.3803	0.0108272	3.43355
1	PHG-cos	parahippocampal gyrus, left, bank of the cos	68.4064	30.8902	0	3.29758
1	FuG-cos	fusiform gyrus, right, bank of cos	67.5977	31.2598	0	3.32568
1	MTG-s	middle temporal gyrus, left, superior bank of gyrus	65.8122	32.1079	0	3.37231
1	PrG-sl	precentral gyrus, left, superior lateral aspect of gyrus	63.3585	33.3514	0	3.44836
1	PoG-il	postcentral gyrus, right, inferior lateral aspect of gyrus	66.2063	31.9168	0.00517625	3.36131
1	MFG-s	middle frontal gyrus, right, superior bank of gyrus	62.5942	33.7586	0.0328497	3.45824
1	PHG-cos	parahippocampal gyrus, left, bank of the cos	73.5915	28.7138	0	3.13361
1	Ve-VIIAt	VIIAt	63.4784	33.2883	0	3.37658
1	PV-Crus I	Crus I, left, paravermis	62.2241	33.9594	0.00550752	3.41537
1	PV-VIIIA	VIIIA, right, paravermis	65.2399	32.3896	0	3.34134
1	HCd	head of caudate nucleus, left	69.9829	30.1944	0.0146908	3.23266
1	SMG-i	supramarginal gyrus, right, inferior bank of gyrus	64.9246	32.5468	0	3.39878
1	ITG-mts	inferior temporal gyrus, left, bank of mts	61.7101	34.2422	0	3.48499
1	ITG-l	inferior temporal gyrus, right, lateral bank of gyrus	67.6422	31.2392	0	3.32482
1	HCd	head of caudate nucleus, left	67.5805	31.2677	0	3.29492
1	MFG-i	middle frontal gyrus, right, inferior bank of gyrus	62.4503	33.8364	0.00548757	3.46374
1	MFG-s	middle frontal gyrus, right, superior bank of gyrus	64.4037	32.7994	0.0159634	3.40547
1	BCd	body of caudate nucleus, left	62.0562	34.0512	0	3.46181
1	GPe	globus pallidus, external segment, left	62.1419	34.0043	0	3.44563
1	GPi	globus pallidus, internal segment, right	61.9363	34.1172	0.00553312	3.46013
1	DTLv	lateral group of nuclei, left, ventral division	61.9054	34.1342	0	3.47161
1	MG	medial geniculate complex, left	55.7882	37.877	0.00614288	3.6236
1	MTG-i	middle temporal gyrus, right, inferior bank of gyrus	64.9726	32.5228	0.0158236	3.39744
1	GPe	globus pallidus, external segment, right	54.5031	38.7701	0.00628773	3.64549
1	ATZ	amygdalohippocampal transition zone, left	48.8382	43.2671	0	3.79037
1	STG-l	superior temporal gyrus, left, lateral bank of gyrus	64.0062	33.0139	0.0321251	3.41814
1	cgb	cingulum bundle, left	61.3571	34.4392	0.00558534	3.4176
1	cc	corpus callosum	59.1844	35.7035	0	3.4788
1	Pu	putamen, right	62.9712	33.5565	0	3.4438
1	PLT	planum temporale, left	61.645	34.2784	0	3.48909
1	LIG	long insular gyri, left	70.1371	30.128	0	3.24555
1	OTG-s	occipito-temporal gyrus, left, superior bank of gyrus	62.1761	33.9856	0	3.47531
1	Glo	globose nucleus, left	55.1165	38.3386	0.0124355	3.62776
1	STG-l	superior temporal gyrus, right, lateral bank of gyrus	57.5017	36.7483	0.00595983	3.59363
1	MFG-s	middle frontal gyrus, right, superior bank of gyrus	73.6977	28.6724	0.00465008	3.13557
1	S	subiculum, left	54.3043	38.912	0	3.66322
1	CA1	CA1 field, left	62.4229	33.8512	0.0164699	3.442
1	CA2	CA2 field, left	58.9479	35.8468	0	3.53746
1	CA3	CA3 field, left	61.0487	34.6132	0.00561356	3.44617
1	CA4	CA4 field, left	54.5579	38.7312	0.0125628	3.64514
1	DG	dentate gyrus, left	74.4414	28.386	0.00920726	3.04851
1	TCd	tail of caudate nucleus, left	60.1439	35.1339	0	3.51117
1	S	subiculum, left	73.7046	28.6697	0.0185986	3.12348
1	CA1	CA1 field, left	68.2796	30.9476	0.00501907	3.28165
1	CA2	CA2 field, left	43.218	48.878	0	3.91794
1	CA3	CA3 field, left	66.0555	31.9896	0.0103761	3.31967
1	CA4	CA4 field, left	60.8465	34.7282	0	3.49134
1	DG	dentate gyrus, left	74.7293	28.2766	0.00458589	3.05931
1	DTA	anterior group of nuclei, left	67.6354	31.2424	0.00506688	3.30155
1	DTM	medial group of nuclei, left	70.2536	30.078	0	3.22573
1	DTLd	lateral group of nuclei, left, dorsal division	69.6093	30.3564	0.0098464	3.2439
1	DTP	posterior group of nuclei, left	67.0631	31.509	0	3.32114
1	ILr	rostral group of intralaminar nuclei, left	69.4345	30.4329	0.00493559	3.24906
1	SC	superior colliculus, left	72.536	29.1316	0	3.15694
1	S	subiculum, left	71.8472	29.4109	0	3.19173
1	CA1	CA1 field, left	64.4859	32.7682	0	3.38446
1	CA2	CA2 field, left	70.6683	29.9016	0.00969885	3.20862
1	CA3	CA3 field, left	54.013	39.1219	0	3.6055
1	CA4	CA4 field, left	56.0418	37.7056	0	3.42897
1	DG	dentate gyrus, left	73.3242	28.8185	0.00467377	3.08914
1	SI	substantia innominata, left	68.0158	31.0677	0.00503854	3.2886
1	CeA	central nucleus, left	71.6244	29.5024	0	3.18652
1	COMA	cortico-medial group, left	59.599	35.4551	0.0057501	3.51754
1	PHA	posterior hypothalamic area, left	60.538	34.9052	0	3.50269
1	SptN	septal nuclei, left	58.7354	35.9764	0	3.55711
1	SptN	septal nuclei, right	60.5209	34.9151	0.011325	3.50002
1	SI	substantia innominata, right	66.1549	31.9416	0	3.35173
1	PrOR	preoptic region, left	70.3016	30.0575	0.0146242	3.21944
1	PrOR	preoptic region, right	51.6381	40.9212	0	3.72121
1	SO	supraoptic nucleus, left	55.9321	37.7734	0.00612708	3.58825
1	SO	supraoptic nucleus, right	47.087	44.818	0.0218341	3.80318
1	S	subiculum, left	61.9911	34.087	0.0221129	3.46882
1	CA2	CA2 field, left	55.8019	37.8616	0.00614137	3.6083
1	CA3	CA3 field, left	55.2639	38.2364	0.00620117	3.6178
1	CA4	CA4 field, left	54.8081	38.5544	0.00625274	3.62361
1	DG	dentate gyrus, left	73.427	28.7781	0.0140017	3.07596
1	DTLv	lateral group of nuclei, left, ventral division	60.5929	34.8736	0.00565579	3.50047
1	LGd	dorsal lateral geniculate nucleus, left	70.1131	30.1383	0.0195513	3.21767
1	CGMB	central gray substance of midbrain, left	61.1138	34.5763	0	3.48641
1	PTec	pretectal region	65.5072	32.2574	0	3.36437
1	S	subiculum, right	71.1515	29.6985	0.00481649	3.2024
1	CA1	CA1 field, right	69.767	30.2878	0	3.24105
1	CA2	CA2 field, right	67.207	31.4415	0	3.31325
1	CA3	CA3 field, right	68.0672	31.0442	0.0100695	3.28571
1	CA4	CA4 field, right	67.5703	31.2725	0.00507177	3.29518
1	DG	dentate gyrus, right	74.9657	28.1874	0.00457143	3.05466
1	TCd	tail of caudate nucleus, right	76.22	27.7236	0	3.03521
1	DTM	medial group of nuclei, right	70.0891	30.1486	0	3.22885
1	DTLd	lateral group of nuclei, right, dorsal division	68.8862	30.6751	0.0198995	3.26395
1	DTLv	lateral group of nuclei, right, ventral division	64.27	32.8783	0.0053322	3.37979
1	DTP	posterior group of nuclei, right	71.1103	29.7157	0	3.20412
1	ILr	rostral group of intralaminar nuclei, right	73.1357	28.8927	0	3.1385
1	ILc	caudal group of intralaminar nuclei, right	67.0493	31.5155	0.0102223	3.32173
1	Hm	medial habenular nucleus, right	65.1645	32.427	0.00525901	3.35225
1	Hl	lateral habenular nucleus, right	73.0466	28.928	0	3.13356
1	CGMB	central gray substance of midbrain, left	62.9404	33.5729	0.00544484	3.43126
1	CGMB	central gray substance of midbrain, right	66.3982	31.8245	0	3.33807
1	PTec	pretectal region	58.0466	36.4034	0.00590388	3.57208
1	DTLv	lateral group of nuclei, right, ventral division	71.7204	29.4629	0	3.17599
1	S	subiculum, left	50.8499	41.5555	0	3.74293
1	BLA	basolateral nucleus, left	39.2872	53.777	0	3.97882
1	BMA	basomedial nucleus, left	28.0946	72.8714	0	4.23989
1	LA	lateral nucleus, left	55.6477	37.9727	0	3.62228
1	LA	lateral nucleus, left	40.3324	52.3919	0.0169938	3.96864
1	Dt	dentate nucleus, left	58.5881	36.0669	0	3.53871
1	Emb	emboliform nucleus, left	57.5703	36.7046	0.00595274	3.55927
1	CA2	CA2 field, left	58.7731	35.9534	0.0174927	3.53364
1	CA3	CA3 field, left	48.7354	43.3373	0.00703185	3.63067
1	CA4	CA4 field, left	46.0966	45.8182	0	3.77297
1	OTG-s	occipito-temporal gyrus, right, superior bank of gyrus	75.7574	27.8929	0.00452366	3.06381
1	ITG-its	inferior temporal gyrus, left, bank of the its	72.0733	29.3186	0.0142647	3.17849
1	OTG-s	occipito-temporal gyrus, right, superior bank of gyrus	74.0781	28.5252	0	3.12015
1	OTG-i	occipito-temporal gyrus, left, inferior bank of gyrus	72.0151	29.3423	0	3.186
1	ITG-its	inferior temporal gyrus, right, bank of the its	74.7121	28.2831	0	3.09744
1	OTG-i	occipito-temporal gyrus, right, inferior bank of gyrus	70.3153	30.0517	0	3.23417
1	STG-l	superior temporal gyrus, right, lateral bank of gyrus	71.4428	29.5774	0.00479685	3.19847
1	MTG-s	middle temporal gyrus, right, superior bank of gyrus	70.658	29.9059	0.00970026	3.22411
1	MTG-i	middle temporal gyrus, right, inferior bank of gyrus	73.1837	28.8738	0.0140482	3.14815
1	ITG-l	inferior temporal gyrus, right, lateral bank of gyrus	76.9637	27.4557	0	3.02492
1	ITG-mts	inferior temporal gyrus, right, bank of mts	74.2838	28.4462	0.0046134	3.11567
1	PoG-il	postcentral gyrus, left, inferior lateral aspect of gyrus	69.8047	30.2715	0.0245471	3.25543
1	PoG-pcs	postcentral gyrus, left, bank of the posterior central sulcus	72.6731	29.0767	0.0330095	3.16327
1	SMG-s	supramarginal gyrus, left, superior bank of gyrus	74.0336	28.5423	0.0277739	3.11773
1	SMG-i	supramarginal gyrus, left, inferior bank of gyrus	72.3098	29.2227	0.00947867	3.17822
1	PrG-sl	precentral gyrus, left, superior lateral aspect of gyrus	71.782	29.4376	0	3.19782
1	PrG-il	precentral gyrus, left, inferior lateral aspect of gyrus	73.3482	28.809	0	3.14572
1	PrG-cs	precentral gyrus, left, bank of the central sulcus	75.048	28.1565	0.00913284	3.08578
1	PoG-cs	postcentral gyrus, left, bank of the central sulcus	78.9513	26.7645	0.00868131	2.95389
1	PoG-sl	postcentral gyrus, left, superior lateral aspect of gyrus	76.5696	27.597	0.00447567	3.03542
1	PCLa-s	paracentral lobule, anterior part, right, superior bank of gyrus	73.3413	28.8117	0	3.1447
1	PrG-sl	precentral gyrus, right, superior lateral aspect of gyrus	72.2995	29.2269	0.01422	3.17594
1	PrG-il	precentral gyrus, right, inferior lateral aspect of gyrus	71.148	29.6999	0.0289003	3.20368
1	PrG-cs	precentral gyrus, right, bank of the central sulcus	69.0062	30.6218	0.00993246	3.27338
1	PoG-cs	postcentral gyrus, right, bank of the central sulcus	76.1446	27.751	0.013502	3.04442
1	PoG-sl	postcentral gyrus, right, superior lateral aspect of gyrus	72.6319	29.0931	0.0283099	3.15969
1	PoG-il	postcentral gyrus, right, inferior lateral aspect of gyrus	71.1515	29.6985	0	3.21317
1	PoG-pcs	postcentral gyrus, right, bank of the posterior central sulcus	74.0781	28.5252	0.0185048	3.11904
1	SMG-i	supramarginal gyrus, right, inferior bank of gyrus	74.5271	28.3533	0.0183933	3.10362
1	LOrG	lateral orbital gyrus, right	70.682	29.8958	0	3.22605
1	GRe	gyrus rectus, right	75.4215	28.0171	0.0045438	3.07541
1	LiG-str	lingual gyrus, right, striate	70.5175	29.9655	0.0291588	3.22298
1	PaOG	parolfactory gyri, left	73.0055	28.9443	0.00938835	3.1452
1	MTG-i	middle temporal gyrus, left, inferior bank of gyrus	74.5305	28.352	0.00459812	3.10664
1	ITG-mts	inferior temporal gyrus, left, bank of mts	76.0212	27.7961	0.00450796	3.05365
1	FuG-its	fusiform gyrus, left, bank of the its	72.8855	28.9919	0.0282114	3.15341
1	FuG-l	fusiform gyrus, left, lateral bank of gyrus	74.3557	28.4187	0.00460893	3.09844
1	FuG-cos	fusiform gyrus, left, bank of cos	63.523	33.265	0.00539491	3.43201
1	MFG-i	middle frontal gyrus, left, inferior bank of gyrus	74.0987	28.5173	0	3.1175
1	MFG-i	middle frontal gyrus, left, inferior bank of gyrus	70.61	29.9262	0.0145603	3.22888
1	SFG-m	superior frontal gyrus, left, medial bank of gyrus	69.1672	30.5505	0	3.27006
1	SFG-l	superior frontal gyrus, left, lateral bank of gyrus	69.4071	30.4449	0	3.2701
1	CgGf-s	cingulate gyrus, frontal part, left, superior bank of gyrus	70.9356	29.7889	0	3.21831
1	SCG	subcallosal cingulate gyrus, right	69.3934	30.4509	0	3.25865
1	PaOG	parolfactory gyri, right	70.2262	30.0898	0.00487995	3.24194
1	Pu	putamen, right	69.0747	30.5914	0.0099226	3.25603
1	STG-l	superior temporal gyrus, left, lateral bank of gyrus	70.634	29.9161	0	3.22985
1	MTG-s	middle temporal gyrus, left, superior bank of gyrus	71.5422	29.5363	0.0191608	3.19884
1	PLP	planum polare, left	72.3989	29.1868	0	3.16769
1	opIFG	inferior frontal gyrus, opercular part, left	71.5216	29.5448	0	3.20388
1	PCLa-s	paracentral lobule, anterior part, left, superior bank of gyrus	70.9973	29.763	0	3.21783
1	PCLa-i	paracentral lobule, anterior part, left, inferior bank of gyrus	74.3866	28.4069	0.00460702	3.10668
1	OTG-s	occipito-temporal gyrus, left, superior bank of gyrus	74.8286	28.2391	0	3.09579
1	opIFG	inferior frontal gyrus, opercular part, right	71.1755	29.6885	0	3.21414
1	fro	frontal operculum, right	75.5415	27.9726	0.00453659	3.06924
1	HG	Heschl's gyrus, right	68.6737	30.77	0.00998054	3.28886
1	SIG	short insular gyri, right	67.5497	31.282	0.0152199	3.31529
1	CgGf-s	cingulate gyrus, frontal part, right, superior bank of gyrus	73.4921	28.7526	0	3.13851
1	MTG-s	middle temporal gyrus, right, superior bank of gyrus	71.0281	29.7501	0.00964972	3.21167
1	MTG-i	middle temporal gyrus, right, inferior bank of gyrus	74.2255	28.4685	0.00461702	3.11107
1	ITG-its	inferior temporal gyrus, right, bank of the its	73.3002	28.8279	0.0140259	3.14099
1	ITG-l	inferior temporal gyrus, right, lateral bank of gyrus	73.0192	28.9388	0	3.15764
1	FuG-its	fusiform gyrus, right, bank of the its	74.4208	28.3938	0.0046049	3.10778
1	FuG-l	fusiform gyrus, right, lateral bank of gyrus	71.5319	29.5406	0	3.20329
1	FuG-cos	fusiform gyrus, right, bank of cos	67.1213	31.4817	0	3.3346
1	PHG-cos	parahippocampal gyrus, right, bank of the cos	74.2049	28.4764	0	3.11782
1	fro	frontal operculum, left	69.8698	30.2433	0	3.25524
1	HCd	head of caudate nucleus, left	72.488	29.1509	0	3.15576
1	Pu	putamen, left	68.2008	30.9834	0	3.28764
1	Pu	putamen, left	68.3756	30.9042	0.00501203	3.28453
1	MTG-i	middle temporal gyrus, right, inferior bank of gyrus	69.0644	30.5959	0.00992408	3.27483
1	MTG-s	middle temporal gyrus, left, superior bank of gyrus	72.9918	28.9497	0	3.15749
1	Pu	putamen, right	68.8245	30.7026	0.0199173	3.27123
1	SMG-i	supramarginal gyrus, left, inferior bank of gyrus	76.7512	27.5317	0	3.03188
1	MTG-s	middle temporal gyrus, right, superior bank of gyrus	69.4962	30.4058	0	3.27066
1	ITG-its	inferior temporal gyrus, right, bank of the its	75.353	28.0426	0	3.07702
1	HCd	head of caudate nucleus, right	72.9301	28.9742	0.00939805	3.14294
1	HCd	head of caudate nucleus, left	74.7601	28.265	0.02292	3.08061
1	MFG-s	middle frontal gyrus, right, superior bank of gyrus	72.2515	29.2463	0.0379453	3.1741
1	SFG-m	superior frontal gyrus, right, medial bank of gyrus	72.6422	29.089	0	3.16951
1	SFG-l	superior frontal gyrus, right, lateral bank of gyrus	73.523	28.7406	0	3.13775
1	SFG-m	superior frontal gyrus, right, medial bank of gyrus	70.1508	30.1221	0	3.24778
1	Arc	arcuate nucleus of medulla, left	67.6559	31.2329	0.00506534	3.2893
1	Arc	arcuate nucleus of medulla, right	63.6018	33.2238	0	3.40409
1	GiRt	gigantocellular group, left	59.7704	35.3535	0	3.51657
1	LMRt	lateral medullary reticular group, right	60.5723	34.8854	0.00565771	3.49873
1	RaM	raphe nuclei of medulla	51.5147	41.0192	0	3.71179
1	Sp5	spinal trigeminal nucleus, left	56.5559	37.3629	0.012119	3.58208
1	8Ve	vestibular nuclei, left	56.7718	37.1786	0.00603646	3.55894
1	8Ve	vestibular nuclei, right	58.9719	35.8322	0	3.52391
1	10	dorsal motor nucleus of the vagus, left	68.5744	30.8146	0.0049975	3.268
1	10	dorsal motor nucleus of the vagus, right	70.4284	30.0034	0.0145978	3.2004
1	6	abducens nucleus, left	58.7149	35.9715	0	3.52574
1	6	abducens nucleus, right	64.9726	32.5228	0	3.36207
1	RPn	pontine raphe nucleus	59.9726	35.2343	0	3.51406
1	SOC	superior olivary complex, left	66.5079	31.772	0	3.31753
1	SOC	superior olivary complex, right	67.1453	31.4704	0.00510386	3.31106
1	Pn	pontine nuclei, left	64.6916	32.6641	0	3.37904
1	Pn	pontine nuclei, right	66.7409	31.6611	0.00513479	3.32227
1	Sp5	spinal trigeminal nucleus, left	57.721	36.6087	0	3.57009
1	8Co	cochlear nuclei, right	60.2022	35.0999	0.00569249	3.49586
1	IO	inferior olivary complex, left	59.5236	35.5	0.00575738	3.48313
1	Pn	pontine nuclei, right	59.7224	35.3819	0.0172147	3.50527
1	Arc	arcuate nucleus of medulla, left	70.2742	30.0692	0	3.2204
1	Arc	arcuate nucleus of medulla, right	68.9068	30.6659	0.00994678	3.2542
1	8Co	cochlear nuclei, left	52.5017	40.248	0.0130548	3.69308
1	GiRt	gigantocellular group, left	62.8924	33.5985	0	3.42959
1	GiRt	gigantocellular group, right	63.852	33.0936	0	3.40217
1	8Ve	vestibular nuclei, left	57.8581	36.5219	0	3.56252
1	8Ve	vestibular nuclei, right	61.5045	34.3567	0.00557196	3.44384
1	PRF	pontine reticular formation, right	53.5915	39.3848	0.00639468	3.6592
1	SOC	superior olivary complex, left	57.6422	36.6587	0	3.55184
1	Pn	pontine nuclei, right	62.3372	33.8977	0.00549753	3.43627
1	Sp5	spinal trigeminal nucleus, right	64.3215	32.852	0.0106559	3.37839
1	6	abducens nucleus, left	54.8252	38.5423	0	3.62818
1	6	abducens nucleus, right	62.8033	33.6462	0	3.42929
1	Arc	arcuate nucleus of medulla, left	55.7162	37.9259	0	3.60758
1	Pn	pontine nuclei, left	69.2872	30.4976	0.00494609	3.24535
1	MOrG	medial orbital gyrus, right	71.0966	29.7214	0.00964041	3.21483
1	MFG-i	middle frontal gyrus, left, inferior bank of gyrus	75.2947	28.0643	0	3.07771
1	trIFG	inferior frontal gyrus, triangular part, left	74.3557	28.4187	0.0230447	3.10733
1	orIFG	inferior frontal gyrus, orbital part, left	73.6566	28.6884	0	3.12925
1	fro	frontal operculum, left	72.1145	29.3019	0.0142565	3.18151
1	SIG	short insular gyri, left	70.1131	30.1383	0	3.24424
1	SFG-l	superior frontal gyrus, left, lateral bank of gyrus	70.5826	29.9379	0	3.23217
1	MFG-s	middle frontal gyrus, left, superior bank of gyrus	76.6381	27.5723	0	3.03427
1	SFG-l	superior frontal gyrus, right, lateral bank of gyrus	72.0493	29.3284	0.00951294	3.17259
1	MFG-s	middle frontal gyrus, right, superior bank of gyrus	71.6655	29.4855	0.0286917	3.18781
1	MFG-i	middle frontal gyrus, right, inferior bank of gyrus	71.8746	29.3997	0.0238402	3.17516
1	POrG	posterior orbital gyrus, right	74.5134	28.3586	0	3.10641
1	TP-m	temporal pole, right, medial aspect	73.1768	28.8765	0.0187327	3.13429
1	TP-s	temporal pole, right, superior aspect	72.8239	29.0165	0	3.14869
1	TP-i	temporal pole, right, inferior aspect	63.4202	33.3189	0.0108073	3.42813
1	TP-s	temporal pole, left, superior aspect	67.3818	31.36	0	3.32456
1	TP-i	temporal pole, left, inferior aspect	69.671	30.3296	0	3.25022
1	TP-m	temporal pole, left, medial aspect	69.7361	30.3012	0.0147427	3.25449
1	CgGf-s	cingulate gyrus, frontal part, right, superior bank of gyrus	72.4366	29.1716	0.00473104	3.17199
1	CgGf-i	cingulate gyrus, frontal part, left, inferior bank of gyrus	72.4469	29.1675	0.0141911	3.17144
1	CgGf-s	cingulate gyrus, frontal part, right, superior bank of gyrus	72.8341	29.0124	0	3.16073
1	SIG	short insular gyri, right	73.4716	28.7607	0.0046644	3.13817
1	PoG-il	postcentral gyrus, left, inferior lateral aspect of gyrus	68.1768	30.9943	0.0100533	3.3088
1	PoG-pcs	postcentral gyrus, left, bank of the posterior central sulcus	67.8307	31.1524	0.00505229	3.31494
1	SMG-s	supramarginal gyrus, left, superior bank of gyrus	68.1528	31.0052	0	3.29727
1	MTG-s	middle temporal gyrus, left, superior bank of gyrus	68.4099	30.8887	0	3.29099
1	MTG-i	middle temporal gyrus, left, inferior bank of gyrus	69.7841	30.2804	0.00491087	3.2545
1	SMG-i	supramarginal gyrus, left, inferior bank of gyrus	67.8204	31.1572	0.0101061	3.3131
1	ITG-its	inferior temporal gyrus, left, bank of the its	70.5757	29.9408	0.00485578	3.23018
1	LiG-pest	lingual gyrus, right, peristriate	73.2934	28.8306	0	3.13785
1	LiG-str	lingual gyrus, right, striate	67.3852	31.3584	0	3.32764
1	OTG-i	occipito-temporal gyrus, right, inferior bank of gyrus	69.8938	30.2329	0	3.25629
1	MTG-s	middle temporal gyrus, right, superior bank of gyrus	62.4503	33.8364	0	3.47479
1	MTG-i	middle temporal gyrus, right, inferior bank of gyrus	67.7999	31.1565	0.00505459	3.30977
1	LIG	long insular gyri, right	67.6799	31.2218	0.00506355	3.31958
1	PCLa-i	paracentral lobule, anterior part, left, inferior bank of gyrus	72.5497	29.1261	0.00944733	3.17055
1	Pcu-s	precuneus, right, superior lateral bank of gyrus	72.7039	29.0643	0.0141409	3.16072
1	Pcu-i	precuneus, right, inferior lateral bank of gyrus	74.0541	28.5344	0	3.12215
1	CgGp-i	cingulate gyrus, parietal part, right, inferior bank of gyrus	69.9349	30.2151	0.00490028	3.2465
1	PrG-sl	precentral gyrus, left, superior lateral aspect of gyrus	74.7738	28.2598	0	3.09569
1	PrG-il	precentral gyrus, left, inferior lateral aspect of gyrus	72.5737	29.1165	0	3.16718
1	PrG-cs	precentral gyrus, left, bank of the central sulcus	68.355	30.9135	0.00501354	3.30153
1	PoG-sl	postcentral gyrus, left, superior lateral aspect of gyrus	72.6662	29.0794	0	3.16418
1	PrG-sl	precentral gyrus, right, superior lateral aspect of gyrus	71.5147	29.5476	0.0191681	3.19622
1	PrG-cs	precentral gyrus, right, bank of the central sulcus	69.1947	30.5384	0	3.26142
1	PCLa-s	paracentral lobule, anterior part, right, superior bank of gyrus	71.1995	29.6785	0	3.21276
1	PCLa-i	paracentral lobule, anterior part, right, inferior bank of gyrus	65.7814	32.1229	0	3.38075
1	PoG-sl	postcentral gyrus, right, superior lateral aspect of gyrus	71.9979	29.3493	0	3.18666
1	PoG-pcs	postcentral gyrus, right, bank of the posterior central sulcus	71.2851	29.6428	0	3.21049
1	SMG-i	supramarginal gyrus, right, inferior bank of gyrus	69.3249	30.481	0	3.27455
1	SMG-s	supramarginal gyrus, right, superior bank of gyrus	70.9493	29.7831	0	3.22382
1	Pcu-i	precuneus, left, inferior lateral bank of gyrus	71.4942	29.5561	0	3.19667
1	MOrG	medial orbital gyrus, left	71.4702	29.5661	0	3.19386
1	PCLa-s	paracentral lobule, anterior part, left, superior bank of gyrus	69.4311	30.4344	0	3.27053
1	SFG-m	superior frontal gyrus, left, medial bank of gyrus	76.9123	27.474	0.0178229	3.02283
1	Pcu-s	precuneus, left, superior lateral bank of gyrus	73.8108	28.6285	0	3.12891
1	LiG-pest	lingual gyrus, left, peristriate	69.3009	30.4915	0	3.27381
1	OTG-i	occipito-temporal gyrus, left, inferior bank of gyrus	68.4613	30.8655	0.0100115	3.29481
1	LiG-str	lingual gyrus, left, striate	68.379	30.9026	0	3.29459
1	LiG-str	lingual gyrus, left, striate	72.7039	29.0643	0	3.15997
1	AnG-s	angular gyrus, right, superior bank of gyrus	70.1131	30.1383	0	3.24647
1	SFG-l	superior frontal gyrus, left, lateral bank of gyrus	68.3756	30.9042	0	3.29994
1	GRe	gyrus rectus, right	71.4496	29.5746	0	3.20518
1	TP-i	temporal pole, right, inferior aspect	71.1995	29.6785	0	3.2145
1	TP-m	temporal pole, left, medial aspect	73.7491	28.6524	0.00464684	3.13073
1	SFG-l	superior frontal gyrus, right, lateral bank of gyrus	74.599	28.326	0.0045939	3.10158
1	orIFG	inferior frontal gyrus, orbital part, right	70.4455	29.9961	0	3.23875
1	trIFG	inferior frontal gyrus, triangular part, left	73.1426	28.89	0	3.14884
1	SMG-s	supramarginal gyrus, right, superior bank of gyrus	72.1624	29.2824	0.00474901	3.18092
1	MTG-i	middle temporal gyrus, right, inferior bank of gyrus	70.7916	29.8494	0	3.22672
1	MTG-i	middle temporal gyrus, left, inferior bank of gyrus	71.5216	29.5448	0.00479157	3.20056
1	MFG-i	middle frontal gyrus, right, inferior bank of gyrus	70.8876	29.809	0.00483442	3.22297
1	CA2	CA2 field, right	67.8992	31.121	0.0151416	3.27288
1	Sp5	spinal trigeminal nucleus, right	40.867	51.4801	0	3.75019
1	Sp5	spinal trigeminal nucleus, left	50.1885	42.1031	0	3.65443
1	SOC	superior olivary complex, right	39.7772	52.925	0	3.83554
1	8Ve	vestibular nuclei, right	52.0425	40.6032	0	3.61014
1	Sp5	spinal trigeminal nucleus, left	50.5346	41.8147	0.040689	3.61332
1	Pn	pontine nuclei, right	45.4489	46.358	0	3.64775
1	Fas	fastigial nucleus, right	41.1138	51.3962	0	3.95521
1	Glo	globose nucleus, right	47.4469	44.5359	0	3.80794
1	Cl	claustrum, right	64.767	32.6261	0	3.39445
1	Cl	claustrum, right	50.9938	41.4382	0	3.74327
1	Cl	claustrum, left	49.8698	42.3722	0	3.76672
1	S	subiculum, right	73.7629	28.6471	0.00464598	3.12627
1	CA3	CA3 field, right	54.2186	38.9735	0.00632071	3.64019
1	CA4	CA4 field, right	54.4997	38.7726	0	3.6287
1	DG	dentate gyrus, right	56.5079	37.3946	0.0121293	3.57601
1	TCd	tail of caudate nucleus, right	54.6813	38.6438	0	3.64438
1	DG	dentate gyrus, right	67.1419	31.472	0.00510412	3.27906
1	DTLd	lateral group of nuclei, right, dorsal division	60.7642	34.7753	0	3.50115
1	CA1	CA1 field, right	51.292	41.1906	0	3.7274
1	CA1	CA1 field, right	64.6367	32.6918	0.0318117	3.23289
1	Cl	claustrum, right	59.085	35.7636	0	3.53608
1	DTLv	lateral group of nuclei, right, ventral division	60.9424	34.6736	0	3.49176
1	S	subiculum, right	65.209	32.4049	0	3.3792
1	CA1	CA1 field, right	58.5435	36.0944	0.00585377	3.53464
1	CA3	CA3 field, right	58.0398	36.4077	0.00590458	3.53338
1	TCd	tail of caudate nucleus, right	62.0528	34.0531	0.0110455	3.45949
1	LGd	dorsal lateral geniculate nucleus, right	60.024	35.2041	0	3.49557
1	Cl	claustrum, left	61.902	34.1361	0	3.46023
1	Cl	claustrum, left	52.087	40.5685	0.00657938	3.70953
1	S	subiculum, right	71.0966	29.7214	0	3.20107
1	CA1	CA1 field, right	69.0267	30.6127	0	3.25659
1	CA3	CA3 field, right	58.122	36.3561	0	3.55307
1	CA4	CA4 field, right	54.6916	38.6365	0.00626606	3.62361
1	Sp5	spinal trigeminal nucleus, right	58.8588	35.901	0.00582242	3.53184
1	CGS	central glial substance	66.2851	31.8788	0.0051701	3.24857
1	Cu	cuneate nucleus, left	43.451	48.6316	0.0157741	3.86971
1	Cu	cuneate nucleus, right	48.4133	43.5549	0.00707864	3.74286
1	LMRt	lateral medullary reticular group, left	48.3413	43.7119	0.0212675	3.78614
1	LMRt	lateral medullary reticular group, right	53.1049	39.7909	0	3.67189
1	Sp5	spinal trigeminal nucleus, left	61.5661	34.3223	0.00556638	3.4606
1	Sp5	spinal trigeminal nucleus, right	63.1117	33.4818	0	3.41893
1	Arc	arcuate nucleus of medulla, right	68.5778	30.8131	0	3.26082
1	Cu	cuneate nucleus, left	50.0308	42.1604	0	3.72343
1	Cu	cuneate nucleus, right	60.3804	34.9963	0.00567569	3.49641
1	10	dorsal motor nucleus of the vagus, left	62.7862	33.6554	0.0163747	3.42922
1	10	dorsal motor nucleus of the vagus, right	63.6635	33.1808	0	3.399
1	IO	inferior olivary complex, left	60.048	35.19	0.00570711	3.49504
1	IO	inferior olivary complex, right	58.2042	36.3048	0	3.54595
1	CMRt	central medullary reticular group, left	54.8218	38.5447	0	3.64644
1	CMRt	central medullary reticular group, right	56.2714	37.5457	0.0121803	3.59774
1	LMRt	lateral medullary reticular group, right	52.7073	40.091	0.00650195	3.69317
1	Sp5	spinal trigeminal nucleus, left	51.573	40.9728	0	3.71816
1	Sp5	spinal trigeminal nucleus, right	59.6367	35.4327	0	3.52346
1	Gr	gracile nucleus, right	46.2371	45.5752	0	3.80362
1	CGS	central glial substance	49.2461	42.888	0	3.65519
1	Arc	arcuate nucleus of medulla, left	65.538	32.2422	0	3.3408
1	CGS	central glial substance	56.6415	37.2761	0	3.47559
1	Cu	cuneate nucleus, right	53.3071	39.5436	0	3.64869
1	10	dorsal motor nucleus of the vagus, left	57.7279	36.6043	0	3.54935
1	10	dorsal motor nucleus of the vagus, right	53.9445	39.1716	0	3.64241
1	Gr	gracile nucleus, left	48.9445	43.1732	0	3.73814
1	Gr	gracile nucleus, right	50.6443	41.7174	0	3.68647
1	12	hypoglossal nucleus, left	51.8472	40.7496	0	3.68545
1	12	hypoglossal nucleus, right	54.1981	38.9883	0	3.65012
1	IO	inferior olivary complex, left	61.0624	34.6055	0	3.47482
1	IO	inferior olivary complex, right	51.4428	41.0699	0	3.68679
1	CMRt	central medullary reticular group, left	43.4613	48.6122	0.00788519	3.83293
1	CMRt	central medullary reticular group, right	45.5689	46.0931	0	3.75878
1	LMRt	lateral medullary reticular group, left	50.0411	42.2271	0	3.71805
1	LMRt	lateral medullary reticular group, right	45.658	46.2809	0.0225175	3.81248
1	Sp5	spinal trigeminal nucleus, left	52.4743	40.2691	0	3.6352
1	Sp5	spinal trigeminal nucleus, right	55.9184	37.7888	0.00612858	3.57281
1	CGS	central glial substance	67.8101	31.1619	0	3.24054
1	Gr	gracile nucleus, right	41.6724	50.5674	0	3.91475
1	CMRt	central medullary reticular group, left	52.6765	40.1145	0	3.66846
1	CMRt	central medullary reticular group, right	40.9493	51.5859	0	3.95634
1	Sp5	spinal trigeminal nucleus, left	60.4901	34.9329	0	3.49417
1	GRe	gyrus rectus, right	65.9184	32.0561	0.0155966	3.36358
1	MOrG	medial orbital gyrus, right	66.3571	31.8442	0	3.35327
1	CgGf-i	cingulate gyrus, frontal part, right, inferior bank of gyrus	72.889	28.9905	0.014105	3.15575
1	trIFG	inferior frontal gyrus, triangular part, right	73.1254	28.8968	0.00937295	3.14734
1	orIFG	inferior frontal gyrus, orbital part, right	72.1247	29.2977	0.00950299	3.18459
1	TP-i	temporal pole, right, inferior aspect	66.4976	31.777	0.0103072	3.34167
1	SFG-l	superior frontal gyrus, left, lateral bank of gyrus	66.0075	32.0129	0.0103837	3.35787
1	SFG-m	superior frontal gyrus, right, medial bank of gyrus	64.0302	33.0015	0	3.41851
1	SFG-l	superior frontal gyrus, right, lateral bank of gyrus	61.4565	34.3835	0	3.48951
1	LiG-pest	lingual gyrus, right, peristriate	60.2981	35.044	0	3.52128
1	Pcu-i	precuneus, left, inferior lateral bank of gyrus	70.209	30.0971	0	3.22783
1	PCLp-cs	paracentral lobule, posterior part, right, bank of cingulate sulcus	63.2488	33.4092	0.00541829	3.44123
1	Cun-pest	cuneus, left, peristriate	72.4572	29.1633	0	3.17069
1	GRe	gyrus rectus, left	67.7724	31.1792	0	3.30756
1	CgGf-i	cingulate gyrus, frontal part, left, inferior bank of gyrus	65.9047	32.0628	0.00519994	3.36891
1	SFG-m	superior frontal gyrus, left, medial bank of gyrus	75.9904	27.8073	0	3.05599
1	LiG-pest	lingual gyrus, left, peristriate	67.1419	31.472	0.00510412	3.31667
1	AnG-s	angular gyrus, right, superior bank of gyrus	64.0096	33.0121	0	3.42073
1	AnG-i	angular gyrus, right, inferior bank of gyrus	63.499	33.2776	0	3.43585
1	SFG-m	superior frontal gyrus, right, medial bank of gyrus	62.6182	33.7401	0	3.46491
1	PCLa-s	paracentral lobule, anterior part, left, superior bank of gyrus	61.6929	34.2517	0	3.48876
1	PCLp-l	paracentral lobule, posterior part, right, lateral bank of gyrus	63.8382	33.1007	0.00536826	3.42538
1	PCLp-l	paracentral lobule, posterior part, right, lateral bank of gyrus	65.3187	32.3505	0.0104932	3.37846
1	SFG-l	superior frontal gyrus, right, lateral bank of gyrus	64.952	32.5331	0	3.39575
1	MFG-i	middle frontal gyrus, left, inferior bank of gyrus	68.194	30.9865	0	3.30596
1	trIFG	inferior frontal gyrus, triangular part, left	73.1734	28.8779	0.0046834	3.14561
1	LOrG	lateral orbital gyrus, left	70.3873	30.0209	0	3.23717
1	PV-VI	VI, right, paravermis	72.1624	29.2824	0.00474901	3.14078
1	Pu	putamen, left	70.6854	29.8943	0.00484825	3.21133
1	Acb	nucleus accumbens, left	66.8266	31.6205	0.00512821	3.33367
1	PCLa-s	paracentral lobule, anterior part, right, superior bank of gyrus	72.9267	28.9756	0.00469925	3.15623
1	PoG-sl	postcentral gyrus, left, superior lateral aspect of gyrus	71.9911	29.3521	0	3.18335
1	He-VI	VI, left, lateral hemisphere	72.5463	29.1275	0	3.12234
1	He-Crus I	Crus I, left, lateral hemisphere	60.4661	34.9467	0.0113353	3.45216
1	He-Crus II	Crus II, left, lateral hemisphere	67.9027	31.1194	0.0100939	3.26363
1	He-VIIB	VIIB, left, lateral hemisphere	71.5559	29.5115	0.00478927	3.1437
1	He-VIIIA	VIIIA, left, lateral hemisphere	70.0754	30.1545	0	3.19119
1	HCd	head of caudate nucleus, left	71.6724	29.4826	0	3.18512
1	Pu	putamen, left	68.403	30.8918	0.01002	3.28692
1	HCd	head of caudate nucleus, right	68.5675	30.8177	0.004998	3.28044
1	Pu	putamen, right	72.6114	29.1014	0.014159	3.14423
1	Ve-I-II	I-II	73.17	28.8792	0	3.10993
1	Ve-III	III	71.4016	29.5944	0	3.16276
1	Ve-IX	IX	71.9568	29.3661	0	3.13715
1	Ve-III	III	63.6429	33.2023	0.0161542	3.37519
1	Ve-IV	IV	71.0966	29.7214	0.00482021	3.16543
1	Ve-V	V	72.1213	29.2991	0	3.14096
1	Ve-VI	VI	68.7903	30.7179	0.0149454	3.23759
1	Ve-VIIAf	VIIAf	65.5723	32.2254	0.0104526	3.32216
1	Ve-VIIB	VIIB	73.1768	28.8765	0.0140495	3.10325
1	Ve-VIIIA	VIIIA	67.4469	31.3297	0.0152431	3.27061
1	Ve-VIIIB	VIIIB	74.2975	28.441	0	3.07058
1	PV-III	III, left, paravermis	68.0843	31.0364	0	3.2638
1	PV-IV	IV, left, paravermis	72.1864	29.2727	0.00474744	3.14388
1	PV-V	V, left, paravermis	67.3304	31.3839	0.0101797	3.28594
1	PV-VIIIB	VIIIB, left, paravermis	73.7731	28.6431	0.00929066	3.08475
1	PV-IX	IX, left, paravermis	65.3324	32.3437	0	3.32977
1	PV-VI	VI, left, paravermis	75.6306	27.9396	0.0407812	3.02919
1	PV-Crus II	Crus II, left, paravermis	70.843	29.8278	0.00483746	3.17233
1	PV-VIIB	VIIB, left, paravermis	74.3386	28.4252	0.00460999	3.07059
1	PV-VIIIA	VIIIA, left, paravermis	72.5805	29.1137	0	3.12175
1	He-Crus I	Crus I, right, lateral hemisphere	73.1563	28.8846	0.0046845	3.10384
1	He-Crus II	Crus II, right, lateral hemisphere	72.0631	29.3228	0.00475556	3.13837
1	He-VIIB	VIIB, right, lateral hemisphere	71.5627	29.5278	0	3.16098
1	He-VI	VI, right, lateral hemisphere	74.2084	28.4751	0	3.07167
1	PV-V	V, right, paravermis	58.0021	36.4195	0.0295421	3.49839
1	PV-Crus I	Crus I, right, paravermis	73.355	28.8064	0.00467181	3.09952
1	PV-Crus II	Crus II, right, paravermis	74.6642	28.3013	0.00458989	3.05923
1	HCd	head of caudate nucleus, right	71.5284	29.542	0	3.18716
1	BCd	body of caudate nucleus, left	69.6504	30.3385	0.00984058	3.24361
1	BCd	body of caudate nucleus, right	74.5271	28.3533	0.00459834	3.09037
1	AnG-s	angular gyrus, left, superior bank of gyrus	71.8129	29.425	0.00954426	3.18965
1	PoG-cs	postcentral gyrus, right, bank of the central sulcus	71.4805	29.5618	0	3.2036
1	Acb	nucleus accumbens, right	72.4846	29.1523	0	3.16649
1	FP-s	frontal pole, left, superior aspect	70.4832	29.9801	0.00486216	3.2325
1	STG-i	superior temporal gyrus, left, inferior bank of gyrus	69.5168	30.3968	0.0098595	3.26247
1	HCd	head of caudate nucleus, right	69.7533	30.2938	0.00491304	3.24211
1	Pu	putamen, right	69.791	30.2774	0	3.23371
1	GPe	globus pallidus, external segment, right	70.3324	30.0443	0.0243629	3.21371
1	Pu	putamen, left	72.6696	29.078	0	3.14592
1	Pu	putamen, left	70.8533	29.8235	0	3.19726
1	HCd	head of caudate nucleus, left	70.9116	29.799	0	3.20305
1	GPe	globus pallidus, external segment, left	67.5154	31.2979	0.00507588	3.30241
1	GPi	globus pallidus, internal segment, left	68.5709	30.8161	0	3.26832
1	GPi	globus pallidus, internal segment, right	66.0247	32.0046	0	3.34874
1	BCd	body of caudate nucleus, right	68.6635	30.7746	0.00499102	3.27428
1	MTG-i	middle temporal gyrus, right, inferior bank of gyrus	74.7293	28.2766	0	3.09739
1	SPL-s	superior parietal lobule, left, superior bank of gyrus	71.2817	29.6442	0.0240385	3.21047
1	Pu	putamen, right	69.085	30.5868	0.0148817	3.26066
1	SFG-l	superior frontal gyrus, right, lateral bank of gyrus	62.5497	33.7826	0.00547885	3.45756
1	PV-III	III, right, paravermis	73.6463	28.6924	0	3.09504
1	PV-IV	IV, right, paravermis	71.1343	29.7056	0.00481765	3.17253
1	PV-VIIB	VIIB, right, paravermis	72.3338	29.2131	0.0142133	3.12755
1	PV-VIIIB	VIIIB, right, paravermis	68.5161	30.8408	0	3.23018
1	PV-IX	IX, right, paravermis	70.7162	29.8813	0.0339229	3.17336
2	Cl	claustrum, left	61.3605	25.0042	0	2.78611
2	Acb	nucleus accumbens, left	70.6374	21.7204	0	2.70139
2	Acb	nucleus accumbens, right	71.8814	21.3445	0.00476758	2.69812
2	Acb	nucleus accumbens, right	68.4441	22.4164	0	2.73099
2	SI	substantia innominata, right	66.196	23.1777	0	2.75175
2	Cl	claustrum, right	60.6169	25.3109	0.00565355	2.78684
2	GPe	globus pallidus, external segment, right	64.2872	23.8659	0	2.7607
2	LA	lateral nucleus, right	57.9507	26.4695	0.00591366	2.81485
2	ATZ	amygdalohippocampal transition zone, right	59.4654	25.7895	0.00576302	2.80101
2	BLA	basolateral nucleus, right	64.0918	23.9333	0.010694	2.76013
2	BMA	basomedial nucleus, right	67.111	22.8617	0	2.7395
2	SI	substantia innominata, left	66.782	22.9743	0.0102633	2.74192
2	SptN	septal nuclei, left	67.8307	22.6191	0	2.7345
2	SptN	septal nuclei, right	68.66	22.3459	0	2.72761
2	GPe	globus pallidus, external segment, left	69.8012	21.9806	0.00490966	2.71365
2	Cl	claustrum, left	66.7889	22.9719	0.0102622	2.73269
2	Cl	claustrum, right	54.7121	28.0301	0.0125274	2.82716
2	Cl	claustrum, left	61.9979	24.7471	0	2.77643
2	SptN	septal nuclei, left	65.5655	23.4006	0.00522685	2.74907
2	CA1	CA1 field, right	66.0624	23.2246	0.00518753	2.74829
2	CA2	CA2 field, right	69.8903	21.9525	0.024517	2.71848
2	CA3	CA3 field, right	66.2851	23.1465	0	2.74227
2	CA4	CA4 field, right	68.7903	22.3036	0.00996363	2.71854
2	DG	dentate gyrus, right	70.6854	21.7056	0.00484825	2.70344
2	BCd	body of caudate nucleus, right	64.7738	23.6866	0.0105815	2.75757
2	Acb	nucleus accumbens, right	61.5422	24.9304	0.00556855	2.78149
2	Cl	claustrum, right	65.2639	23.5087	0	2.75763
2	Cl	claustrum, left	62.6182	24.502	0	2.78075
2	Acb	nucleus accumbens, left	67.5942	22.6982	0.00506997	2.73634
2	Cl	claustrum, right	66.2303	23.1657	0	2.7489
2	S	subiculum, left	52.0596	29.3397	0.00658285	2.84172
2	CA1	CA1 field, left	54.6744	27.9742	0	2.82526
2	CA2	CA2 field, left	66.2509	23.1585	0.00517277	2.74194
2	CA3	CA3 field, left	50.9424	29.9495	0	2.85539
2	CA4	CA4 field, left	69.8766	21.9568	0.00490436	2.71246
2	DG	dentate gyrus, left	66.3982	23.1071	0.0206452	2.73126
2	BCd	body of caudate nucleus, left	55.9561	27.4069	0	2.81638
2	Pu	putamen, right	77.1761	19.8801	0.0133215	2.64878
2	opIFG	inferior frontal gyrus, opercular part, right	74.4483	20.6085	0	2.67818
2	POrG	posterior orbital gyrus, right	73.8725	20.7692	0	2.67797
2	TP-s	temporal pole, right, superior aspect	77.4229	19.8167	0.00442635	2.65062
2	PrG-il	precentral gyrus, left, inferior lateral aspect of gyrus	76.501	20.0555	0.00447968	2.65627
2	PaOG	parolfactory gyri, left	79.6025	19.2742	0	2.63729
2	SIG	short insular gyri, left	76.4839	20.06	0	2.66032
2	TP-s	temporal pole, left, superior aspect	74.6402	20.5556	0	2.67464
2	TP-i	temporal pole, left, inferior aspect	71.4154	21.479	0.00479869	2.70192
2	TP-i	temporal pole, right, inferior aspect	74.4825	20.5991	0.00920217	2.67468
2	TP-m	temporal pole, right, medial aspect	77.512	19.794	0.00442126	2.65025
2	TP-i	temporal pole, right, inferior aspect	74.5065	20.5924	0	2.67757
2	PrG-prc	precentral gyrus, left, bank of the precentral sulcus	72.5942	21.1349	0.00944153	2.69102
2	SFG-l	superior frontal gyrus, left, lateral bank of gyrus	73.9822	20.7384	0	2.68173
2	MFG-s	middle frontal gyrus, left, superior bank of gyrus	73.0946	20.9902	0.00468845	2.68996
2	SFG-l	superior frontal gyrus, right, lateral bank of gyrus	75.7505	20.2543	0	2.66481
2	SFG-l	superior frontal gyrus, left, lateral bank of gyrus	72.9472	21.0326	0	2.68969
2	SFG-l	superior frontal gyrus, right, lateral bank of gyrus	73.7731	20.7971	0	2.68125
2	MFG-s	middle frontal gyrus, left, superior bank of gyrus	72.4674	21.1719	0.00472903	2.69238
2	MFG-s	middle frontal gyrus, right, superior bank of gyrus	72.3406	21.209	0.00947463	2.69377
2	SFG-l	superior frontal gyrus, left, lateral bank of gyrus	77.111	19.8969	0.00888849	2.65028
2	MFG-s	middle frontal gyrus, left, superior bank of gyrus	77.9575	19.6809	0	2.64598
2	MFG-i	middle frontal gyrus, left, inferior bank of gyrus	76.7272	19.9964	0.00893296	2.65595
2	SFG-m	superior frontal gyrus, right, medial bank of gyrus	73.66	20.8291	0.00465246	2.68044
2	FPi	frontal pole, left, inferior aspect	76.5764	20.0358	0	2.65694
2	FPm	frontal pole, left, medial aspect	73.9479	20.748	0.00463435	2.68
2	FPi	frontal pole, right, inferior aspect	74.462	20.6047	0	2.67376
2	FPm	frontal pole, right, medial aspect	74.9315	20.4756	0.00914704	2.67378
2	FPi	frontal pole, left, inferior aspect	74.1056	20.7038	0	2.67602
2	SFG-m	superior frontal gyrus, left, medial bank of gyrus	73.3345	20.9215	0.00467312	2.68345
2	SFG-m	superior frontal gyrus, right, medial bank of gyrus	80.1028	19.1538	0.00427826	2.62756
2	SFG-l	superior frontal gyrus, right, lateral bank of gyrus	70.6648	21.7119	0	2.70861
2	SFG-l	superior frontal gyrus, left, lateral bank of gyrus	77.0356	19.9164	0.0044486	2.65356
2	MOrG	medial orbital gyrus, left	73.8005	20.7894	0	2.68057
2	IRoG	inferior rostral gyrus, right	75.658	20.279	0	2.67063
2	orIFG	inferior frontal gyrus, orbital part, right	73.1494	20.9745	0	2.6884
2	LOrG	lateral orbital gyrus, left	78.8143	19.4669	0	2.6428
2	CgGf-s	cingulate gyrus, frontal part, left, superior bank of gyrus	60.2159	25.4283	0.0113824	2.78834
2	CgGf-s	cingulate gyrus, frontal part, right, superior bank of gyrus	76.4942	20.0573	0.00448009	2.66026
2	SFG-l	superior frontal gyrus, right, lateral bank of gyrus	75.7437	20.2561	0	2.66572
2	MFG-i	middle frontal gyrus, left, inferior bank of gyrus	78.3448	19.5836	0	2.6408
2	SIG	short insular gyri, right	78.6498	19.5076	0.0261438	2.6372
2	HCd	head of caudate nucleus, right	73.9719	20.7413	0	2.67893
2	MFG-s	middle frontal gyrus, right, superior bank of gyrus	74.8286	20.5038	0.0045798	2.67557
2	MFG-i	middle frontal gyrus, right, inferior bank of gyrus	78.6292	19.5127	0	2.64146
2	SFG-m	superior frontal gyrus, right, medial bank of gyrus	73.3585	20.9147	0.00467159	2.68502
2	GRe	gyrus rectus, right	73.6292	20.8378	0	2.68097
2	SFG-l	superior frontal gyrus, right, lateral bank of gyrus	77.9267	19.6886	0.00439773	2.64395
2	MOrG	medial orbital gyrus, left	76.1275	20.154	0.00450167	2.65948
2	MOrG	medial orbital gyrus, right	77.8376	19.7112	0	2.64383
2	SRoG	superior rostral gyrus, left	73.9376	20.7509	0	2.67896
2	SRoG	superior rostral gyrus, right	77.3783	19.8282	0.00885779	2.65226
2	IRoG	inferior rostral gyrus, left	77.5977	19.7721	0.00441638	2.64797
2	MFG-i	middle frontal gyrus, right, inferior bank of gyrus	74.27	20.658	0	2.67366
2	orIFG	inferior frontal gyrus, orbital part, right	76.9294	19.9439	0.00445474	2.65445
2	LOrG	lateral orbital gyrus, right	73.7491	20.8039	0.0139405	2.68364
2	SFG-m	superior frontal gyrus, left, medial bank of gyrus	77.9609	19.68	0	2.64514
2	SFG-l	superior frontal gyrus, left, lateral bank of gyrus	75.3461	20.363	0	2.67112
2	SFG-m	superior frontal gyrus, left, medial bank of gyrus	75.1028	20.4289	0.0182523	2.66959
2	MFG-s	middle frontal gyrus, right, superior bank of gyrus	76.7032	20.0027	0	2.65749
2	MFG-i	middle frontal gyrus, right, inferior bank of gyrus	72.7347	21.094	0.00471165	2.68756
2	FP-s	frontal pole, right, superior aspect	76.4188	20.0771	0.00448451	2.65763
2	FP-s	frontal pole, right, superior aspect	75.1542	20.415	0	2.66542
2	HCd	head of caudate nucleus, left	73.1871	20.9637	0.00936505	2.68314
2	Pu	putamen, left	72.2413	21.2381	0	2.69241
2	SFG-m	superior frontal gyrus, left, medial bank of gyrus	78.5332	19.5366	0.0130913	2.64064
2	SFG-m	superior frontal gyrus, right, medial bank of gyrus	71.9774	21.316	0.0142837	2.69332
2	CgGf-s	cingulate gyrus, frontal part, right, superior bank of gyrus	75.401	20.3482	0	2.66898
2	Pu	putamen, right	72.769	21.0841	0.00470943	2.6887
2	MTG-i	middle temporal gyrus, right, inferior bank of gyrus	74.4825	20.5991	0	2.67967
2	ITG-its	inferior temporal gyrus, right, bank of the its	73.1528	20.9735	0.00468472	2.6861
2	ITG-mts	inferior temporal gyrus, right, bank of mts	68.9445	22.2537	0.00497067	2.72703
2	MTG-s	middle temporal gyrus, right, superior bank of gyrus	73.5607	20.8572	0	2.68079
2	MFG-s	middle frontal gyrus, left, superior bank of gyrus	76.6792	20.0089	0	2.65588
2	POrG	posterior orbital gyrus, right	75.7094	20.2653	0	2.66674
2	opIFG	inferior frontal gyrus, opercular part, left	78.3893	19.5724	0	2.64082
2	Cu	cuneate nucleus, left	70.8465	21.6563	0.00483723	2.70912
2	IO	inferior olivary complex, left	64.7019	23.7129	0	2.7605
2	IO	inferior olivary complex, right	68.4818	22.404	0.00500425	2.73419
2	GiRt	gigantocellular group, left	71.6964	21.3996	0	2.70249
2	GiRt	gigantocellular group, right	77.0562	19.9111	0	2.65505
2	RaM	raphe nuclei of medulla	58.2111	26.3158	0	2.79302
2	Sp5	spinal trigeminal nucleus, left	69.8629	21.9611	0	2.71511
2	Sp5	spinal trigeminal nucleus, right	63.5846	24.1296	0	2.77285
2	8Ve	vestibular nuclei, left	71.1686	21.5582	0	2.70767
2	8Ve	vestibular nuclei, right	66.7443	22.9873	0	2.74543
2	Arc	arcuate nucleus of medulla, right	58.6977	26.1385	0	2.80698
2	LIG	long insular gyri, left	77.1145	19.896	0	2.65159
2	DTA	anterior group of nuclei, left	64.6813	23.7205	0	2.76238
2	Dt	dentate nucleus, left	64.5374	23.7734	0.00531011	2.74993
2	Ve-V	V	72.0082	21.3069	0	2.68912
2	PV-VIIIB	VIIIB, left, paravermis	72.9027	21.0455	0	2.67859
2	He-VI	VI, left, lateral hemisphere	79.8766	19.208	0.00429037	2.6202
2	He-Crus I	Crus I, left, lateral hemisphere	72.6559	21.1169	0	2.67895
2	CGS	central glial substance	65.6477	23.3713	0.0052203	2.74036
2	Cu	cuneate nucleus, left	65.891	23.285	0	2.74991
2	Cu	cuneate nucleus, right	70.1097	21.8839	0	2.71392
2	10	dorsal motor nucleus of the vagus, right	63.3071	24.2354	0	2.77065
2	Gr	gracile nucleus, right	74.0679	20.7144	0	2.67436
2	IO	inferior olivary complex, right	71.902	21.3384	0	2.69608
2	CMRt	central medullary reticular group, left	64.4106	23.8202	0.00532056	2.75897
2	CMRt	central medullary reticular group, right	66.3811	23.1131	0	2.74848
2	LMRt	lateral medullary reticular group, left	68.5846	22.3705	0.00499675	2.73013
2	Sp5	spinal trigeminal nucleus, left	62.7416	24.4538	0.0109242	2.77457
2	Sp5	spinal trigeminal nucleus, right	66.3468	23.125	0.00516529	2.74632
2	Arc	arcuate nucleus of medulla, left	71.7889	21.372	0.00477373	2.698
2	Cu	cuneate nucleus, left	65.1405	23.5532	0.0105219	2.76003
2	Cu	cuneate nucleus, right	58.7114	26.1207	0	2.80224
2	10	dorsal motor nucleus of the vagus, left	73.5435	20.8621	0	2.6834
2	10	dorsal motor nucleus of the vagus, right	70.5894	21.7351	0.00485484	2.71043
2	Gr	gracile nucleus, right	66.9911	22.9026	0.00511561	2.73578
2	12	hypoglossal nucleus, left	70.4524	21.7774	0	2.70844
2	12	hypoglossal nucleus, right	69.1295	22.1941	0	2.72273
2	IO	inferior olivary complex, left	64.8766	23.649	0.00528234	2.76116
2	IO	inferior olivary complex, right	70.1748	21.8636	0	2.71767
2	CMRt	central medullary reticular group, left	56.5936	27.1043	0.0121109	2.82368
2	CMRt	central medullary reticular group, right	76.1583	20.1458	0	2.66132
2	LMRt	lateral medullary reticular group, left	67.5703	22.7063	0	2.73976
2	LMRt	lateral medullary reticular group, right	65.4147	23.4545	0.00523889	2.75761
2	Sp5	spinal trigeminal nucleus, left	71.4907	21.4611	0.00479363	2.70219
2	Sp5	spinal trigeminal nucleus, right	69.2803	22.1458	0	2.72198
2	CGS	central glial substance	71.4222	21.4817	0	2.69663
2	Arc	arcuate nucleus of medulla, left	68.5435	22.3839	0	2.72618
2	Cu	cuneate nucleus, left	70.1748	21.8636	0	2.71175
2	10	dorsal motor nucleus of the vagus, left	67.7382	22.65	0	2.7341
2	12	hypoglossal nucleus, left	64.3763	23.8328	0	2.76763
2	12	hypoglossal nucleus, right	71.7923	21.3709	0	2.69924
2	IO	inferior olivary complex, left	67.3201	22.7907	0.00509061	2.74561
2	IO	inferior olivary complex, right	66.0692	23.2222	0	2.74631
2	GiRt	gigantocellular group, left	74.8663	20.4935	0	2.67316
2	GiRt	gigantocellular group, right	72.4023	21.1909	0	2.69429
2	LMRt	lateral medullary reticular group, left	67.7999	22.6294	0	2.73454
2	RaM	raphe nuclei of medulla	69.647	22.0292	0	2.71731
2	Sp5	spinal trigeminal nucleus, right	69.8458	21.9665	0	2.71355
2	8Ve	vestibular nuclei, left	69.1741	22.1798	0.00495417	2.7228
2	8Ve	vestibular nuclei, right	73.7183	20.8126	0	2.68254
2	LMRt	lateral medullary reticular group, right	67.9472	22.5803	0	2.73516
2	CMRt	central medullary reticular group, left	70.1268	21.8785	0	2.71578
2	CMRt	central medullary reticular group, right	59.7533	25.6768	0	2.80135
2	Gr	gracile nucleus, left	67.8684	22.6065	0	2.73485
2	Gr	gracile nucleus, right	68.3825	22.4366	0.00501153	2.73702
2	Arc	arcuate nucleus of medulla, left	61.2406	25.0532	0	2.77755
2	8Co	cochlear nuclei, left	70.5346	21.752	0	2.71447
2	10	dorsal motor nucleus of the vagus, left	73.5675	20.8553	0.00465831	2.6831
2	10	dorsal motor nucleus of the vagus, right	63.7012	24.0854	0	2.76834
2	Cu	cuneate nucleus, right	71.5422	21.4457	0.00479019	2.70002
2	12	hypoglossal nucleus, left	64.0953	23.9373	0.00534674	2.76842
2	12	hypoglossal nucleus, right	73.6155	20.8417	0	2.67985
2	trIFG	inferior frontal gyrus, triangular part, right	71.8574	21.3516	0	2.7001
2	MFG-i	middle frontal gyrus, right, inferior bank of gyrus	70.5655	21.7425	0	2.71222
2	MTG-s	middle temporal gyrus, right, superior bank of gyrus	75.3633	20.3583	0	2.66945
2	CgGf-s	cingulate gyrus, frontal part, right, superior bank of gyrus	65.3084	23.4927	0	2.7531
2	He-Crus II	Crus II, left, lateral hemisphere	69.5031	22.0748	0	2.70607
2	ITG-mts	inferior temporal gyrus, right, bank of mts	68.0603	22.5428	0	2.7328
2	FuG-l	fusiform gyrus, right, lateral bank of gyrus	71.0658	21.5894	0	2.70995
2	OTG-s	occipito-temporal gyrus, right, superior bank of gyrus	69.462	22.0879	0	2.7231
2	FuG-its	fusiform gyrus, left, bank of the its	81.6278	18.7959	0.012595	2.61716
2	He-Crus II	Crus II, right, lateral hemisphere	64.3592	23.8392	0	2.7493
2	He-Crus II	Crus II, right, lateral hemisphere	63.3002	24.2272	0	2.75275
2	He-VIIB	VIIB, right, lateral hemisphere	66.9397	22.9202	0	2.7261
2	He-VIIIA	VIIIA, right, lateral hemisphere	70.1714	21.8646	0	2.70084
2	He-VIIIA	VIIIA, right, lateral hemisphere	73.9102	20.7586	0	2.67294
2	He-VI	VI, right, lateral hemisphere	70.2742	21.8326	0	2.70149
2	He-VI	VI, right, lateral hemisphere	69.3489	22.1239	0	2.70902
2	He-Crus I	Crus I, right, lateral hemisphere	31.4531	45.5328	0.294182	2.6026
2	He-Crus II	Crus II, right, lateral hemisphere	66.3571	23.1214	0	2.73424
2	He-Crus I	Crus I, right, lateral hemisphere	70.0446	21.9042	0	2.70594
2	He-Crus II	Crus II, right, lateral hemisphere	65.5312	23.4128	0	2.73908
2	PV-IV	IV, right, paravermis	67.8615	22.6088	0	2.72223
2	PV-V	V, right, paravermis	67.7999	22.6294	0.0101092	2.7197
2	PV-IV	IV, right, paravermis	69.6539	22.0271	0	2.70499
2	PV-V	V, right, paravermis	67.8101	22.626	0	2.72193
2	PV-VIIIA	VIIIA, right, paravermis	67.0048	22.8979	0	2.72858
2	PV-IX	IX, right, paravermis	73.1905	20.9627	0	2.67658
2	PV-VIIIA	VIIIA, right, paravermis	68.3756	22.4389	0	2.71368
2	PV-VIIIB	VIIIB, right, paravermis	68.6052	22.3638	0	2.71716
2	PV-IX	IX, right, paravermis	29.013	46.1847	0.248051	2.61862
2	PV-VI	VI, right, paravermis	67.4812	22.7363	0.00507846	2.72477
2	PV-Crus I	Crus I, right, paravermis	70.2605	21.8369	0	2.69938
2	PV-Crus II	Crus II, right, paravermis	69.5579	22.0574	0.00492684	2.71009
2	PV-VIIB	VIIB, right, paravermis	70.3256	21.8167	0	2.69903
2	PV-VI	VI, right, paravermis	68.8485	22.2847	0	2.70906
2	PV-Crus I	Crus I, right, paravermis	69.9554	21.9321	0	2.70391
2	PV-Crus II	Crus II, right, paravermis	72.0356	21.2988	0	2.69089
2	PV-VIIB	VIIB, right, paravermis	69.1604	22.1842	0	2.70858
2	Ve-III	III	71.5661	21.4385	0	2.69078
2	Ve-IX	IX	71.2611	21.5302	0.00480908	2.69542
2	Ve-III	III	65.4181	23.4533	0	2.74514
2	Ve-IX	IX	69.3386	22.1272	0	2.71226
2	Ve-X	X	68.7286	22.3236	0	2.71833
2	Ve-IV	IV	67.7896	22.6278	0	2.72341
2	Ve-V	V	69.7121	22.0087	0	2.7093
2	Ve-VI	VI	67.3029	22.7965	0	2.72574
2	Ve-IV	IV	64.904	23.6391	0	2.74557
2	Ve-V	V	68.6909	22.3359	0	2.7176
2	Ve-VI	VI	72.4743	21.1699	0	2.68196
2	Ve-VIIAt	VIIAt	68.379	22.4377	0	2.71928
2	Ve-VIIB	VIIB	65.2776	23.4985	0	2.74241
2	Ve-VIIIA	VIIIA	68.4167	22.4254	0	2.71774
2	Ve-VIIIB	VIIIB	71.9157	21.3343	0	2.68919
2	Ve-VIIAt	VIIAt	71.172	21.5572	0.0048151	2.69272
2	Ve-VIIB	VIIB	71.1515	21.5634	0	2.69662
2	Ve-VIIIA	VIIIA	70.0617	21.8988	0	2.70847
2	Ve-VIIIB	VIIIB	69.8663	21.9601	0.00490509	2.70682
2	PV-V	V, left, paravermis	73.2008	20.9597	0.00468165	2.67948
2	PV-V	V, left, paravermis	72.1282	21.2714	0	2.68633
2	PV-VI	VI, left, paravermis	72.9609	21.0287	0.0140911	2.67885
2	PV-Crus I	Crus I, left, paravermis	65.8019	23.3113	0	2.73942
2	PV-VI	VI, left, paravermis	70.7471	21.6867	0.00968804	2.69414
2	PV-Crus I	Crus I, left, paravermis	68.451	22.4141	0	2.71482
2	PV-IX	IX, left, paravermis	69.9829	21.9235	0	2.70833
2	PV-X	X, left, paravermis	68.9239	22.2603	0	2.71067
2	PV-VIIIB	VIIIB, left, paravermis	65.4249	23.4456	0.0104761	2.74066
2	PV-IX	IX, left, paravermis	65.096	23.5694	0	2.74967
2	PV-X	X, left, paravermis	67.7896	22.6328	0.00505536	2.7254
2	PV-VIIB	VIIB, left, paravermis	69.133	22.193	0	2.71081
2	PV-VIIIA	VIIIA, left, paravermis	67.6182	22.6902	0	2.72149
2	PV-VIIB	VIIB, left, paravermis	70.1268	21.8785	0	2.69993
2	PV-VIIIA	VIIIA, left, paravermis	66.6415	23.0227	0	2.72996
2	He-VI	VI, left, lateral hemisphere	67.3475	22.7814	0	2.72523
2	He-VIIB	VIIB, left, lateral hemisphere	70.5997	21.732	0	2.69939
2	He-VIIB	VIIB, left, lateral hemisphere	70.2193	21.8497	0	2.69936
2	He-Crus I	Crus I, left, lateral hemisphere	63.4167	24.1881	0.0108079	2.7569
2	He-Crus II	Crus II, left, lateral hemisphere	69.9966	21.9192	0.00489596	2.70075
2	He-Crus I	Crus I, left, lateral hemisphere	67.3029	22.7965	0	2.72321
2	He-Crus II	Crus II, left, lateral hemisphere	67.44	22.7501	0	2.72498
2	He-Crus I	Crus I, left, lateral hemisphere	67.3681	22.7744	0	2.72443
2	He-Crus II	Crus II, left, lateral hemisphere	79.4894	19.3016	0.0344902	2.62507
2	MFG-i	middle frontal gyrus, right, inferior bank of gyrus	74.9109	20.4813	0.00914955	2.67357
2	FPi	frontal pole, left, inferior aspect	73.8554	20.774	0	2.68193
2	MFG-i	middle frontal gyrus, right, inferior bank of gyrus	76.6381	20.0197	0	2.65759
2	PCLa-s	paracentral lobule, anterior part, left, superior bank of gyrus	74.7635	20.5216	0.00916758	2.67757
2	PoG-sl	postcentral gyrus, left, superior lateral aspect of gyrus	77.231	19.866	0.00443734	2.65589
2	SPL-s	superior parietal lobule, right, superior bank of gyrus	72.8547	21.0593	0	2.69145
2	Pcu-i	precuneus, right, inferior lateral bank of gyrus	78.5504	19.5323	0.00872562	2.64001
2	CgGp-s	cingulate gyrus, parietal part, left, superior bank of gyrus	75.9219	20.2085	0	2.66559
2	CgGp-s	cingulate gyrus, parietal part, right, superior bank of gyrus	77.0699	19.9075	0	2.65547
2	CgGp-i	cingulate gyrus, parietal part, right, inferior bank of gyrus	71.8849	21.3434	0	2.7012
2	CgGr-s	cingulate gyrus, retrosplenial part, right, superior bank of gyrus	74.1775	20.6838	0	2.68054
2	CgGr-i	cingulate gyrus, retrosplenial part, right, inferior bank of gyrus	69.2255	22.1634	0	2.72096
2	MTG-i	middle temporal gyrus, left, inferior bank of gyrus	71.6827	21.4036	0.0047808	2.70337
2	OTG-s	occipito-temporal gyrus, left, superior bank of gyrus	77.8341	19.712	0.0176118	2.6454
2	OTG-i	occipito-temporal gyrus, left, inferior bank of gyrus	71.1857	21.5531	0	2.70637
2	MTG-i	middle temporal gyrus, left, inferior bank of gyrus	72.6765	21.111	0	2.69517
2	MTG-i	middle temporal gyrus, right, inferior bank of gyrus	70.2707	21.8337	0	2.71116
2	ITG-its	inferior temporal gyrus, right, bank of the its	74.0233	20.7269	0	2.68346
2	LiG-pest	lingual gyrus, right, peristriate	72.9918	21.0198	0.00469506	2.69338
2	OTG-i	occipito-temporal gyrus, right, inferior bank of gyrus	75.3633	20.3583	0.00909463	2.67016
2	MTG-s	middle temporal gyrus, left, superior bank of gyrus	72.3852	21.1959	0.0094688	2.69466
2	LiG-pest	lingual gyrus, left, peristriate	75.2639	20.3852	0.00455332	2.669
2	LiG-str	lingual gyrus, left, striate	74.1295	20.6971	0.00462299	2.68042
2	CgGr-i	cingulate gyrus, retrosplenial part, left, inferior bank of gyrus	73.9376	20.7509	0	2.68717
2	CgGr-i	cingulate gyrus, retrosplenial part, right, inferior bank of gyrus	71.7581	21.3812	0	2.70246
2	AnG-i	angular gyrus, right, inferior bank of gyrus	70.4249	21.7859	0.00486618	2.71406
2	STG-i	superior temporal gyrus, right, inferior bank of gyrus	73.0637	20.9991	0.00469043	2.68678
2	PoG-il	postcentral gyrus, left, inferior lateral aspect of gyrus	75.8088	20.2387	0	2.66485
2	PoG-pcs	postcentral gyrus, left, bank of the posterior central sulcus	77.5771	19.7774	0.00883509	2.6498
2	PTG	paraterminal gyrus, right	75.3667	20.3574	0	2.67083
2	PaOG	parolfactory gyri, left	75.7814	20.246	0	2.66598
2	HCd	head of caudate nucleus, left	69.4483	22.0923	0	2.72048
2	Pu	putamen, left	72.9369	21.0356	0	2.68757
2	PrG-sl	precentral gyrus, left, superior lateral aspect of gyrus	74.8801	20.4897	0.00457666	2.67615
2	Pu	putamen, right	73.5709	20.8543	0	2.68179
2	GPe	globus pallidus, external segment, right	72.6628	21.1149	0.00471631	2.69395
2	Pu	putamen, left	69.7738	21.9892	0	2.7175
2	GPe	globus pallidus, external segment, left	73.6635	20.8281	0	2.68058
2	GPe	globus pallidus, external segment, left	70.2365	21.8444	0	2.71707
2	BCd	body of caudate nucleus, left	72.2824	21.2261	0	2.69542
2	BCd	body of caudate nucleus, right	69.3866	22.1119	0	2.72131
2	HCd	head of caudate nucleus, right	69.414	22.1032	0	2.7184
2	Pu	putamen, right	75.6991	20.268	0.0181086	2.66299
2	PrG-cs	precentral gyrus, left, bank of the central sulcus	77.0425	19.9146	0.0088964	2.65555
2	PoG-cs	postcentral gyrus, left, bank of the central sulcus	67.7553	22.6443	0.00505791	2.73759
2	PoG-sl	postcentral gyrus, left, superior lateral aspect of gyrus	72.1247	21.2725	0.0047515	2.69951
2	HCd	head of caudate nucleus, left	68.7834	22.3058	0	2.72359
2	Pu	putamen, left	74.1741	20.6847	0	2.67566
2	Acb	nucleus accumbens, left	68.9788	22.2426	0.0049682	2.72429
2	ATZ	amygdalohippocampal transition zone, left	72.9575	21.0296	0.00939452	2.68998
2	PoG-sl	postcentral gyrus, right, superior lateral aspect of gyrus	78.9753	19.4272	0.00867867	2.63816
2	Pu	putamen, left	73.5744	20.8533	0	2.68173
2	STG-i	superior temporal gyrus, right, inferior bank of gyrus	74.4997	20.5943	0	2.67819
2	MTG-s	middle temporal gyrus, right, superior bank of gyrus	73.6566	20.83	0	2.68453
2	ITG-l	inferior temporal gyrus, right, lateral bank of gyrus	71.9637	21.3201	0	2.69383
2	SPL-s	superior parietal lobule, right, superior bank of gyrus	76.2097	20.1322	0	2.66516
2	AnG-s	angular gyrus, right, superior bank of gyrus	70.1439	21.8732	0	2.71766
2	STG-l	superior temporal gyrus, left, lateral bank of gyrus	77.3338	19.8396	0	2.65137
2	STG-i	superior temporal gyrus, left, inferior bank of gyrus	77.8718	19.7025	0	2.64837
2	ITG-l	inferior temporal gyrus, left, lateral bank of gyrus	69.2358	22.1601	0	2.7249
2	ITG-mts	inferior temporal gyrus, left, bank of mts	75.6169	20.2901	0.00906413	2.66974
2	SPL-s	superior parietal lobule, left, superior bank of gyrus	73.9136	20.7576	0	2.68519
2	SMG-i	supramarginal gyrus, left, inferior bank of gyrus	71.7855	21.373	0	2.69838
2	ITG-its	inferior temporal gyrus, right, bank of the its	71.8197	21.3628	0	2.69966
2	PCLa-s	paracentral lobule, anterior part, left, superior bank of gyrus	68.4339	22.4198	0.00500776	2.72548
2	PCLa-i	paracentral lobule, anterior part, left, inferior bank of gyrus	73.3071	20.9294	0.0140246	2.68834
2	PCLa-s	paracentral lobule, anterior part, right, superior bank of gyrus	74.1364	20.6952	0.00924513	2.6805
2	PCLa-i	paracentral lobule, anterior part, right, inferior bank of gyrus	69.0987	22.204	0	2.72518
2	CgGf-s	cingulate gyrus, frontal part, left, superior bank of gyrus	73.6875	20.8213	0	2.68581
2	CgGf-i	cingulate gyrus, frontal part, left, inferior bank of gyrus	76.9191	19.9465	0	2.65693
2	CgGf-s	cingulate gyrus, frontal part, right, superior bank of gyrus	75.939	20.204	0	2.66526
2	CgGf-i	cingulate gyrus, frontal part, right, inferior bank of gyrus	72.6936	21.106	0	2.69474
2	PrG-il	precentral gyrus, left, inferior lateral aspect of gyrus	71.1926	21.551	0	2.71029
2	FuG-its	fusiform gyrus, right, bank of the its	69.0302	22.2261	0.0148935	2.72238
2	IRoG	inferior rostral gyrus, right	72.8341	21.0653	0.00941044	2.68972
2	orIFG	inferior frontal gyrus, orbital part, left	71.477	21.4652	0	2.70332
2	STG-i	superior temporal gyrus, left, inferior bank of gyrus	75.4318	20.3398	0	2.66817
2	MTG-s	middle temporal gyrus, left, superior bank of gyrus	78.5127	19.5417	0.00436491	2.64245
2	MTG-s	middle temporal gyrus, right, superior bank of gyrus	75.5963	20.2956	0	2.66648
2	TP-s	temporal pole, left, superior aspect	76.6244	20.0233	0.00447247	2.65743
2	ITG-its	inferior temporal gyrus, right, bank of the its	75.377	20.3546	0	2.66938
2	AnG-s	angular gyrus, left, superior bank of gyrus	77.3064	19.8466	0	2.65041
2	PHG-l	parahippocampal gyrus, left, lateral bank of gyrus	78.2317	19.6119	0.00438059	2.64428
2	PHG-cos	parahippocampal gyrus, left, bank of the cos	75.7985	20.2414	0	2.6652
2	STG-i	superior temporal gyrus, right, inferior bank of gyrus	74.9349	20.4747	0	2.6717
2	IOG-s	inferior occipital gyrus, right, superior bank of gyrus	79.1193	19.3919	0.00433144	2.63596
2	SOG-i	superior occipital gyrus, right, inferior bank of gyrus	69.7293	22.0032	0	2.71731
2	SMG-i	supramarginal gyrus, left, inferior bank of gyrus	73.6669	20.8271	0.00465203	2.67967
2	LiG-str	lingual gyrus, right, striate	74.2358	20.6675	0	2.67329
2	IOG-i	inferior occipital gyrus, right, inferior bank of gyrus	76.7478	19.9911	0	2.65875
2	PoG-cs	postcentral gyrus, left, bank of the central sulcus	76.9328	19.943	0	2.65373
2	PCLa-s	paracentral lobule, anterior part, left, superior bank of gyrus	74.0816	20.7106	0	2.67878
2	PCLa-s	paracentral lobule, anterior part, right, superior bank of gyrus	77.4846	19.801	0	2.65005
2	CgGf-s	cingulate gyrus, frontal part, left, superior bank of gyrus	72.1453	21.2664	0	2.69712
2	AnG-s	angular gyrus, right, superior bank of gyrus	79.2666	19.3558	0.00432339	2.63582
2	PrG-cs	precentral gyrus, right, bank of the central sulcus	74.4722	20.6019	0	2.67829
2	SPL-s	superior parietal lobule, left, superior bank of gyrus	77.2481	19.8616	0	2.65179
2	LIG	long insular gyri, right	75.682	20.2726	0	2.66704
2	BCd	body of caudate nucleus, right	75.5312	20.3131	0.00453721	2.66338
2	Pu	putamen, right	77.0151	19.9217	0.00889957	2.64985
2	IOG-s	inferior occipital gyrus, left, superior bank of gyrus	78.828	19.4635	0.00434745	2.63867
2	IOG-i	inferior occipital gyrus, left, inferior bank of gyrus	74.5031	20.5934	0.00919963	2.67583
2	PHG-l	parahippocampal gyrus, left, lateral bank of gyrus	71.8643	21.3495	0	2.69927
2	PHG-cos	parahippocampal gyrus, left, bank of the cos	72.5668	21.1429	0.0094451	2.69396
2	SOG-i	superior occipital gyrus, left, inferior bank of gyrus	74.8012	20.5113	0	2.67542
2	IOG-i	inferior occipital gyrus, left, inferior bank of gyrus	76.6175	20.025	0	2.65774
2	DTLv	lateral group of nuclei, left, ventral division	74.0713	20.7134	0.0138799	2.67723
2	DTLv	lateral group of nuclei, right, ventral division	77.6594	19.7564	0.00441287	2.64276
2	DTLv	lateral group of nuclei, right, ventral division	76.5764	20.0358	0	2.65705
2	ITG-its	inferior temporal gyrus, left, bank of the its	74.085	20.7096	0	2.67917
2	FuG-l	fusiform gyrus, left, lateral bank of gyrus	73.9822	20.7384	0	2.68203
2	FuG-cos	fusiform gyrus, left, bank of cos	74.9657	20.4663	0	2.67225
2	SOG-s	superior occipital gyrus, left, superior bank of gyrus	79.6299	19.2675	0	2.63229
2	AnG-i	angular gyrus, right, inferior bank of gyrus	71.7615	21.3801	0	2.70096
2	AnG-i	angular gyrus, right, inferior bank of gyrus	74.5236	20.5877	0	2.67689
2	Cun-str	cuneus, right, striate	73.3276	20.9235	0	2.68395
2	HG	Heschl's gyrus, left	75.8876	20.2177	0	2.66362
2	LIG	long insular gyri, left	75.1474	20.4168	0	2.67001
2	Pu	putamen, left	77.8855	19.699	0.00440005	2.64689
2	PLP	planum polare, right	75.9184	20.2095	0	2.66365
2	MPB	medial parabrachial nucleus,right	67.4537	22.7455	0.00508053	2.73629
2	MPB	medial parabrachial nucleus, left	65.8293	23.3068	0	2.75148
2	LPB	lateral parabrachial nucleus, left	69.695	22.0141	0.00983429	2.71711
2	LC	locus ceruleus, right	69.9315	21.9396	0	2.71917
2	PRF	pontine reticular formation, left	60.401	25.4014	0	2.80258
2	PRF	pontine reticular formation, right	71.6073	21.4262	0.00478583	2.70309
2	Pn	pontine nuclei, right	67.7073	22.6603	0.0050615	2.73052
2	Pn	pontine nuclei, left	70.3393	21.8124	0.00487211	2.71407
2	MBRa	midbrain raphe nuclei	69.414	22.1032	0	2.72606
2	CGMB	central gray substance of midbrain, right	77.3235	19.8422	0.00886407	2.65108
2	CGMB	central gray substance of midbrain, left	78.379	19.575	0	2.64135
2	CGPo	central gray of the pons, left	60.0994	25.5289	0	2.8072
2	CGPo	central gray of the pons, right	67.6456	22.681	0.0101322	2.74263
2	Pn	pontine nuclei, right	76.0281	20.1803	0.0090151	2.66324
2	Pn	pontine nuclei, left	75.915	20.2104	0	2.66262
2	MBRa	midbrain raphe nuclei	77.5771	19.7774	0	2.65003
2	PRF	pontine reticular formation, right	73.6772	20.8242	0.00465138	2.68561
2	PRF	pontine reticular formation, left	67.2892	22.8011	0	2.73728
2	MPB	medial parabrachial nucleus,right	69.3626	22.1196	0.00494071	2.72583
2	MPB	medial parabrachial nucleus, left	75.1234	20.4233	0	2.66717
2	LC	locus ceruleus, right	70.4284	21.7848	0	2.71509
2	LC	locus ceruleus, left	73.2351	20.9499	0	2.68854
2	LPB	lateral parabrachial nucleus, left	75.305	20.3741	0	2.67036
2	Pr5	principal sensory nucleus of trigeminal nerve, right	71.8883	21.3424	0	2.6963
2	Pr5	principal sensory nucleus of trigeminal nerve, left	74.5134	20.5905	0.00459918	2.67854
2	Mo5	motor nucleus of trigeminal nerve, left	69.1741	22.1798	0.029725	2.71756
2	Pn	pontine nuclei, right	74.0541	20.7182	0	2.67924
2	Pn	pontine nuclei, left	70.0514	21.9021	0	2.71353
2	Mo5	motor nucleus of trigeminal nerve, right	67.6559	22.6775	0	2.73756
2	SOC	superior olivary complex, right	66.3057	23.1393	0.00516849	2.7459
2	SOC	superior olivary complex, left	73.8999	20.7615	0	2.67878
2	PRF	pontine reticular formation, right	67.8718	22.6054	0.00504923	2.72948
2	SubC	nucleus subceruleus, right	68.4202	22.4242	0	2.73328
2	SubC	nucleus subceruleus, left	68.3276	22.4546	0	2.73004
2	MPB	medial parabrachial nucleus, left	80.6854	19.0155	0.0127421	2.6229
2	LC	locus ceruleus, left	78.3242	19.5887	0.00875082	2.64196
2	IO	inferior olivary complex, left	64.1981	23.8883	0	2.75552
2	IO	inferior olivary complex, right	70.0034	21.9171	0.00979096	2.70896
2	Arc	arcuate nucleus of medulla, right	72.3681	21.2009	0	2.69581
2	8Co	cochlear nuclei, left	69.8218	21.9741	0.00490822	2.71213
2	8Ve	vestibular nuclei, right	70.61	21.7288	0	2.69957
2	8Ve	vestibular nuclei, left	73.3687	20.9118	0	2.68861
2	Sp5	spinal trigeminal nucleus, right	65.538	23.4104	0	2.75455
2	Sp5	spinal trigeminal nucleus, left	61.7204	24.8584	0	2.78245
2	RaM	raphe nuclei of medulla	72.9541	21.0306	0	2.6864
2	GiRt	gigantocellular group, right	63.6566	24.1023	0	2.76835
2	GiRt	gigantocellular group, left	71.7478	21.3842	0	2.69605
2	Arc	arcuate nucleus of medulla, left	72.3201	21.215	0	2.69053
2	Pn	pontine nuclei, right	77.7039	19.7451	0.00882068	2.6448
2	Pn	pontine nuclei, left	79.2803	19.3525	0.00432264	2.63113
2	7	facial motor nucleus, right	71.902	21.3384	0	2.70195
2	7	facial motor nucleus, left	73.05	21.003	0.0187652	2.68824
2	8Ve	vestibular nuclei, right	64.7944	23.6791	0	2.75645
2	RaM	raphe nuclei of medulla	67.4949	22.7317	0.00507743	2.72961
2	GiRt	gigantocellular group, right	74.0062	20.7317	0	2.67892
2	GiRt	gigantocellular group, left	74.9863	20.4607	0	2.67198
2	7	facial motor nucleus, left	61.4531	24.961	0.00557662	2.77593
2	6	abducens nucleus, right	66.7375	22.9896	0	2.74182
2	6	abducens nucleus, left	73.379	20.9088	0	2.68345
2	8Ve	vestibular nuclei, left	74.1021	20.7048	0	2.67974
2	Sp5	spinal trigeminal nucleus, right	63.7114	24.0815	0	2.77026
2	Sp5	spinal trigeminal nucleus, left	63.804	24.0466	0.0161134	2.77124
2	Pn	pontine nuclei, right	67.7896	22.6328	0	2.73307
2	Pn	pontine nuclei, left	74.2015	20.6771	0.00461851	2.67875
2	SOC	superior olivary complex, right	71.8506	21.3536	0	2.69878
2	SOC	superior olivary complex, left	68.7629	22.3075	0	2.72159
2	PRF	pontine reticular formation, right	62.4058	24.5854	0	2.78606
2	PRF	pontine reticular formation, left	74.1947	20.679	0	2.67567
2	RPn	pontine raphe nucleus	69.5579	22.0574	0	2.72084
2	SubC	nucleus subceruleus, right	73.2488	20.946	0	2.68934
2	SubC	nucleus subceruleus, left	73.0637	20.9991	0	2.69039
2	LMRt	lateral medullary reticular group, right	62.255	24.6394	0	2.77718
2	SO	supraoptic nucleus, right	74.952	20.47	0.00457226	2.66783
2	SNC	substantia nigra, pars compacta, left	54.9486	27.9157	0	2.83754
2	SNR	substantia nigra, pars reticulata, left	55.915	27.4271	0	2.82549
2	SNR	substantia nigra, pars reticulata, right	54.1364	28.2965	0	2.83255
2	3	oculomotor nuclear complex, right	58.3139	26.3105	0	2.80996
2	SNC	substantia nigra, pars compacta, right	64.1056	23.9335	0	2.77669
2	EW	Edinger-Westphal nucleus, right	63.2522	24.2564	0	2.77205
2	EW	Edinger-Westphal nucleus, left	62.1796	24.6748	0	2.78369
2	SC	superior colliculus, left	69.2118	22.1678	0	2.72925
2	SC	superior colliculus, right	66.5627	23.05	0	2.7517
2	PTec	pretectal region	66.2509	23.1585	0	2.75154
2	RN	red nucleus, right	63.7423	24.0699	0	2.76895
2	RN	red nucleus, left	59.5579	25.761	0.00575407	2.80679
2	Dk	nucleus of Darkschewitsch, left	70.3838	21.7986	0	2.71763
2	ICjl	interstitial nucleus of Cajal, right	62.207	24.6639	0	2.77865
2	ICjl	interstitial nucleus of Cajal, left	64.4517	23.805	0	2.76099
2	CGMB	central gray substance of midbrain, right	66.2886	23.1453	0	2.75291
2	CGMB	central gray substance of midbrain, left	68.5161	22.3928	0	2.73045
2	IC	inferior colliculus, left	60.7951	25.2368	0	2.79197
2	4	trochlear nucleus, right	54.085	28.3614	0	2.8416
2	4	trochlear nucleus, left	63.1494	24.2959	0	2.77431
2	SubCn	subcuneiform nucleus, right	55.3838	27.7025	0	2.82988
2	CnF	cuneiform nucleus, right	65.3564	23.4754	0	2.75609
2	SubCn	subcuneiform nucleus, left	58.5367	26.2104	0.00585446	2.81039
2	CnF	cuneiform nucleus, left	62.721	24.4618	0	2.77766
2	MBRa	midbrain raphe nuclei	62.56	24.5248	0.0164339	2.78561
2	SNR	substantia nigra, pars reticulata, right	49.1364	31.0434	0	2.8782
2	SNC	substantia nigra, pars compacta, right	51.83	29.5887	0	2.85797
2	SNR	substantia nigra, pars reticulata, left	47.3715	32.1566	0	2.88837
2	SNC	substantia nigra, pars compacta, left	64.7841	23.6828	0	2.76212
2	VTA	ventral tegmental area, left	63.5915	24.1216	0.00538909	2.76929
2	RN	red nucleus, left	60.0034	25.5697	0	2.78935
2	3	oculomotor nuclear complex, right	65.3975	23.4607	0.0104805	2.75241
2	CGMB	central gray substance of midbrain, left	65.1885	23.5306	0	2.75871
2	Pn	pontine nuclei, left	72.4914	21.1648	0	2.69582
2	Pn	pontine nuclei, right	73.379	20.9088	0.00467028	2.68238
2	MBRa	midbrain raphe nuclei	68.5675	22.376	0.02499	2.73388
2	IC	inferior colliculus, left	68.2488	22.4805	0	2.73364
2	SNR	substantia nigra, pars reticulata, right	69.7361	22.0011	0	2.72206
2	SNC	substantia nigra, pars compacta, right	65.3221	23.4877	0	2.76198
2	SNR	substantia nigra, pars reticulata, left	62.3681	24.6003	0	2.78783
2	SNC	substantia nigra, pars compacta, left	66.9225	22.9261	0.0102417	2.74648
2	VTA	ventral tegmental area, right	66.4393	23.0928	0	2.74844
2	VTA	ventral tegmental area, left	70.0034	21.9171	0.0146864	2.7197
2	4	trochlear nucleus, right	63.7663	24.0608	0	2.76601
2	4	trochlear nucleus, left	56.1652	27.2866	0.0122033	2.82342
2	SubCn	subcuneiform nucleus, right	53.9068	28.4552	0	2.85253
2	CnF	cuneiform nucleus, right	63.1905	24.2801	0	2.77784
2	SubCn	subcuneiform nucleus, left	58.7217	26.1278	0	2.81439
2	CnF	cuneiform nucleus, left	72.5874	21.1369	0	2.70036
2	CGMB	central gray substance of midbrain, right	68.1186	22.5235	0	2.74028
2	CGMB	central gray substance of midbrain, left	63.4373	24.1856	0	2.77873
2	RN	red nucleus, left	81.4702	18.8323	0	2.61085
2	DTM	medial group of nuclei, left	76.7683	19.9857	0	2.65256
2	Sb	subthalamic nucleus, left	70.9527	21.6238	0.00482998	2.70279
2	R	reticular nucleus of thalamus, left	73.3927	20.9049	0.00466941	2.68129
2	ILr	rostral group of intralaminar nuclei, left	74.9315	20.4756	0	2.67317
2	DTA	anterior group of nuclei, left	68.1323	22.519	0	2.72254
2	HCd	head of caudate nucleus, left	80.5586	19.0454	0	2.62061
2	ILc	caudal group of intralaminar nuclei, right	64.2324	23.8863	0.016006	2.76818
2	RN	red nucleus, right	75.8944	20.2158	0	2.65982
2	DTA	anterior group of nuclei, right	84.5236	18.152	0.00405449	2.58734
2	SNR	substantia nigra, pars reticulata, right	84.8458	18.083	0.0040391	2.58813
2	R	reticular nucleus of thalamus, right	77.183	19.8783	0	2.64734
2	ILr	rostral group of intralaminar nuclei, right	77.0836	19.904	0	2.65416
2	DTA	anterior group of nuclei, right	76.4496	20.069	0	2.65911
2	BLA	basolateral nucleus, left	69.8149	21.9762	0	2.71228
2	DG	dentate gyrus, left	80.5209	19.0543	0	2.62108
2	CA4	CA4 field, left	77.745	19.7346	0.004408	2.64923
2	CA2	CA2 field, left	74.1912	20.6799	0.00461915	2.68239
2	CA1	CA1 field, left	71.5422	21.4457	0	2.69981
2	S	subiculum, left	70.8739	21.6479	0	2.71302
2	LGd	dorsal lateral geniculate nucleus, left	76.5045	20.0546	0	2.65755
2	TCd	tail of caudate nucleus, left	74.0644	20.7153	0	2.67283
2	DG	dentate gyrus, left	79.0062	19.4196	0	2.63044
2	CA4	CA4 field, left	86.3845	17.7609	0	2.57225
2	CA3	CA3 field, left	75.7505	20.2543	0	2.66273
2	CA1	CA1 field, left	75.2981	20.3759	0	2.66911
2	S	subiculum, left	81.8472	18.7456	0	2.61089
2	DTP	posterior group of nuclei, right	62.8239	24.4109	0.00545494	2.7707
2	LGd	dorsal lateral geniculate nucleus, right	91.3468	16.7961	0.0487713	2.53097
2	CA1	CA1 field, right	75.1474	20.4168	0	2.67051
2	SNR	substantia nigra, pars reticulata, right	71.9945	21.3109	0	2.6925
2	SNC	substantia nigra, pars compacta, right	78.5984	19.5204	0	2.63884
2	RN	red nucleus, right	78.523	19.5391	0	2.63739
2	LGd	dorsal lateral geniculate nucleus, right	81.854	18.744	0	2.60656
2	TCd	tail of caudate nucleus, right	73.732	20.8087	0	2.68846
2	DG	dentate gyrus, right	76.645	20.0179	0.00894254	2.65192
2	CA4	CA4 field, right	82.769	18.5368	0	2.6007
2	CA3	CA3 field, right	77.4229	19.8167	0.00442635	2.65352
2	CA2	CA2 field, right	89.5511	17.1329	0.0153075	2.54975
2	CA1	CA1 field, right	90.3016	16.9905	0.0531309	2.54138
2	S	subiculum, right	76.3228	20.1024	0	2.66245
2	LA	lateral nucleus, left	82.0562	18.6978	0	2.61029
2	COMA	cortico-medial group, left	83.6532	18.3408	0	2.59647
2	BMA	basomedial nucleus, left	75.0171	20.4523	0	2.67275
2	GPe	globus pallidus, external segment, left	81.7443	18.7691	0	2.6101
2	Cl	claustrum, right	71.5901	21.4313	0	2.70448
2	GPi	globus pallidus, internal segment, right	67.6251	22.6879	0	2.73413
2	GPe	globus pallidus, external segment, right	79.3317	19.3399	0	2.63499
2	DG	dentate gyrus, left	83.074	18.4687	0	2.59751
2	CA1	CA1 field, left	70.2365	21.8444	0	2.70965
2	S	subiculum, left	78.7971	19.4711	0	2.64276
2	TCd	tail of caudate nucleus, right	78.9993	19.4213	0	2.634
2	DG	dentate gyrus, right	83.3722	18.4027	0.00822098	2.59465
2	CA4	CA4 field, right	78.4955	19.546	0.0174634	2.64158
2	CA3	CA3 field, right	82.7347	18.5444	0	2.60164
2	CA2	CA2 field, right	73.4304	20.8942	0	2.68366
2	CA1	CA1 field, right	93.3345	16.4384	0.290068	2.51861
2	S	subiculum, right	74.9109	20.4813	0	2.67267
2	Cl	claustrum, left	73.3825	20.9079	0	2.68895
2	HCd	head of caudate nucleus, right	69.8424	21.9676	0.00490677	2.71562
2	PrG-sl	precentral gyrus, left, superior lateral aspect of gyrus	72.5942	21.1349	0	2.69067
2	orIFG	inferior frontal gyrus, orbital part, left	70.4455	21.7795	0	2.70975
2	opIFG	inferior frontal gyrus, opercular part, left	66.6038	23.0358	0.00514536	2.73659
2	CgGr-i	cingulate gyrus, retrosplenial part, left, inferior bank of gyrus	66.6073	23.0346	0	2.74253
2	MTG-i	middle temporal gyrus, left, inferior bank of gyrus	68.6258	22.3571	0	2.72423
2	Pu	putamen, left	69.6265	22.0357	0.00492199	2.71847
2	MTG-s	middle temporal gyrus, left, superior bank of gyrus	66.6004	23.0369	0	2.74037
2	MTG-s	middle temporal gyrus, right, superior bank of gyrus	68.5332	22.3872	0	2.72813
2	MFG-i	middle frontal gyrus, left, inferior bank of gyrus	72.6971	21.105	0	2.69276
2	CgGf-s	cingulate gyrus, frontal part, right, superior bank of gyrus	74.8801	20.4897	0.00457666	2.67024
2	CgGf-i	cingulate gyrus, frontal part, right, inferior bank of gyrus	68.965	22.2471	0	2.72331
2	SPL-s	superior parietal lobule, right, superior bank of gyrus	66.0692	23.2222	0.025935	2.74551
2	SPL-i	superior parietal lobule, right, inferior bank of gyrus	70.5517	21.7419	0.00485743	2.71096
2	PoG-cs	postcentral gyrus, right, bank of the central sulcus	71.2543	21.5323	0	2.70596
2	PoG-pcs	postcentral gyrus, right, bank of the posterior central sulcus	69.5374	22.064	0.00492829	2.71727
2	SMG-s	supramarginal gyrus, right, superior bank of gyrus	68.8862	22.2725	0.0149246	2.72174
2	SMG-i	supramarginal gyrus, right, inferior bank of gyrus	67.4709	22.7397	0	2.73599
2	SMG-i	supramarginal gyrus, right, inferior bank of gyrus	73.5093	20.8718	0	2.68614
2	SPL-i	superior parietal lobule, left, inferior bank of gyrus	63.1905	24.2746	0	2.76495
2	Pcu-i	precuneus, left, inferior lateral bank of gyrus	69.2289	22.1623	0	2.72252
2	SOG-s	superior occipital gyrus, right, superior bank of gyrus	65.5106	23.4202	0	2.75335
2	LiG-pest	lingual gyrus, right, peristriate	67.0151	22.8944	0	2.73731
2	OTG-i	occipito-temporal gyrus, right, inferior bank of gyrus	65.5175	23.4177	0.00523067	2.74475
2	IOG-i	inferior occipital gyrus, right, inferior bank of gyrus	70.9424	21.6221	0	2.70587
2	IOG-i	inferior occipital gyrus, right, inferior bank of gyrus	67.8787	22.6031	0	2.73148
2	Cun-pest	cuneus, left, peristriate	69.0747	22.2117	0	2.71852
2	Cun-str	cuneus, left, striate	69.5545	22.0585	0.0246354	2.71677
2	Pu	putamen, left	70.3324	21.8145	0	2.70794
2	GPe	globus pallidus, external segment, left	68.3825	22.4366	0	2.73381
2	GPi	globus pallidus, internal segment, left	70.5278	21.7541	0	2.71003
2	SPL-i	superior parietal lobule, left, inferior bank of gyrus	66.83	22.9527	0	2.73718
2	AnG-i	angular gyrus, left, inferior bank of gyrus	69.2529	22.1546	0	2.72386
2	ITG-its	inferior temporal gyrus, left, bank of the its	68.4099	22.4276	0	2.72397
2	FuG-its	fusiform gyrus, left, bank of the its	68.9856	22.2404	0.00496771	2.72537
2	FuG-l	fusiform gyrus, left, lateral bank of gyrus	73.8725	20.7692	0	2.67996
2	FuG-cos	fusiform gyrus, right, bank of cos	72.9027	21.0455	0	2.6915
2	PHG-l	parahippocampal gyrus, right, lateral bank of gyrus	67.584	22.7017	0	2.73691
2	MTG-i	middle temporal gyrus, left, inferior bank of gyrus	70.8122	21.6667	0.0145187	2.70826
2	ITG-its	inferior temporal gyrus, left, bank of the its	64.8869	23.6453	0	2.74995
2	ITG-mts	inferior temporal gyrus, left, bank of mts	69.7121	22.0087	0.00983187	2.72001
2	FuG-its	fusiform gyrus, left, bank of the its	63.8759	24.0142	0	2.76354
2	Pcu-s	precuneus, right, superior lateral bank of gyrus	66.5696	23.0476	0.00514801	2.74055
2	ITG-its	inferior temporal gyrus, right, bank of the its	66.5045	23.0702	0.0103061	2.74387
2	FuG-its	fusiform gyrus, right, bank of the its	70.2605	21.832	0	2.71302
2	STG-i	superior temporal gyrus, left, inferior bank of gyrus	66.1583	23.1909	0	2.74454
2	MTG-s	middle temporal gyrus, left, superior bank of gyrus	65.353	23.4767	0.00524384	2.75193
2	STG-i	superior temporal gyrus, left, inferior bank of gyrus	73.2659	20.9411	0	2.6893
2	SOG-s	superior occipital gyrus, left, superior bank of gyrus	68.5744	22.3738	0	2.72298
2	SOG-i	superior occipital gyrus, left, inferior bank of gyrus	69.8424	21.9676	0	2.71779
2	MTG-s	middle temporal gyrus, right, superior bank of gyrus	69.3729	22.1163	0	2.72196
2	TG	transverse gyri, right	70.7334	21.6909	0.00484496	2.71068
2	STG-i	superior temporal gyrus, right, inferior bank of gyrus	69.7121	22.0087	0	2.71991
2	PoG-pcs	postcentral gyrus, left, bank of the posterior central sulcus	70.7231	21.694	0.00484567	2.71108
2	SMG-s	supramarginal gyrus, left, superior bank of gyrus	73.6977	20.8184	0	2.68187
2	STG-l	superior temporal gyrus, left, lateral bank of gyrus	70.7848	21.6751	0	2.70553
2	Cun-pest	cuneus, right, peristriate	64.7875	23.6816	0	2.7547
2	Cun-str	cuneus, right, striate	68.8897	22.2714	0.00497463	2.71983
2	LiG-pest	lingual gyrus, right, peristriate	67.7964	22.6305	0	2.72967
2	PrG-cs	precentral gyrus, left, bank of the central sulcus	72.5017	21.1618	0	2.69703
2	PoG-sl	postcentral gyrus, left, superior lateral aspect of gyrus	73.2385	20.9489	0.00467924	2.68823
2	PoG-il	postcentral gyrus, left, inferior lateral aspect of gyrus	71.0864	21.5832	0.0144627	2.70467
2	Cun-pest	cuneus, left, peristriate	73.6977	20.8184	0	2.68243
2	LiG-str	lingual gyrus, left, striate	68.4818	22.404	0	2.72861
2	IOG-s	inferior occipital gyrus, left, superior bank of gyrus	66.2577	23.1561	0	2.74067
2	IOG-i	inferior occipital gyrus, left, inferior bank of gyrus	71.7855	21.373	0.00954791	2.69818
2	PCLa-i	paracentral lobule, anterior part, left, inferior bank of gyrus	69.4859	22.0803	0.00493194	2.71942
2	PCLa-i	paracentral lobule, anterior part, right, inferior bank of gyrus	73.0946	20.9902	0	2.69007
2	LiG-pest	lingual gyrus, left, peristriate	64.3043	23.8542	0	2.76018
2	LiG-str	lingual gyrus, left, striate	67.4503	22.7365	0.00508078	2.73118
2	LiG-str	lingual gyrus, right, striate	69.1638	22.1831	0	2.72137
2	CgGf-s	cingulate gyrus, frontal part, right, superior bank of gyrus	72.1213	21.2735	0.00475172	2.70037
2	FP-s	frontal pole, left, superior aspect	71.8814	21.3445	0.00476758	2.69451
2	MFG-s	middle frontal gyrus, left, superior bank of gyrus	74.5168	20.5896	0	2.67635
2	MTG-i	middle temporal gyrus, right, inferior bank of gyrus	76.7443	19.992	0.00893096	2.65604
2	PrG-il	precentral gyrus, left, inferior lateral aspect of gyrus	73.8657	20.7711	0	2.68358
2	PoG-sl	postcentral gyrus, right, superior lateral aspect of gyrus	73.708	20.8155	0	2.6833
2	Cl	claustrum, left	66.0384	23.233	0	2.75069
2	BLA	basolateral nucleus, left	68.2077	22.4941	0	2.72785
2	DG	dentate gyrus, right	73.2762	20.9382	0	2.67829
2	ZI	zona incerta, right	64.7464	23.6966	0	2.7594
2	BMA	basomedial nucleus, left	60.6785	25.2852	0	2.78982
2	DTM	medial group of nuclei, right	62.3578	24.6043	0	2.77834
2	Sb	subthalamic nucleus, right	55.2228	27.7647	0.00620578	2.82816
2	DTM	medial group of nuclei, left	62.3064	24.6246	0	2.77572
2	Dt	dentate nucleus, right	64.0987	23.9361	0	2.76267
2	Dt	dentate nucleus, right	65.281	23.5025	0	2.75733
2	Emb	emboliform nucleus, right	61.9465	24.7676	0	2.77737
2	Glo	globose nucleus, right	59.8286	25.6444	0.0114561	2.7947
2	Fas	fastigial nucleus, right	59.3831	25.831	0	2.7927
2	Dt	dentate nucleus, left	57.9267	26.4746	0	2.80851
2	SFG-l	superior frontal gyrus, left, lateral bank of gyrus	69.5202	22.0694	0.00492951	2.71909
2	MFG-s	middle frontal gyrus, left, superior bank of gyrus	70.7814	21.6762	0	2.71046
2	FPi	frontal pole, left, inferior aspect	67.841	22.6157	0	2.73288
2	MTG-i	middle temporal gyrus, left, inferior bank of gyrus	73.9171	20.7566	0	2.68323
2	ITG-mts	inferior temporal gyrus, left, bank of mts	76.1206	20.1558	0.00450207	2.66056
2	ITG-l	inferior temporal gyrus, right, lateral bank of gyrus	70.5826	21.7372	0	2.71167
2	ITG-l	inferior temporal gyrus, right, lateral bank of gyrus	72.5942	21.1349	0.00944153	2.6932
2	FuG-its	fusiform gyrus, right, bank of the its	73.074	20.9961	0.00937954	2.6884
2	ITG-mts	inferior temporal gyrus, right, bank of mts	71.7683	21.3781	0	2.70013
2	PoG-il	postcentral gyrus, right, inferior lateral aspect of gyrus	76.4119	20.0789	0	2.66335
2	STG-i	superior temporal gyrus, right, inferior bank of gyrus	76.0007	20.1876	0.00450918	2.66009
2	PLT	planum temporale, right	73.1974	20.9607	0	2.68657
2	SFG-l	superior frontal gyrus, left, lateral bank of gyrus	69.9349	21.9386	0	2.71693
2	SFG-l	superior frontal gyrus, right, lateral bank of gyrus	72.1042	21.2785	0	2.69895
2	MFG-s	middle frontal gyrus, right, superior bank of gyrus	75.0617	20.4401	0.00456558	2.67418
2	SFG-l	superior frontal gyrus, right, lateral bank of gyrus	77.4812	19.8018	0	2.65177
2	TP-s	temporal pole, right, superior aspect	72.6662	21.1139	0	2.69143
2	GRe	gyrus rectus, left	72.5565	21.1459	0	2.69564
2	GRe	gyrus rectus, right	75.0788	20.4355	0.00912909	2.67514
2	MOrG	medial orbital gyrus, left	74.0302	20.7249	0	2.68003
2	MOrG	medial orbital gyrus, right	73.2077	20.9578	0.00936242	2.68919
2	MFG-i	middle frontal gyrus, left, inferior bank of gyrus	75.9287	20.2067	0.0090269	2.66556
2	fro	frontal operculum, left	73.3173	20.9264	0	2.68689
2	SCG	subcallosal cingulate gyrus, left	73.8725	20.7692	0	2.68333
2	SCG	subcallosal cingulate gyrus, left	75.2125	20.3991	0	2.67236
2	SCG	subcallosal cingulate gyrus, right	73.4339	20.8932	0	2.68738
2	SFG-l	superior frontal gyrus, left, lateral bank of gyrus	68.6806	22.3392	0	2.72661
2	MFG-s	middle frontal gyrus, left, superior bank of gyrus	73.5127	20.8708	0.00466179	2.68569
2	CgGf-s	cingulate gyrus, frontal part, left, superior bank of gyrus	69.2324	22.1612	0	2.72185
2	MFG-s	middle frontal gyrus, right, superior bank of gyrus	73.5469	20.8611	0	2.68336
2	MFG-i	middle frontal gyrus, left, inferior bank of gyrus	76.3057	20.1069	0	2.66002
2	GRe	gyrus rectus, left	70.0583	21.8999	0	2.71731
2	GRe	gyrus rectus, right	74.7635	20.5216	0	2.67331
2	MOrG	medial orbital gyrus, right	73.8794	20.7672	0	2.68528
2	LOrG	lateral orbital gyrus, right	72.2927	21.223	0	2.69484
2	CgGf-i	cingulate gyrus, frontal part, left, inferior bank of gyrus	75.8773	20.2204	0	2.66287
2	CgGf-i	cingulate gyrus, frontal part, right, inferior bank of gyrus	73.4133	20.8991	0.0093362	2.68284
2	SRoG	superior rostral gyrus, left	71.7649	21.3791	0	2.69921
2	IRoG	inferior rostral gyrus, left	76.7409	19.9929	0	2.65602
2	GRe	gyrus rectus, right	71.9157	21.3343	0	2.69957
2	MFG-i	middle frontal gyrus, right, inferior bank of gyrus	77.2584	19.8589	0.0133073	2.65271
2	LOrG	lateral orbital gyrus, right	78.098	19.6454	0	2.64401
2	trIFG	inferior frontal gyrus, triangular part, left	72.841	21.0633	0.00940955	2.69155
2	trIFG	inferior frontal gyrus, triangular part, left	73.6463	20.8329	0	2.68049
2	SFG-m	superior frontal gyrus, left, medial bank of gyrus	76.4633	20.0654	0	2.66092
2	SFG-m	superior frontal gyrus, right, medial bank of gyrus	74.6333	20.5574	0	2.67366
2	MFG-s	middle frontal gyrus, right, superior bank of gyrus	74.438	20.6114	0.00460384	2.67575
2	MFG-i	middle frontal gyrus, right, inferior bank of gyrus	78.1186	19.6403	0	2.64593
2	trIFG	inferior frontal gyrus, triangular part, right	75.915	20.2104	0	2.66379
2	fro	frontal operculum, right	74.8698	20.4925	0.00457729	2.67608
2	SIG	short insular gyri, right	69.4791	22.0825	0.00493243	2.72259
2	PoG-sl	postcentral gyrus, left, superior lateral aspect of gyrus	73.9308	20.7528	0.00463542	2.68219
2	PoG-il	postcentral gyrus, left, inferior lateral aspect of gyrus	69.366	22.1185	0.00494047	2.72039
2	HG	Heschl's gyrus, left	71.9328	21.3292	0	2.6993
2	PLT	planum temporale, left	68.5093	22.3951	0	2.72866
2	PrG-prc	precentral gyrus, right, bank of the precentral sulcus	73.9959	20.7345	0	2.68333
2	PrG-sl	precentral gyrus, right, superior lateral aspect of gyrus	72.8547	21.0593	0	2.69274
2	PoG-cs	postcentral gyrus, right, bank of the central sulcus	73.6772	20.8242	0	2.68332
2	PoG-sl	postcentral gyrus, right, superior lateral aspect of gyrus	73.4887	20.8776	0	2.68418
2	PrG-cs	precentral gyrus, left, bank of the central sulcus	70.7711	21.6793	0	2.7094
2	PCLa-s	paracentral lobule, anterior part, left, superior bank of gyrus	73.2214	20.9539	0	2.69145
2	PCLa-i	paracentral lobule, anterior part, left, inferior bank of gyrus	76.4222	20.0762	0	2.65698
2	PoG-cs	postcentral gyrus, left, bank of the central sulcus	73.9445	20.7489	0	2.68228
2	SPL-i	superior parietal lobule, right, inferior bank of gyrus	76.1241	20.1549	0	2.66419
2	SMG-s	supramarginal gyrus, right, superior bank of gyrus	74.9657	20.4663	0.00457143	2.67113
2	SPL-i	superior parietal lobule, right, inferior bank of gyrus	73.3619	20.9137	0	2.68436
2	GRe	gyrus rectus, left	71.6073	21.4262	0	2.70709
2	orIFG	inferior frontal gyrus, orbital part, left	74.3592	20.6332	0	2.67769
2	PHG-cos	parahippocampal gyrus, right, bank of the cos	70.0308	21.9085	0.00489356	2.72045
2	PLP	planum polare, left	74.0781	20.7115	0.0046262	2.67893
2	CA3	CA3 field, right	68.3722	22.44	0	2.72743
2	CA4	CA4 field, right	69.9246	21.9418	0	2.71253
2	TCd	tail of caudate nucleus, right	67.7896	22.6328	0	2.73872
2	BCd	body of caudate nucleus, right	64.7019	23.7129	0.00529661	2.76532
2	ARH	arcuate nucleus of the hypothalamus, left	67.2858	22.8023	0	2.73847
2	ARH	arcuate nucleus of the hypothalamus, right	55.3701	27.6536	0	2.834
2	CA3	CA3 field, left	54.3968	28.1673	0	2.84537
2	DTLv	lateral group of nuclei, left, ventral division	54.4962	28.1474	0	2.84419
2	ATZ	amygdalohippocampal transition zone, right	85.4147	17.9626	0	2.57831
2	PVH	paraventricular nucleus of the hypothalamus, left	70.6854	21.7056	0	2.70823
2	PVH	paraventricular nucleus of the hypothalamus, right	75.3598	20.3593	0	2.66986
2	LHA	lateral hypothalamic area, anterior region, left	73.66	20.8291	0	2.68602
2	LHA	lateral hypothalamic area, anterior region, right	63.8074	24.0453	0.0107417	2.76971
2	AHA	anterior hypothalamic area, left	68.2008	22.4964	0	2.73749
2	AHA	anterior hypothalamic area, right	71.0589	21.5915	0	2.70942
2	VMH	ventromedial hypothalamic nucleus, left	67.0391	22.8862	0.00511195	2.74879
2	VMH	ventromedial hypothalamic nucleus, right	71.5422	21.4457	0.00479019	2.70512
2	LA	lateral nucleus, right	68.4647	22.4097	0	2.72922
2	PrOR	preoptic region, left	65.2125	23.5115	0	2.76041
2	PrOR	preoptic region, right	68.9376	22.2509	0.00497117	2.71823
2	SO	supraoptic nucleus, left	67.4914	22.7277	0	2.73852
2	DTLd	lateral group of nuclei, right, dorsal division	71.7855	21.373	0.00477395	2.70119
2	S	subiculum, right	69.1467	22.1886	0.00495614	2.72777
2	CA1	CA1 field, right	62.9541	24.3713	0	2.77181
2	CA2	CA2 field, right	67.0596	22.8792	0	2.74063
2	R	reticular nucleus of thalamus, left	53.9239	28.4334	0	2.84644
2	MTG-i	middle temporal gyrus, right, inferior bank of gyrus	85.9013	17.8608	0.0438841	2.57687
2	SOG-s	superior occipital gyrus, right, superior bank of gyrus	70.9013	21.6395	0	2.70489
2	BCd	body of caudate nucleus, right	58.7183	26.1177	0.00583635	2.80415
2	DTA	anterior group of nuclei, right	67.4503	22.7467	0.00508078	2.74277
2	DTM	medial group of nuclei, right	65.2262	23.5223	0	2.75506
2	ILr	rostral group of intralaminar nuclei, right	69.9109	21.9461	0	2.71585
2	ILc	caudal group of intralaminar nuclei, right	73.7731	20.7971	0	2.6828
2	R	reticular nucleus of thalamus, right	70.2159	21.8507	0	2.71156
2	DTM	medial group of nuclei, right	59.5613	25.7537	0	2.80194
2	BCd	body of caudate nucleus, left	71.878	21.3455	0.00476781	2.70075
2	DTA	anterior group of nuclei, left	69.7293	22.0032	0.00491473	2.71891
2	DTM	medial group of nuclei, left	69.7601	21.9935	0	2.71584
2	ILr	rostral group of intralaminar nuclei, left	71.7066	21.3965	0	2.70084
2	ILc	caudal group of intralaminar nuclei, left	68.026	22.5542	0	2.73733
2	R	reticular nucleus of thalamus, left	71.6381	21.417	0.00478377	2.70237
2	ZI	zona incerta, left	60.7642	25.2496	0	2.79881
2	DTM	medial group of nuclei, left	63.1494	24.2959	0	2.77523
2	Acb	nucleus accumbens, left	68.8177	22.2897	0	2.73102
2	SptN	septal nuclei, left	64.719	23.7066	0	2.75971
2	SptN	septal nuclei, right	69.6436	22.0303	0	2.72223
2	SI	substantia innominata, left	66.4188	23.0999	0	2.75122
2	SI	substantia innominata, right	68.6532	22.3481	0.00499176	2.72929
2	BLA	basolateral nucleus, right	68.3242	22.4557	0	2.73581
2	BMA	basomedial nucleus, right	72.9198	21.0405	0	2.69011
2	COMA	cortico-medial group, right	67.2858	22.8023	0	2.74017
2	CA1	CA1 field, left	70.5141	21.7584	0	2.70544
2	CA2	CA2 field, left	59.7944	25.6591	0	2.79796
2	CA4	CA4 field, left	62.7793	24.4391	0	2.77516
2	DG	dentate gyrus, left	63.5504	24.1264	0	2.75903
2	TCd	tail of caudate nucleus, left	66.8163	22.9625	0	2.74061
2	DTA	anterior group of nuclei, right	70.538	21.751	0.00485838	2.71636
2	DTLv	lateral group of nuclei, right, ventral division	61.0212	25.1432	0	2.78814
2	DTP	posterior group of nuclei, right	69.4894	22.0792	0.0049317	2.72648
2	ILr	rostral group of intralaminar nuclei, right	68.9822	22.2415	0.00496796	2.72659
2	LGd	dorsal lateral geniculate nucleus, right	61.6621	24.8819	0	2.77676
2	MG	medial geniculate complex, right	70.5586	21.7446	0.00485696	2.71625
2	R	reticular nucleus of thalamus, right	70.4078	21.7912	0	2.71247
2	MG	medial geniculate complex, right	68.9719	22.2449	0	2.73268
2	S	subiculum, left	66.4907	23.0749	0	2.74558
2	BCd	body of caudate nucleus, left	68.7903	22.3036	0	2.71953
2	DTLd	lateral group of nuclei, left, dorsal division	67.3338	22.786	0	2.74052
2	ILr	rostral group of intralaminar nuclei, left	67.8136	22.6248	0	2.7341
2	IRoG	inferior rostral gyrus, right	71.573	21.4364	0.0191525	2.70062
2	fro	frontal operculum, right	71.3023	21.5178	0.00961261	2.70206
2	AnG-i	angular gyrus, left, inferior bank of gyrus	70.6408	21.7193	0.00485131	2.70905
2	MTG-s	middle temporal gyrus, left, superior bank of gyrus	70.2742	21.8326	0	2.71073
2	MTG-i	middle temporal gyrus, left, inferior bank of gyrus	73.523	20.8679	0	2.68373
2	MTG-s	middle temporal gyrus, left, superior bank of gyrus	71.974	21.317	0	2.69505
2	ITG-l	inferior temporal gyrus, right, lateral bank of gyrus	69.0953	22.2051	0.00991965	2.72457
2	Pcu-s	precuneus, left, superior lateral bank of gyrus	68.66	22.3459	0.00499127	2.72421
2	Pcu-i	precuneus, left, inferior lateral bank of gyrus	67.4332	22.7525	0	2.73778
2	Pcu-s	precuneus, right, superior lateral bank of gyrus	67.7073	22.6603	0.0050615	2.73283
2	AnG-i	angular gyrus, right, inferior bank of gyrus	71.6484	21.4139	0	2.70345
2	MTG-i	middle temporal gyrus, right, inferior bank of gyrus	69.2289	22.1623	0	2.72027
2	ITG-mts	inferior temporal gyrus, right, bank of mts	70.0583	21.8999	0	2.71599
2	Pcu-i	precuneus, right, inferior lateral bank of gyrus	69.2255	22.1634	0.0049505	2.72249
2	Cun-pest	cuneus, left, peristriate	66.9911	22.9026	0	2.73984
2	LiG-pest	lingual gyrus, left, peristriate	73.2968	20.9323	0	2.68929
2	LiG-str	lingual gyrus, left, striate	70.6477	21.7172	0.0145525	2.70703
2	LiG-str	lingual gyrus, right, striate	72.135	21.2694	0	2.69574
2	CgGr-i	cingulate gyrus, retrosplenial part, right, inferior bank of gyrus	69.0747	22.2117	0.0049613	2.72322
2	ITG-its	inferior temporal gyrus, right, bank of the its	68.1974	22.4975	0	2.73031
2	LiG-pest	lingual gyrus, right, peristriate	69.8732	21.9579	0	2.71779
2	OTG-s	occipito-temporal gyrus, right, superior bank of gyrus	71.806	21.3669	0.00477259	2.69935
2	OTG-i	occipito-temporal gyrus, right, inferior bank of gyrus	75.8876	20.2177	0	2.66413
2	ITG-its	inferior temporal gyrus, left, bank of the its	72.6936	21.106	0	2.69339
2	ITG-l	inferior temporal gyrus, left, lateral bank of gyrus	70.6032	21.7309	0	2.71237
2	PrG-il	precentral gyrus, right, inferior lateral aspect of gyrus	70.3633	21.805	0.00487045	2.71266
2	PrG-cs	precentral gyrus, right, bank of the central sulcus	70.4352	21.7827	0.00486547	2.71366
2	PoG-cs	postcentral gyrus, right, bank of the central sulcus	69.7567	21.9946	0	2.71589
2	PoG-sl	postcentral gyrus, right, superior lateral aspect of gyrus	70.7985	21.6709	0.00484051	2.70931
2	PrG-prc	precentral gyrus, left, bank of the precentral sulcus	74.9452	20.4719	0	2.67056
2	HG	Heschl's gyrus, right	74.9143	20.4803	0	2.67441
2	PLP	planum polare, right	73.1631	20.9705	0.0187362	2.68744
2	LIG	long insular gyri, right	68.5572	22.3794	0	2.7272
2	Pu	putamen, right	75.9116	20.2113	0.00451447	2.66295
2	GPe	globus pallidus, external segment, right	72.6765	21.111	0.00471542	2.69183
2	SFG-m	superior frontal gyrus, left, medial bank of gyrus	71.0178	21.604	0	2.70731
2	SFG-m	superior frontal gyrus, right, medial bank of gyrus	71.0555	21.5926	0	2.70596
2	CgGf-s	cingulate gyrus, frontal part, left, superior bank of gyrus	68.7629	22.3125	0.0049838	2.72246
2	CgGf-i	cingulate gyrus, frontal part, left, inferior bank of gyrus	70.6066	21.7298	0	2.71136
2	CgGf-s	cingulate gyrus, frontal part, right, superior bank of gyrus	71.0315	21.5998	0	2.70593
2	CgGf-i	cingulate gyrus, frontal part, right, inferior bank of gyrus	66.3914	23.1095	0	2.74637
2	BCd	body of caudate nucleus, left	73.9102	20.7586	0.00463671	2.67833
2	BCd	body of caudate nucleus, right	73.1289	20.9804	0	2.68947
2	cc	corpus callosum	69.1364	22.187	0	2.71794
2	PrG-prc	precentral gyrus, left, bank of the precentral sulcus	76.7958	19.9786	0.00446249	2.65574
2	AnG-i	angular gyrus, right, inferior bank of gyrus	72.6045	21.1319	0	2.69493
2	PHG-cos	parahippocampal gyrus, right, bank of the cos	72.3509	21.2059	0.00473664	2.69938
2	Cun-str	cuneus, left, striate	73.8314	20.7807	0	2.67977
2	PoG-il	postcentral gyrus, right, inferior lateral aspect of gyrus	73.9959	20.7345	0	2.68194
2	AnG-s	angular gyrus, left, superior bank of gyrus	75.4901	20.3241	0	2.66984
2	DTLv	lateral group of nuclei, right, ventral division	72.2447	21.2371	0	2.69682
2	BCd	body of caudate nucleus, right	71.2234	21.5416	0	2.70001
2	GPi	globus pallidus, internal segment, left	69.7875	21.9849	0.0147319	2.71715
2	DTLv	lateral group of nuclei, right, ventral division	72.8513	21.0603	0	2.69146
2	DTLv	lateral group of nuclei, right, ventral division	72.9404	21.0346	0.00469836	2.68996
2	DTLv	lateral group of nuclei, left, ventral division	75.1679	20.4112	0	2.66996
2	PHG-l	parahippocampal gyrus, right, lateral bank of gyrus	74.6984	20.5395	0	2.67369
2	GPe	globus pallidus, external segment, right	76.2097	20.1322	0.00449681	2.66254
2	FuG-cos	fusiform gyrus, right, bank of cos	72.44	21.1799	0.00946163	2.69425
2	PHG-cos	parahippocampal gyrus, right, bank of the cos	76.854	19.9634	0	2.65755
2	DTLd	lateral group of nuclei, right, dorsal division	72.2241	21.2432	0	2.69979
2	DTLd	lateral group of nuclei, right, dorsal division	74.4757	20.601	0	2.67795
2	SptN	septal nuclei, right	65.2193	23.5195	0	2.74614
2	CeA	central nucleus, right	64.2118	23.8939	0	2.76528
2	Pa	paraventricular nuclei, right of thalamus, right	68.8897	22.2664	0	2.72589
2	DTA	anterior group of nuclei, left	67.8273	22.6203	0	2.7307
2	DTLv	lateral group of nuclei, left, ventral division	63.6532	24.1036	0	2.76621
2	DTM	medial group of nuclei, right	73.6189	20.8407	0	2.68573
2	Pa	paraventricular nuclei, left of thalamus, left	67.6594	22.6764	0	2.73499
2	ZI	zona incerta, left	70.8053	21.6688	0	2.70808
2	SNC	substantia nigra, pars compacta, left	71.0418	21.5967	0	2.70815
2	DTM	medial group of nuclei, left	77.4366	19.8132	0.00442556	2.64891
2	Sb	subthalamic nucleus, left	73.732	20.8087	0.00929584	2.67923
2	SNR	substantia nigra, pars reticulata, right	63.8348	24.035	0	2.76491
2	CA2	CA2 field, right	59.414	25.8176	0	2.79937
2	CA4	CA4 field, right	70.233	21.8454	0	2.70973
2	COMA	cortico-medial group, left	74.4174	20.6171	0	2.67313
2	CeA	central nucleus, left	68.4373	22.4186	0.00500751	2.7351
2	CA3	CA3 field, left	73.6189	20.8407	0.00465506	2.67938
2	GPi	globus pallidus, internal segment, right	72.1385	21.2684	0.00950119	2.69447
2	R	reticular nucleus of thalamus, right	70.5175	21.7573	0	2.71336
2	PVH	paraventricular nucleus of the hypothalamus, left	70.5243	21.7552	0	2.71286
2	LHM	lateral hypothalamic area, mammillary region, left	73.4476	20.8893	0	2.68363
2	PVH	paraventricular nucleus of the hypothalamus, right	74.8629	20.4944	0.00457771	2.67091
2	LHM	lateral hypothalamic area, mammillary region, right	66.1926	23.1789	0	2.75808
2	MB	mammillary body, left	66.926	22.9249	0.00512059	2.74026
2	PHA	posterior hypothalamic area, left	70.9082	21.6374	0	2.71447
2	MB	mammillary body, right	65.6648	23.3652	0	2.75147
2	PHA	posterior hypothalamic area, right	68.6498	22.3492	0	2.72955
2	DTA	anterior group of nuclei, right	64.4894	23.7911	0	2.76495
2	S	subiculum, right	65.867	23.2934	0.00520291	2.75652
2	CA1	CA1 field, right	73.7526	20.8029	0	2.68119
2	TCd	tail of caudate nucleus, right	73.9136	20.7576	0.009273	2.68312
2	BLA	basolateral nucleus, right	75.3667	20.3574	0.00454711	2.66656
2	BMA	basomedial nucleus, right	74.6127	20.5631	0	2.67767
2	COMA	cortico-medial group, right	66.0178	23.2402	0	2.7539
3	MTG-i	middle temporal gyrus, left, inferior bank of gyrus	76.8522	43.7865	0.0133767	2.52712
3	ITG-mts	inferior temporal gyrus, left, bank of mts	68.3332	49.2453	0.0200592	2.5624
3	ITG-its	inferior temporal gyrus, left, bank of the its	67.9117	49.5509	0	2.56584
3	MTG-s	middle temporal gyrus, left, superior bank of gyrus	68.9843	48.7805	0.00993493	2.55888
3	STG-l	superior temporal gyrus, left, lateral bank of gyrus	67.1681	50.0995	0.0153053	2.57115
3	MTG-i	middle temporal gyrus, left, inferior bank of gyrus	67.737	49.6788	0.0101179	2.56392
3	SIG	short insular gyri, left	76.6843	43.8824	0.0178747	2.52968
3	LIG	long insular gyri, left	65.6466	51.2606	0.00522002	2.57436
3	PLP	planum polare, left	67.3497	49.9644	0.00508802	2.57163
3	STG-l	superior temporal gyrus, left, lateral bank of gyrus	71.1432	47.3002	0.0240836	2.55365
3	PoG-il	postcentral gyrus, left, inferior lateral aspect of gyrus	72.202	46.6065	0.0759374	2.54729
3	HCd	head of caudate nucleus, left	67.3463	49.9669	0	2.56936
3	IRoG	inferior rostral gyrus, left	70.1837	47.9469	0.00976515	2.56211
3	Acb	nucleus accumbens, left	71.6572	46.9609	0	2.55085
3	Pu	putamen, left	70.1665	47.9586	0.063489	2.56322
3	AnG-i	angular gyrus, left, inferior bank of gyrus	69.8924	48.1467	0	2.55823
3	Pcu-i	precuneus, left, inferior lateral bank of gyrus	63.618	52.8952	0.0161594	2.58366
3	Pcu-s	precuneus, left, superior lateral bank of gyrus	70.9307	47.4419	0.00483115	2.55715
3	PoG-pcs	postcentral gyrus, left, bank of the posterior central sulcus	64.4301	52.2285	0.0744602	2.57925
3	SPL-i	superior parietal lobule, left, inferior bank of gyrus	69.4024	48.4866	0.00493754	2.55683
3	AnG-s	angular gyrus, left, superior bank of gyrus	69.9438	48.1113	0.00489932	2.55352
3	CgGp-s	cingulate gyrus, parietal part, left, superior bank of gyrus	66.8905	50.3074	0.0204918	2.57056
3	SMG-s	supramarginal gyrus, left, superior bank of gyrus	64.8927	51.8562	0	2.57875
3	PoG-pcs	postcentral gyrus, left, bank of the posterior central sulcus	69.3852	48.4986	0.0148163	2.55876
3	FuG-its	fusiform gyrus, left, bank of the its	69.7382	48.2532	0.0294826	2.55643
3	PCLa	paracentral lobule, anterior part, left	68.2236	49.3194	0.00502285	2.56673
3	PrG-sl	precentral gyrus, left, superior lateral aspect of gyrus	72.3288	46.5248	0.0189511	2.5501
3	FuG-its	fusiform gyrus, left, bank of the its	73.5728	45.7382	0.00465766	2.54107
3	ITG-mts	inferior temporal gyrus, left, bank of mts	71.246	47.232	0	2.54869
3	PoG-cs	postcentral gyrus, left, bank of the central sulcus	64.6494	52.0513	0.0901092	2.58214
3	PrG-cs	precentral gyrus, left, bank of the central sulcus	65.8317	51.1165	0.0156161	2.5743
3	STG-i	superior temporal gyrus, left, inferior bank of gyrus	78.9973	42.5975	0.0694053	2.52262
3	PLP	planum polare, left	68.4566	49.1565	0	2.56579
3	STG-l	superior temporal gyrus, left, lateral bank of gyrus	67.6136	49.7694	0	2.56972
3	PoG-sl	postcentral gyrus, left, superior lateral aspect of gyrus	64.0189	52.564	0.021411	2.58202
3	PoG-cs	postcentral gyrus, left, bank of the central sulcus	66.7021	50.4495	0.0102749	2.57345
3	AnG-s	angular gyrus, left, superior bank of gyrus	62.6825	53.6847	0.0164006	2.59227
3	SPL-i	superior parietal lobule, left, inferior bank of gyrus	66.7226	50.434	0.0205434	2.568
3	MTG-i	middle temporal gyrus, left, inferior bank of gyrus	67.0585	50.1814	0.0102202	2.56699
3	CgGp-s	cingulate gyrus, parietal part, left, superior bank of gyrus	66.5753	50.5456	0	2.5695
3	Pcu-s	precuneus, left, superior lateral bank of gyrus	69.4983	48.4197	0.00493072	2.55831
3	AnG-s	angular gyrus, left, superior bank of gyrus	64.8242	51.911	0.00528625	2.57743
3	SPL-i	superior parietal lobule, left, inferior bank of gyrus	69.2413	48.5994	0.0247451	2.55793
3	OTG-i	occipito-temporal gyrus, left, inferior bank of gyrus	61.5893	54.6319	0.0055639	2.59132
3	LiG-pest	lingual gyrus, left, peristriate	67.175	50.0944	0.0255063	2.56499
3	Cun-pest	cuneus, left, peristriate	66.7809	50.39	0.0307882	2.57544
3	OTG-s	occipito-temporal gyrus, left, superior bank of gyrus	65.5404	51.3437	0.010457	2.57796
3	Pcu-i	precuneus, left, inferior lateral bank of gyrus	67.4217	49.9111	0.025413	2.56991
3	Pcu-i	precuneus, left, inferior lateral bank of gyrus	65.842	51.1086	0.0520454	2.57697
3	Pcu-s	precuneus, left, superior lateral bank of gyrus	71.7429	46.9049	0	2.54885
3	Cun-pest	cuneus, left, peristriate	65.2971	51.535	0.0314878	2.57259
3	LiG-str	lingual gyrus, left, striate	66.356	50.7127	0.00516422	2.57537
3	LiG-pest	lingual gyrus, left, peristriate	68.8472	48.8776	0.0149321	2.55669
3	Cun-str	cuneus, left, striate	77.2188	43.5786	0.173072	2.52694
3	Cun-pest	cuneus, left, peristriate	68.0557	49.4461	0.0100705	2.5648
3	SOG-s	superior occipital gyrus, left, superior bank of gyrus	67.8569	49.591	0.00504999	2.5653
3	IOG-s	inferior occipital gyrus, left, superior bank of gyrus	70.4818	47.7441	0.00972384	2.55235
3	PrG-il	precentral gyrus, left, inferior lateral aspect of gyrus	68.4532	49.159	0.010012	2.55988
3	CgGf-i	cingulate gyrus, frontal part, left, inferior bank of gyrus	64.3753	52.273	0.00532311	2.58493
3	CgGf-s	cingulate gyrus, frontal part, left, superior bank of gyrus	67.8226	49.616	0.0202102	2.56801
3	SFG-m	superior frontal gyrus, left, medial bank of gyrus	71.2186	47.2502	0.0192465	2.54999
3	MFG-i	middle frontal gyrus, left, inferior bank of gyrus	67.5382	49.825	0	2.57157
3	MFG-s	middle frontal gyrus, left, superior bank of gyrus	71.808	46.8623	0.0286328	2.55106
3	TP-m	temporal pole, left, medial aspect	65.4753	51.3948	0.0628042	2.57492
3	TP-i	temporal pole, left, inferior aspect	68.8541	48.8727	0.0248843	2.56241
3	TP-s	temporal pole, left, superior aspect	66.332	50.731	0.0103322	2.57696
3	CgGf-i	cingulate gyrus, frontal part, left, inferior bank of gyrus	60.0644	56.0246	0.0114103	2.59891
3	CgGf-i	cingulate gyrus, frontal part, left, inferior bank of gyrus	66.7363	50.4236	0	2.5761
3	trIFG	inferior frontal gyrus, triangular part, left	71.8285	46.8489	0.00954153	2.5526
3	GRe	gyrus rectus, left	72.9902	46.1033	0.00469484	2.54813
3	SFG-l	superior frontal gyrus, left, lateral bank of gyrus	67.2195	50.0612	0.0713703	2.57311
3	MFG-s	middle frontal gyrus, left, superior bank of gyrus	68.9809	48.7829	0.00993542	2.56436
3	MOrG	medial orbital gyrus, left	65.6843	51.2312	0.0260851	2.57446
3	MOrG	medial orbital gyrus, left	72.6407	46.3251	0.00943485	2.54793
3	Sp5	spinal trigeminal nucleus, left	57.1928	58.8256	0.0179748	2.59963
3	Sp5	spinal trigeminal nucleus, left	45.7508	73.2529	0	2.62351
3	GiRt	gigantocellular group, left	48.4648	69.4124	0	2.62837
3	Sp5	spinal trigeminal nucleus, left	45.1306	74.4039	0.00759301	2.62251
3	Cu	cuneate nucleus, left	50.0103	67.0892	0	2.61435
3	LMRt	lateral medullary reticular group, left	46.491	72.1014	0.0147417	2.62668
3	8Ve	vestibular nuclei, left	50.8841	66.1055	0	2.61341
3	Sp5	spinal trigeminal nucleus, left	47.2243	71.1922	0.00725637	2.6269
3	RaM	raphe nuclei of medulla	58.0255	57.9933	0.0118113	2.59091
3	GiRt	gigantocellular group, left	55.5	60.6261	0	2.61543
3	IO	inferior olivary complex, left	58.0118	58.007	0.0354421	2.60572
3	Arc	arcuate nucleus of medulla, left	51.357	65.5168	0.0400347	2.61601
3	IO	inferior olivary complex, left	49.438	67.9767	0.0277258	2.62812
3	RaM	raphe nuclei of medulla	59.523	56.5343	0.0172712	2.59959
3	Arc	arcuate nucleus of medulla, left	57.0077	59.0286	0.00601106	2.59473
3	Pn	pontine nuclei, left	62.2267	54.0779	0.0110138	2.5826
3	8Ve	vestibular nuclei, left	51.4838	65.3488	0.013312	2.61178
3	Pn	pontine nuclei, left	60.0987	55.9927	0.0057019	2.58653
3	PRF	pontine reticular formation, left	60.3865	55.7258	0	2.58998
3	Pn	pontine nuclei, left	53.3445	63.05	0	2.60186
3	LPB	lateral parabrachial nucleus, left	60.6573	55.4771	0.0112988	2.59449
3	SubCn	subcuneiform nucleus, left	45.7028	73.4948	0.0224938	2.63837
3	Pn	pontine nuclei, left	56.8398	59.203	0.241153	2.58405
3	SNC	substantia nigra, pars compacta, left	52.1829	64.4865	0.00656685	2.62998
3	VTA	ventral tegmental area, left	58.2003	57.8191	0.0235516	2.59625
3	Hl	lateral habenular nucleus, left	39.0618	83.288	0.0175454	2.65669
3	Hm	medial habenular nucleus, left	69.6251	48.3315	0.0492174	2.5576
3	ZI	zona incerta, left	58.9199	57.1129	0.0174479	2.58631
3	SNC	substantia nigra, pars compacta, left	43.2767	76.8549	0.00791828	2.6504
3	Sb	subthalamic nucleus, left	55.1367	61.0317	0	2.60826
3	ZI	zona incerta, left	65.0744	51.7114	0.0210637	2.5741
3	ILr	rostral group of intralaminar nuclei, left	55.9557	60.1384	0.0367444	2.59946
3	LTu	lateral tuberal nucleus, left	49.2838	67.8904	0.208594	2.64095
3	PeF	perifornical nucleus, left	59.5161	56.5408	0.0115154	2.59523
3	VMH	ventromedial hypothalamic nucleus, left	67.4525	49.8882	0	2.56738
3	R	reticular nucleus of thalamus, left	62.847	53.5442	0.0218103	2.57519
3	DTLv	lateral group of nuclei, left, ventral division	52.9025	63.6093	0	2.61854
3	nbM	basal nucleus of meynert, left	60.6675	55.4677	0	2.59198
3	GPi	globus pallidus, internal segment, left	63.1382	53.2972	0.0325645	2.58359
3	GPe	globus pallidus, external segment, left	48.1941	69.6388	0.0142207	2.62003
3	SO	supraoptic nucleus, left	66.8666	50.3254	0.0204992	2.57483
3	DBh	nucleus of the diagonal band, left, vertical division	53.814	62.5318	0	2.62501
3	SptN	septal nuclei, left	58.937	57.0963	0.0232572	2.58856
3	Cl	claustrum, left	61.0239	55.1438	0.0280773	2.58807
3	DBv	nucleus of the diagonal band, left, horizontal division	57.1859	58.8447	0	2.60536
3	LGd	dorsal lateral geniculate nucleus, left	58.9816	57.0532	0.0406693	2.59413
3	R	reticular nucleus of thalamus, left	67.9014	49.5584	0.0353268	2.55766
3	DTLd	lateral group of nuclei, left, dorsal division	64.6769	52.0292	0.0211932	2.57828
3	Pu	putamen, left	57.4532	58.5709	0.00596445	2.59931
3	DG	dentate gyrus, left	67.0345	50.1943	0.0511195	2.54819
3	CA4	CA4 field, left	52.9059	63.5274	0.064771	2.60292
3	CA1	CA1 field, left	62.7956	53.588	0.00545703	2.57718
3	ATZ	amygdalohippocampal transition zone, left	60.575	55.5524	0.0282853	2.58897
3	LA	lateral nucleus, left	63.594	52.9152	0	2.57998
3	BLA	basolateral nucleus, left	56.5486	59.5079	0.0545388	2.60564
3	Cl	claustrum, left	61.9252	54.3412	0.00553373	2.57777
3	MG	medial geniculate complex, left	62.1924	54.1077	0.0440796	2.58082
3	LGd	dorsal lateral geniculate nucleus, left	51.3536	65.4277	0.00667289	2.60854
3	CPLV	choroid plexus of the lateral ventricle	59.194	56.7327	0.0463124	2.59702
3	TCd	tail of caudate nucleus, left	60.2152	55.8844	0.00569087	2.59633
3	DG	dentate gyrus, left	61.3837	54.653	0.0111651	2.57477
3	CA2	CA2 field, left	58.8171	57.1953	0.0524353	2.58502
3	CA1	CA1 field, left	60.5236	55.5996	0.045295	2.59761
3	Cl	claustrum, left	60.4791	55.6405	0.0169981	2.58895
3	IC	inferior colliculus, left	57.1928	58.8376	0	2.60538
3	Dt	dentate nucleus, left	58.8685	57.1628	0	2.60986
3	Dt	dentate nucleus, left	66.3286	50.7336	0.0103327	2.57628
3	DTP	posterior group of nuclei, left	55.2704	60.8717	0	2.62041
3	DTLd	lateral group of nuclei, left, dorsal division	60.9931	55.1716	0	2.59495
3	VTA	ventral tegmental area, left	58.1728	57.8464	0	2.60173
3	RN	red nucleus, left	62.9429	53.4625	0.0272213	2.5873
3	Sb	subthalamic nucleus, left	58.4127	57.6088	0	2.60469
3	R	reticular nucleus of thalamus, left	61.5414	54.6801	0.0389777	2.58958
3	ILc	caudal group of intralaminar nuclei, left	59.0638	56.9738	0.0116036	2.59606
3	ILr	rostral group of intralaminar nuclei, left	66.8494	50.3383	0.0410088	2.56798
3	DTLv	lateral group of nuclei, left, ventral division	64.1834	52.4293	0.0587293	2.57725
3	DTM	medial group of nuclei, left	59.242	56.8024	0.00578436	2.6031
3	DTA	anterior group of nuclei, left	64.9681	51.796	0.105491	2.57699
3	BCd	body of caudate nucleus, left	57.7925	58.2212	0.0177883	2.60492
3	SNR	substantia nigra, pars reticulata, left	57.4121	58.6129	0.0417811	2.61694
3	SuM	supramammillary nucleus, left	61.5002	54.7167	0.0167159	2.59189
3	PHA	posterior hypothalamic area, left	59.1255	56.9143	0.0173873	2.60603
3	LM	lateral mammillary nucleus, left	66.541	50.5716	0.036049	2.57278
3	LHM	lateral hypothalamic area, mammillary region, left	61.7367	54.5071	0	2.58865
3	MM	medial mammillary nucleus, left	60.7464	55.3957	0.0225644	2.60057
3	DTA	anterior group of nuclei, left	63.5152	52.9808	0.0215808	2.57815
[truncated: 1,703 more rows]
