# Supplementary material for: Functional orderly topography of brain networks associated with gene expression heterogeneity
Source: Commun Biol. 2022 Oct 11;5:1083. doi: 10.1038/s42003-022-04039-8 (PMC9554040; doi:10.1038/s42003-022-04039-8)
Supplement: Supplementary file 5 — Supplementary Data 2 [file 42003_2022_4039_MOESM5_ESM.xlsx]

## Sheet: Sheet1
Brain #	structure	structure_name	degree	path length	cc	eigen entropy
1	PCLa-i	paracentral lobule, anterior part, right, inferior bank of gyrus	27.6197	2.82283	0.202531	8.21305
1	Cl	claustrum, right	29.3052	2.78663	0.21108	8.07586
1	Cl	claustrum, right	32.7866	2.75276	0.221042	7.68276
1	LGd	dorsal lateral geniculate nucleus, left	32.5304	2.76036	0.218983	7.74372
1	CA4	CA4 field, right	31.1598	2.76749	0.217262	7.84907
1	DG	dentate gyrus, right	28.9341	2.79537	0.211655	8.0916
1	Dt	dentate nucleus, left	29.0273	2.7882	0.209503	8.12418
1	Fas	fastigial nucleus, left	31.0933	2.7588	0.214293	7.88546
1	Emb	emboliform nucleus, right	30.4545	2.76846	0.21351	7.95921
1	S	subiculum, left	29.2068	2.78968	0.21098	8.11882
1	CA1	CA1 field, left	32.7984	2.72949	0.222834	7.79528
1	TCd	tail of caudate nucleus, left	29.1726	2.78867	0.209979	8.12842
1	DTA	anterior group of nuclei, right	29.2547	2.78714	0.209412	8.10998
1	DTLv	lateral group of nuclei, right, ventral division	28.6337	2.79972	0.206491	8.14785
1	ILr	rostral group of intralaminar nuclei, right	29.7342	2.78848	0.21239	8.03913
1	DTA	anterior group of nuclei, left	29.9213	2.77986	0.213101	8.05755
1	DTM	medial group of nuclei, left	29.4175	2.79054	0.209221	8.09611
1	DTLv	lateral group of nuclei, left, ventral division	29.7672	2.7771	0.21104	8.08443
1	ILr	rostral group of intralaminar nuclei, left	29.0362	2.79281	0.207571	8.12927
1	ILc	caudal group of intralaminar nuclei, left	29.7182	2.78285	0.209889	8.0272
1	Cl	claustrum, left	32.7415	2.75566	0.219984	7.70877
1	DTM	medial group of nuclei, right	28.6358	2.79626	0.209571	8.11933
1	DTLv	lateral group of nuclei, right, ventral division	29.2412	2.78992	0.210455	8.08154
1	R	reticular nucleus of thalamus, right	31.2285	2.75844	0.216621	7.88147
1	Pa	paraventricular nuclei, right of thalamus, right	29.0233	2.79653	0.207565	8.08902
1	SI	substantia innominata, right	29.4115	2.78771	0.209124	8.05228
1	Sb	subthalamic nucleus, right	29.3446	2.78417	0.208423	8.08406
1	SNC	substantia nigra, pars compacta, left	28.7211	2.79801	0.206902	8.1518
1	DTLv	lateral group of nuclei, left, ventral division	29.1259	2.79419	0.209299	8.10962
1	DTA	anterior group of nuclei, right	29.4627	2.78697	0.211434	8.03779
1	DTM	medial group of nuclei, right	29.6152	2.78399	0.21305	8.0733
1	DTLv	lateral group of nuclei, right, ventral division	31.4254	2.76914	0.217893	7.83872
1	R	reticular nucleus of thalamus, left	28.8775	2.79991	0.207845	8.13928
1	ZI	zona incerta, left	30.1934	2.78382	0.210917	7.96223
1	R	reticular nucleus of thalamus, right	31.2227	2.76145	0.215715	7.91678
1	ZI	zona incerta, right	36.5158	2.72477	0.237244	7.29826
1	Sb	subthalamic nucleus, left	30.7052	2.76799	0.214466	7.9529
1	CGMB	central gray substance of midbrain, right	29.7422	2.78195	0.213303	8.04411
1	RN	red nucleus, left	31.7116	2.76195	0.21706	7.82991
1	RN	red nucleus, right	30.8252	2.77203	0.213524	7.88537
1	SNC	substantia nigra, pars compacta, left	28.9371	2.79357	0.207275	8.12119
1	SNR	substantia nigra, pars reticulata, left	31.7097	2.76402	0.216156	7.83148
1	MTG-i	middle temporal gyrus, left, inferior bank of gyrus	27.6383	2.82415	0.204191	8.21577
1	ATZ	amygdalohippocampal transition zone, left	29.093	2.79634	0.210206	8.11608
1	BLA	basolateral nucleus, left	29.3352	2.79026	0.210803	8.09152
1	BMA	basomedial nucleus, left	30.5361	2.78003	0.21258	7.93349
1	LA	lateral nucleus, left	28.5667	2.80351	0.206492	8.13569
1	LA	lateral nucleus, left	28.846	2.79623	0.208011	8.12533
1	SI	substantia innominata, left	29.1076	2.79514	0.20966	8.10384
1	CeA	central nucleus, left	29.7978	2.77289	0.211274	8.06659
1	SIG	short insular gyri, left	27.882	2.81816	0.205159	8.19495
1	PoG-cs	postcentral gyrus, right, bank of the central sulcus	27.719	2.82357	0.20262	8.21788
1	OTG-i	occipito-temporal gyrus, left, inferior bank of gyrus	27.9537	2.81385	0.204949	8.20688
1	FuG-its	fusiform gyrus, left, bank of the its	27.4828	2.82875	0.202079	8.23684
1	FuG-l	fusiform gyrus, left, lateral bank of gyrus	27.5914	2.8257	0.20345	8.21562
1	FuG-cos	fusiform gyrus, left, bank of cos	27.6597	2.82274	0.204006	8.19484
1	FuG-cos	fusiform gyrus, right, bank of cos	27.0425	2.84568	0.19979	8.27004
1	FuG-l	fusiform gyrus, right, lateral bank of gyrus	27.949	2.81522	0.205505	8.20578
1	HG	Heschl's gyrus, left	27.9119	2.81552	0.203142	8.19902
1	Pu	putamen, left	28.3853	2.80626	0.205743	8.16123
1	HG	Heschl's gyrus, right	27.8824	2.82074	0.203784	8.20224
1	LIG	long insular gyri, right	27.9108	2.81695	0.205245	8.19607
1	STG-i	superior temporal gyrus, left, inferior bank of gyrus	27.4596	2.8318	0.202494	8.22015
1	MTG-s	middle temporal gyrus, left, superior bank of gyrus	27.789	2.82277	0.203678	8.20931
1	MTG-i	middle temporal gyrus, left, inferior bank of gyrus	27.948	2.81851	0.205341	8.1873
1	ITG-l	inferior temporal gyrus, left, lateral bank of gyrus	27.9684	2.81422	0.20445	8.2079
1	ITG-mts	inferior temporal gyrus, left, bank of mts	27.8752	2.82121	0.203387	8.21003
1	STG-l	superior temporal gyrus, right, lateral bank of gyrus	27.8547	2.81879	0.204369	8.19872
1	STG-i	superior temporal gyrus, right, inferior bank of gyrus	28.1759	2.81037	0.2052	8.18001
1	MTG-s	middle temporal gyrus, right, superior bank of gyrus	27.8076	2.81995	0.204604	8.2042
1	MTG-i	middle temporal gyrus, right, inferior bank of gyrus	27.981	2.81301	0.203887	8.19979
1	ITG-its	inferior temporal gyrus, right, bank of the its	26.5903	2.86113	0.19801	8.28764
1	ITG-l	inferior temporal gyrus, right, lateral bank of gyrus	28.0479	2.81562	0.205765	8.18886
1	ITG-mts	inferior temporal gyrus, right, bank of mts	27.4729	2.82917	0.203347	8.2285
1	FuG-its	fusiform gyrus, right, bank of the its	27.5556	2.82721	0.203417	8.20761
1	PoG-il	postcentral gyrus, right, inferior lateral aspect of gyrus	27.7243	2.823	0.203326	8.22425
1	PLT	planum temporale, right	27.4955	2.82866	0.202337	8.22221
1	PrG-prc	precentral gyrus, left, bank of the precentral sulcus	27.8707	2.81697	0.204562	8.19892
1	PrG-sl	precentral gyrus, left, superior lateral aspect of gyrus	28.0277	2.81662	0.204733	8.1871
1	PrG-il	precentral gyrus, left, inferior lateral aspect of gyrus	28.3474	2.80869	0.206111	8.14727
1	MFG-i	middle frontal gyrus, left, inferior bank of gyrus	27.9672	2.81637	0.20288	8.19319
1	SFG-m	superior frontal gyrus, left, medial bank of gyrus	27.9205	2.81613	0.205876	8.18769
1	SFG-l	superior frontal gyrus, left, lateral bank of gyrus	27.4677	2.82987	0.202343	8.23895
1	MFG-s	middle frontal gyrus, left, superior bank of gyrus	27.6879	2.82586	0.2036	8.21055
1	SFG-m	superior frontal gyrus, right, medial bank of gyrus	27.8299	2.81969	0.204032	8.20461
1	PrG-prc	precentral gyrus, right, bank of the precentral sulcus	27.6979	2.82428	0.203441	8.21683
1	PrG-sl	precentral gyrus, right, superior lateral aspect of gyrus	28.1782	2.81352	0.204493	8.14664
1	PrG-il	precentral gyrus, right, inferior lateral aspect of gyrus	28.3735	2.80475	0.206388	8.16748
1	PrG-cs	precentral gyrus, right, bank of the central sulcus	27.9499	2.81784	0.205857	8.19013
1	SFG-l	superior frontal gyrus, right, lateral bank of gyrus	27.5236	2.82788	0.203123	8.2203
1	MFG-s	middle frontal gyrus, right, superior bank of gyrus	27.6204	2.82482	0.204214	8.21045
1	MFG-i	middle frontal gyrus, right, inferior bank of gyrus	27.8707	2.82019	0.204694	8.20792
1	PoG-cs	postcentral gyrus, right, bank of the central sulcus	27.8034	2.82156	0.203556	8.20891
1	PrG-cs	precentral gyrus, left, bank of the central sulcus	27.7742	2.82015	0.20403	8.20774
1	PoG-cs	postcentral gyrus, left, bank of the central sulcus	28.6718	2.80036	0.206982	8.13862
1	SFG-m	superior frontal gyrus, left, medial bank of gyrus	27.7787	2.82156	0.204465	8.20651
1	MFG-s	middle frontal gyrus, right, superior bank of gyrus	27.6644	2.82399	0.203305	8.21853
1	MFG-s	middle frontal gyrus, left, superior bank of gyrus	27.6171	2.82639	0.203784	8.2
1	ITG-its	inferior temporal gyrus, right, bank of the its	28.0465	2.81441	0.204753	8.182
1	MTG-s	middle temporal gyrus, right, superior bank of gyrus	28.0971	2.81382	0.204969	8.17763
1	ITG-l	inferior temporal gyrus, left, lateral bank of gyrus	27.9237	2.81648	0.205621	8.18527
1	MTG-s	middle temporal gyrus, left, superior bank of gyrus	27.7861	2.81985	0.203513	8.21521
1	Pu	putamen, left	27.7902	2.81843	0.204526	8.20315
1	PrG-cs	precentral gyrus, right, bank of the central sulcus	27.5315	2.82744	0.202333	8.22447
1	GPi	globus pallidus, internal segment, right	28.1611	2.81078	0.204908	8.17796
1	ITG-its	inferior temporal gyrus, left, bank of the its	27.7621	2.82531	0.204307	8.21205
1	FuG-l	fusiform gyrus, left, lateral bank of gyrus	27.9683	2.8164	0.205079	8.15837
1	PHG-l	parahippocampal gyrus, left, lateral bank of gyrus	28.2343	2.81098	0.205101	8.17492
1	PHG-cos	parahippocampal gyrus, left, bank of the cos	28.0068	2.81863	0.203885	8.19121
1	CgGp-s	cingulate gyrus, parietal part, left, superior bank of gyrus	28.1461	2.81214	0.205524	8.16261
1	CgGp-i	cingulate gyrus, parietal part, left, inferior bank of gyrus	27.7522	2.82245	0.204389	8.19282
1	CgGp-s	cingulate gyrus, parietal part, right, superior bank of gyrus	28.1572	2.81008	0.206301	8.18738
1	CgGp-i	cingulate gyrus, parietal part, right, inferior bank of gyrus	27.9248	2.81512	0.203996	8.19327
1	cc	corpus callosum	28.5397	2.80004	0.20486	8.16237
1	cgb	cingulum bundle, right	28.4585	2.80271	0.205438	8.18629
1	PLT	planum temporale, left	27.5168	2.83155	0.202432	8.24429
1	LIG	long insular gyri, left	27.7682	2.82226	0.203161	8.20431
1	STG-i	superior temporal gyrus, right, inferior bank of gyrus	27.4813	2.82827	0.202008	8.22827
1	MTG-s	middle temporal gyrus, right, superior bank of gyrus	27.6901	2.82461	0.203127	8.20842
1	MTG-i	middle temporal gyrus, right, inferior bank of gyrus	27.7494	2.8198	0.204735	8.19589
1	ITG-its	inferior temporal gyrus, right, bank of the its	27.6523	2.82179	0.203648	8.21444
1	ITG-l	inferior temporal gyrus, right, lateral bank of gyrus	27.8627	2.81842	0.204005	8.20521
1	ITG-mts	inferior temporal gyrus, right, bank of mts	27.6427	2.82278	0.203489	8.21644
1	STG-i	superior temporal gyrus, left, inferior bank of gyrus	27.8989	2.81887	0.203938	8.20124
1	MTG-s	middle temporal gyrus, left, superior bank of gyrus	28.0949	2.81246	0.205966	8.17544
1	MTG-i	middle temporal gyrus, left, inferior bank of gyrus	28.1774	2.81021	0.205501	8.19206
1	PLP	planum polare, left	27.8484	2.82087	0.203246	8.20015
1	Cl	claustrum, right	28.7422	2.79657	0.209734	8.11573
1	Cl	claustrum, left	30.5716	2.76857	0.217221	7.97209
1	SMG-s	supramarginal gyrus, left, superior bank of gyrus	27.8872	2.82171	0.203344	8.21289
1	GPi	globus pallidus, internal segment, left	28.2509	2.80855	0.20486	8.16857
1	PHG-cos	parahippocampal gyrus, right, bank of the cos	26.9645	2.84808	0.200271	8.27531
1	Cl	claustrum, right	30.0313	2.77715	0.216406	7.98479
1	MFG-i	middle frontal gyrus, left, inferior bank of gyrus	27.4996	2.82921	0.202814	8.22616
1	ITG-mts	inferior temporal gyrus, right, bank of mts	27.8171	2.8212	0.203819	8.20284
1	MTG-i	middle temporal gyrus, right, inferior bank of gyrus	27.633	2.82562	0.202958	8.22252
1	ITG-mts	inferior temporal gyrus, left, bank of mts	28.0236	2.81304	0.204439	8.19038
1	BCd	body of caudate nucleus, right	27.9815	2.81434	0.203843	8.19824
1	Pu	putamen, left	28.1237	2.81236	0.203873	8.19721
1	MFG-i	middle frontal gyrus, right, inferior bank of gyrus	27.8762	2.81945	0.204128	8.20437
1	MFG-s	middle frontal gyrus, right, superior bank of gyrus	27.8189	2.81879	0.204351	8.20884
1	HG	Heschl's gyrus, right	27.8055	2.82153	0.203389	8.22142
1	SMG-i	supramarginal gyrus, left, inferior bank of gyrus	27.7386	2.82473	0.202962	8.20839
1	SFG-m	superior frontal gyrus, right, medial bank of gyrus	27.728	2.8247	0.202687	8.20061
1	Cl	claustrum, right	30.2803	2.77496	0.214177	7.9795
1	Cl	claustrum, left	29.8911	2.77568	0.213193	8.0101
1	Cl	claustrum, left	30.4002	2.76736	0.216889	8.01894
1	Cl	claustrum, left	29.5627	2.78231	0.21287	8.05137
1	MFG-i	middle frontal gyrus, right, inferior bank of gyrus	27.7371	2.8231	0.204105	8.2172
1	SFG-m	superior frontal gyrus, left, medial bank of gyrus	27.8636	2.8207	0.203371	8.20457
1	SFG-m	superior frontal gyrus, right, medial bank of gyrus	27.683	2.82555	0.202471	8.21699
1	CgGf-s	cingulate gyrus, frontal part, left, superior bank of gyrus	27.7041	2.82414	0.202872	8.23075
1	CgGf-i	cingulate gyrus, frontal part, left, inferior bank of gyrus	27.7703	2.82218	0.202939	8.20747
1	CgGf-s	cingulate gyrus, frontal part, right, superior bank of gyrus	27.8882	2.82107	0.202815	8.20869
1	CgGf-i	cingulate gyrus, frontal part, right, inferior bank of gyrus	27.8093	2.82159	0.203296	8.19226
1	SFG-l	superior frontal gyrus, left, lateral bank of gyrus	27.8175	2.82168	0.203187	8.18953
1	MFG-s	middle frontal gyrus, left, superior bank of gyrus	27.6378	2.82583	0.202865	8.21523
1	PrG-prc	precentral gyrus, left, bank of the precentral sulcus	27.8654	2.82344	0.203213	8.20206
1	PrG-sl	precentral gyrus, left, superior lateral aspect of gyrus	27.9835	2.814	0.204766	8.20392
1	MFG-i	middle frontal gyrus, left, inferior bank of gyrus	27.7008	2.82023	0.203864	8.2102
1	PrG-prc	precentral gyrus, right, bank of the precentral sulcus	27.8304	2.81882	0.203598	8.20252
1	PrG-il	precentral gyrus, right, inferior lateral aspect of gyrus	27.6764	2.82348	0.202521	8.21308
1	PoG-cs	postcentral gyrus, right, bank of the central sulcus	27.7188	2.826	0.20214	8.19673
1	PoG-sl	postcentral gyrus, right, superior lateral aspect of gyrus	27.5042	2.82927	0.201589	8.23372
1	PoG-il	postcentral gyrus, right, inferior lateral aspect of gyrus	27.4548	2.83298	0.201489	8.22907
1	BCd	body of caudate nucleus, right	27.9245	2.81649	0.203444	8.21168
1	Pu	putamen, right	28.4802	2.80576	0.205485	8.17328
1	GPe	globus pallidus, external segment, right	27.8041	2.81908	0.202112	8.20729
1	PrG-il	precentral gyrus, left, inferior lateral aspect of gyrus	27.7501	2.82179	0.20334	8.22005
1	STG-l	superior temporal gyrus, left, lateral bank of gyrus	27.952	2.81652	0.205112	8.2007
1	HG	Heschl's gyrus, left	28.0331	2.81327	0.205316	8.18097
1	ITG-l	inferior temporal gyrus, left, lateral bank of gyrus	27.8108	2.82029	0.20435	8.20514
1	TG	transverse gyri, right	27.6895	2.82375	0.203019	8.22686
1	SIG	short insular gyri, right	27.7114	2.82519	0.203983	8.21077
1	BCd	body of caudate nucleus, left	27.6075	2.82581	0.202229	8.23275
1	Pu	putamen, left	28.1734	2.81065	0.203972	8.17155
1	PHG-l	parahippocampal gyrus, right, lateral bank of gyrus	27.9349	2.81777	0.204043	8.19709
1	GPe	globus pallidus, external segment, left	28.2475	2.80771	0.204448	8.17396
1	PLP	planum polare, right	28.1938	2.8119	0.205262	8.16978
1	FuG-its	fusiform gyrus, right, bank of the its	28.3689	2.80372	0.208173	8.15081
1	ITG-mts	inferior temporal gyrus, left, bank of mts	28.5764	2.80093	0.207957	8.11316
1	LIG	long insular gyri, right	28.4472	2.80074	0.206968	8.14854
1	SFG-l	superior frontal gyrus, left, lateral bank of gyrus	28.2197	2.81035	0.205436	8.14592
1	SFG-m	superior frontal gyrus, right, medial bank of gyrus	27.4465	2.83184	0.202587	8.24236
1	CgGp-i	cingulate gyrus, parietal part, left, inferior bank of gyrus	28.3095	2.80515	0.207125	8.157
1	MTG-i	middle temporal gyrus, left, inferior bank of gyrus	28.0275	2.81373	0.205514	8.19181
1	ITG-its	inferior temporal gyrus, left, bank of the its	28.5399	2.80181	0.206281	8.15989
1	ITG-mts	inferior temporal gyrus, left, bank of mts	28.2041	2.811	0.205625	8.19301
1	FuG-cos	fusiform gyrus, left, bank of cos	28.3178	2.80394	0.206319	8.16479
1	ITG-its	inferior temporal gyrus, right, bank of the its	27.9313	2.81875	0.204034	8.1958
1	ITG-l	inferior temporal gyrus, right, lateral bank of gyrus	28.772	2.79864	0.206659	8.15617
1	FuG-its	fusiform gyrus, right, bank of the its	28.4099	2.80377	0.205544	8.17685
1	FuG-l	fusiform gyrus, right, lateral bank of gyrus	28.5482	2.80474	0.20659	8.14749
1	PHG-l	parahippocampal gyrus, right, lateral bank of gyrus	28.597	2.80666	0.205747	8.15295
1	PHG-cos	parahippocampal gyrus, right, bank of the cos	29.1888	2.78531	0.210415	8.06021
1	SMG-i	supramarginal gyrus, left, inferior bank of gyrus	28.5754	2.7983	0.206842	8.15526
1	STG-i	superior temporal gyrus, left, inferior bank of gyrus	28.3587	2.80984	0.206208	8.18487
1	TG	transverse gyri, left	27.884	2.82173	0.204053	8.19291
1	PLT	planum temporale, left	28.3143	2.81199	0.204996	8.17212
1	MTG-s	middle temporal gyrus, right, superior bank of gyrus	28.0963	2.81597	0.204825	8.19048
1	MTG-i	middle temporal gyrus, right, inferior bank of gyrus	28.2088	2.81125	0.2062	8.17099
1	ITG-mts	inferior temporal gyrus, right, bank of mts	28.4007	2.80675	0.206299	8.1551
1	PrG-il	precentral gyrus, left, inferior lateral aspect of gyrus	28.2079	2.81487	0.205063	8.17691
1	PrG-cs	precentral gyrus, left, bank of the central sulcus	28.2014	2.81105	0.205825	8.16379
1	PoG-cs	postcentral gyrus, left, bank of the central sulcus	28.7126	2.79684	0.207373	8.15071
1	PoG-pcs	postcentral gyrus, left, bank of the posterior central sulcus	27.397	2.83359	0.201973	8.25139
1	PrG-sl	precentral gyrus, right, superior lateral aspect of gyrus	28.2415	2.81041	0.205919	8.16771
1	PCLa-s	paracentral lobule, anterior part, right, superior bank of gyrus	28.9953	2.79469	0.207953	8.11687
1	PCLa-i	paracentral lobule, anterior part, left, inferior bank of gyrus	27.7744	2.822	0.203558	8.22525
1	CgGp-s	cingulate gyrus, parietal part, right, superior bank of gyrus	28.3697	2.80746	0.205416	8.15877
1	PrG-il	precentral gyrus, right, inferior lateral aspect of gyrus	28.636	2.80048	0.206474	8.12761
1	PrG-cs	precentral gyrus, right, bank of the central sulcus	28.4433	2.80873	0.206414	8.12049
1	PoG-sl	postcentral gyrus, right, superior lateral aspect of gyrus	28.2507	2.81108	0.205772	8.15645
1	PoG-il	postcentral gyrus, right, inferior lateral aspect of gyrus	27.0472	2.84598	0.200906	8.24994
1	SMG-s	supramarginal gyrus, right, superior bank of gyrus	28.3158	2.80948	0.205212	8.16522
1	SMG-i	supramarginal gyrus, right, inferior bank of gyrus	26.8757	2.85229	0.199252	8.24911
1	PoG-cs	postcentral gyrus, left, bank of the central sulcus	27.8879	2.82145	0.204164	8.20137
1	AnG-i	angular gyrus, left, inferior bank of gyrus	28.5861	2.79659	0.207357	8.15411
1	SPL-i	superior parietal lobule, left, inferior bank of gyrus	27.3334	2.83566	0.201706	8.2325
1	HCd	head of caudate nucleus, right	27.5556	2.82779	0.20282	8.22696
1	PCLa-s	paracentral lobule, anterior part, left, superior bank of gyrus	27.9222	2.8194	0.203437	8.1983
1	CgGp-s	cingulate gyrus, parietal part, left, superior bank of gyrus	28.1924	2.8127	0.205353	8.18242
1	ITG-l	inferior temporal gyrus, right, lateral bank of gyrus	28.8856	2.79711	0.207705	8.11037
1	MTG-s	middle temporal gyrus, left, superior bank of gyrus	27.3804	2.83626	0.202057	8.23771
1	SMG-i	supramarginal gyrus, left, inferior bank of gyrus	28.0323	2.81539	0.204503	8.19811
1	ITG-its	inferior temporal gyrus, right, bank of the its	28.6789	2.7964	0.20798	8.15077
1	PCLa-i	paracentral lobule, anterior part, right, inferior bank of gyrus	28.4317	2.80655	0.206887	8.18118
1	STG-i	superior temporal gyrus, left, inferior bank of gyrus	28.2418	2.81143	0.205633	8.1835
1	MTG-s	middle temporal gyrus, left, superior bank of gyrus	28.1206	2.80996	0.205868	8.19247
1	MTG-i	middle temporal gyrus, left, inferior bank of gyrus	28.0071	2.81614	0.203908	8.19658
1	ITG-l	inferior temporal gyrus, left, lateral bank of gyrus	27.7031	2.82217	0.203343	8.20013
1	HG	Heschl's gyrus, left	28.1272	2.81315	0.205444	8.16757
1	PLT	planum temporale, left	27.8567	2.81738	0.204186	8.20044
1	MTG-i	middle temporal gyrus, left, inferior bank of gyrus	27.9685	2.81903	0.2042	8.19684
1	AOrG	anterior orbital gyrus, right	28.0195	2.81332	0.203777	8.19324
1	LOrG	lateral orbital gyrus, right	28.1114	2.81499	0.204635	8.18558
1	orIFG	inferior frontal gyrus, orbital part, left	27.8198	2.8193	0.204805	8.18285
1	LOrG	lateral orbital gyrus, left	28.122	2.81063	0.20577	8.18653
1	GRe	gyrus rectus, right	28.0519	2.81329	0.205123	8.19428
1	IRoG	inferior rostral gyrus, left	27.9243	2.82104	0.203379	8.21658
1	SFG-m	superior frontal gyrus, left, medial bank of gyrus	28.1004	2.81167	0.206049	8.18371
1	SRoG	superior rostral gyrus, right	28.1099	2.81136	0.204841	8.19268
1	MFG-s	middle frontal gyrus, right, superior bank of gyrus	27.922	2.81793	0.203367	8.1987
1	OTG-s	occipito-temporal gyrus, left, superior bank of gyrus	27.8	2.82044	0.203187	8.2053
1	OTG-i	occipito-temporal gyrus, left, inferior bank of gyrus	27.8687	2.82008	0.203726	8.20832
1	LiG-pest	lingual gyrus, right, peristriate	28.2558	2.81094	0.204727	8.17989
1	LiG-str	lingual gyrus, right, striate	27.9483	2.8166	0.203677	8.19423
1	Cun-pest	cuneus, right, peristriate	28.7991	2.79275	0.207924	8.1578
1	LiG-str	lingual gyrus, right, striate	27.8475	2.8203	0.203751	8.19943
1	AnG-i	angular gyrus, left, inferior bank of gyrus	28.1746	2.80769	0.205523	8.18874
1	SOG-s	superior occipital gyrus, left, superior bank of gyrus	28.165	2.80957	0.205675	8.18531
1	AnG-s	angular gyrus, right, superior bank of gyrus	28.2425	2.81281	0.205017	8.1914
1	Pcu-i	precuneus, right, inferior lateral bank of gyrus	28.3088	2.80937	0.206068	8.1788
1	SPL-i	superior parietal lobule, right, inferior bank of gyrus	28.1969	2.81038	0.205208	8.18618
1	AnG-i	angular gyrus, right, inferior bank of gyrus	27.6377	2.82191	0.20333	8.21716
1	SOG-s	superior occipital gyrus, right, superior bank of gyrus	27.9668	2.81756	0.203907	8.21028
1	SPL-i	superior parietal lobule, left, inferior bank of gyrus	27.9722	2.81653	0.202856	8.20217
1	AnG-s	angular gyrus, left, superior bank of gyrus	28.1918	2.80973	0.205414	8.17629
1	SPL-s	superior parietal lobule, right, superior bank of gyrus	28.3338	2.80834	0.205993	8.16965
1	Pcu-s	precuneus, right, superior lateral bank of gyrus	27.8088	2.82246	0.202622	8.20741
1	LiG-str	lingual gyrus, right, striate	28.0393	2.81363	0.203406	8.1901
1	MTG-s	middle temporal gyrus, right, superior bank of gyrus	27.9482	2.81486	0.204365	8.20385
1	ITG-mts	inferior temporal gyrus, right, bank of mts	27.755	2.82201	0.202996	8.21141
1	SPL-s	superior parietal lobule, right, superior bank of gyrus	27.9405	2.81432	0.204224	8.19606
1	Pcu-s	precuneus, right, superior lateral bank of gyrus	28.5254	2.79707	0.207239	8.14409
1	Cun-pest	cuneus, left, peristriate	28.2178	2.81231	0.204882	8.18523
1	LiG-str	lingual gyrus, left, striate	28.3052	2.80698	0.206418	8.16464
1	Pcu-i	precuneus, left, inferior lateral bank of gyrus	28.4198	2.80354	0.205939	8.172
1	GRe	gyrus rectus, left	28.2509	2.81162	0.205004	8.16747
1	MOrG	medial orbital gyrus, left	27.9683	2.8144	0.204978	8.19639
1	GRe	gyrus rectus, left	28.4563	2.80362	0.207199	8.12543
1	SFG-m	superior frontal gyrus, left, medial bank of gyrus	28.5648	2.7993	0.20686	8.16402
1	Pcu-s	precuneus, left, superior lateral bank of gyrus	27.9573	2.81699	0.203842	8.2003
1	Pcu-i	precuneus, left, inferior lateral bank of gyrus	28.4379	2.80083	0.205839	8.17532
1	Pcu-i	precuneus, right, inferior lateral bank of gyrus	27.886	2.82003	0.203827	8.22372
1	Cun-str	cuneus, left, striate	27.7659	2.82558	0.202575	8.22906
1	Cun-str	cuneus, right, striate	28.4179	2.80411	0.206601	8.14844
1	SPL-s	superior parietal lobule, left, superior bank of gyrus	28.1136	2.81309	0.205428	8.20231
1	SPL-i	superior parietal lobule, left, inferior bank of gyrus	27.9715	2.81356	0.205831	8.211
1	SPL-i	superior parietal lobule, left, inferior bank of gyrus	28.3909	2.80421	0.20666	8.17066
1	AnG-s	angular gyrus, left, superior bank of gyrus	28.8834	2.79299	0.209183	8.12763
1	MFG-s	middle frontal gyrus, left, superior bank of gyrus	28.4096	2.80393	0.206678	8.13484
1	SFG-l	superior frontal gyrus, left, lateral bank of gyrus	28.2973	2.80768	0.205834	8.19039
1	MFG-s	middle frontal gyrus, right, superior bank of gyrus	27.9407	2.81817	0.204241	8.19534
1	SFG-m	superior frontal gyrus, left, medial bank of gyrus	27.6517	2.82457	0.203137	8.21463
1	LiG-pest	lingual gyrus, left, peristriate	28.2051	2.81266	0.203736	8.19677
1	IRoG	inferior rostral gyrus, right	27.9378	2.8155	0.205084	8.19493
1	LiG-pest	lingual gyrus, left, peristriate	27.8958	2.81571	0.203953	8.1989
1	LiG-pest	lingual gyrus, left, peristriate	28.1508	2.81132	0.205598	8.19197
1	FP-s	frontal pole, left, superior aspect	27.9919	2.81244	0.205213	8.20557
1	AnG-i	angular gyrus, left, inferior bank of gyrus	29.4709	2.78633	0.20846	8.09592
1	SPL-s	superior parietal lobule, right, superior bank of gyrus	28.0354	2.81436	0.204635	8.19641
1	GRe	gyrus rectus, right	28.1823	2.81061	0.205176	8.18744
1	MOrG	medial orbital gyrus, right	27.9134	2.8186	0.204646	8.19993
1	SFG-m	superior frontal gyrus, right, medial bank of gyrus	27.7214	2.82436	0.20382	8.20861
1	IRoG	inferior rostral gyrus, right	27.9598	2.81379	0.205328	8.18272
1	SFG-l	superior frontal gyrus, right, lateral bank of gyrus	28.3969	2.80844	0.206963	8.15232
1	MFG-s	middle frontal gyrus, right, superior bank of gyrus	27.8545	2.81766	0.204777	8.17589
1	MFG-s	middle frontal gyrus, right, superior bank of gyrus	28.0269	2.81315	0.204499	8.20209
1	MFG-i	middle frontal gyrus, right, inferior bank of gyrus	28.1	2.81179	0.205924	8.18871
1	STG-i	superior temporal gyrus, right, inferior bank of gyrus	27.5032	2.83047	0.20211	8.22106
1	Dt	dentate nucleus, right	29.8576	2.78393	0.210899	8.06016
1	Fas	fastigial nucleus, left	29.3975	2.79071	0.210265	8.06679
1	Dt	dentate nucleus, right	28.1562	2.81151	0.205076	8.19433
1	Dt	dentate nucleus, left	28.6524	2.7962	0.206192	8.15257
1	Cl	claustrum, right	29.4577	2.79366	0.209821	8.05993
1	DG	dentate gyrus, left	28.0309	2.8164	0.205481	8.13731
1	DTA	anterior group of nuclei, right	28.8239	2.79969	0.206803	8.13772
1	Pa	paraventricular nuclei, left of thalamus, left	27.9829	2.81549	0.203199	8.19423
1	SI	substantia innominata, left	28.6436	2.80609	0.205389	8.13605
1	S	subiculum, right	28.8613	2.79474	0.208368	8.15944
1	CA1	CA1 field, right	31.1173	2.76385	0.218144	7.91907
1	CA2	CA2 field, right	29.1003	2.78992	0.209199	8.11512
1	CA3	CA3 field, right	28.9123	2.79392	0.208531	8.10512
1	CA4	CA4 field, right	30.8681	2.76948	0.216211	7.91829
1	DG	dentate gyrus, right	29.591	2.7926	0.212618	8.02751
1	TCd	tail of caudate nucleus, right	32.6332	2.752	0.22349	7.71224
1	LHM	lateral hypothalamic area, mammillary region, left	30.9135	2.77727	0.213427	7.91522
1	LHM	lateral hypothalamic area, mammillary region, right	29.286	2.78935	0.210637	8.06225
1	PHA	posterior hypothalamic area, left	28.8153	2.79796	0.207967	8.15335
1	PHA	posterior hypothalamic area, right	29.1188	2.79347	0.209265	8.10681
1	SNC	substantia nigra, pars compacta, right	31.3102	2.7603	0.217431	7.92181
1	DTA	anterior group of nuclei, left	29.0955	2.79217	0.207965	8.12269
1	DTM	medial group of nuclei, left	31.6593	2.75657	0.221314	7.88805
1	ILr	rostral group of intralaminar nuclei, right	29.1302	2.7912	0.209956	8.12384
1	Sb	subthalamic nucleus, right	31.0215	2.76684	0.216579	7.87766
1	Pa	paraventricular nuclei, left of thalamus, left	31.3284	2.76587	0.217069	7.84386
1	Pa	paraventricular nuclei, right of thalamus, right	28.8147	2.79981	0.206535	8.12546
1	CGMB	central gray substance of midbrain, left	32.1607	2.75962	0.217854	7.80092
1	VTA	ventral tegmental area, left	29.4607	2.79313	0.208573	8.04911
1	VTA	ventral tegmental area, right	33.2138	2.75464	0.222506	7.69151
1	DTA	anterior group of nuclei, left	29.4136	2.79328	0.21027	8.05739
1	DTM	medial group of nuclei, left	28.6731	2.80228	0.207306	8.15196
1	DTLv	lateral group of nuclei, left, ventral division	31.0817	2.75879	0.218196	7.9417
1	ILr	rostral group of intralaminar nuclei, left	29.9734	2.77614	0.216688	8.03016
1	DTA	anterior group of nuclei, right	29.2853	2.78695	0.209719	8.09795
1	DTM	medial group of nuclei, right	30.273	2.77723	0.212292	7.99888
1	DTLv	lateral group of nuclei, right, ventral division	29.5902	2.78123	0.212316	8.08764
1	ILr	rostral group of intralaminar nuclei, right	29.0723	2.78444	0.208988	8.13993
1	ILc	caudal group of intralaminar nuclei, right	29.6715	2.78	0.212614	8.05745
1	R	reticular nucleus of thalamus, left	32.8605	2.75522	0.224124	7.74074
1	R	reticular nucleus of thalamus, right	31.0559	2.76905	0.218265	7.92706
1	Pa	paraventricular nuclei, left of thalamus, left	31.4893	2.75869	0.218514	7.80939
1	Pa	paraventricular nuclei, right of thalamus, right	29.0241	2.80183	0.207898	8.128
1	CGMB	central gray substance of midbrain, left	32.0831	2.75966	0.217857	7.81039
1	CGMB	central gray substance of midbrain, right	28.8475	2.80162	0.206579	8.13715
1	3	oculomotor nuclear complex, left	29.2671	2.79216	0.207796	8.11575
1	3	oculomotor nuclear complex, right	33.8519	2.74203	0.229118	7.53686
1	RN	red nucleus, left	30.3408	2.77135	0.213327	7.96561
1	SNC	substantia nigra, pars compacta, left	30.7611	2.76956	0.213713	7.98344
1	MPB	medial parabrachial nucleus, left	31.2324	2.76662	0.215158	7.89961
1	Pr5	principal sensory nucleus of trigeminal nerve, left	29.5391	2.78982	0.209081	8.08023
1	7	facial motor nucleus, left	29.6736	2.77993	0.209142	8.07402
1	12	hypoglossal nucleus, right	29.3954	2.8004	0.207002	8.07444
1	12	hypoglossal nucleus, right	30.8036	2.77499	0.211083	7.96027
1	12	hypoglossal nucleus, left	29.6963	2.78117	0.207915	8.0739
1	SNR	substantia nigra, pars reticulata, left	28.8508	2.79628	0.207302	8.1368
1	7	facial motor nucleus, right	30.3632	2.76993	0.211719	7.9997
1	VTA	ventral tegmental area, left	29.1598	2.79017	0.20949	8.10679
1	7	facial motor nucleus, right	29.3432	2.79273	0.206304	8.08084
1	COMA	cortico-medial group, left	31.6982	2.77233	0.218963	7.81563
1	RaM	raphe nuclei of medulla	29.1306	2.79925	0.207986	8.12281
1	Mo5	motor nucleus of trigeminal nerve, right	31.4601	2.76543	0.215042	7.90219
1	IO	inferior olivary complex, right	29.1273	2.79983	0.204817	8.11115
1	Mo5	motor nucleus of trigeminal nerve, left	30.373	2.77089	0.213452	7.97899
1	MPB	medial parabrachial nucleus,right	31.1378	2.77934	0.214273	7.90539
1	LPB	lateral parabrachial nucleus, left	30.0682	2.78646	0.212959	8.01579
1	CGMB	central gray substance of midbrain, right	30.3268	2.77119	0.213282	8.00357
1	SNR	substantia nigra, pars reticulata, right	31.9818	2.76078	0.219413	7.86454
1	RN	red nucleus, left	31.8466	2.753	0.220244	7.81429
1	LC	locus ceruleus, right	28.8924	2.79134	0.210479	8.12302
1	Pn	pontine nuclei, right	29.4208	2.78539	0.209499	8.09448
1	SubC	nucleus subceruleus, left	30.708	2.76489	0.217197	7.94681
1	LC	locus ceruleus, right	28.8602	2.7928	0.208266	8.14905
1	PRF	pontine reticular formation, left	30.1231	2.77793	0.213019	7.9675
1	VTA	ventral tegmental area, left	29.3041	2.78955	0.210631	8.10592
1	Arc	arcuate nucleus of medulla, right	29.1454	2.79133	0.209113	8.09835
1	Pn	pontine nuclei, right	29.1778	2.78605	0.209154	8.1163
1	Pn	pontine nuclei, left	29.7869	2.77545	0.213638	8.02942
1	Pn	pontine nuclei, left	29.7174	2.77776	0.211472	8.04904
1	LPB	lateral parabrachial nucleus, left	30.9837	2.76784	0.217066	7.88294
1	LPB	lateral parabrachial nucleus, right	31.5204	2.7677	0.217209	7.82805
1	PRF	pontine reticular formation, left	29.9566	2.78086	0.212379	8.03705
1	CA2	CA2 field, right	27.8604	2.81662	0.206291	8.18253
1	MBRF	midbrain reticular formation, left	29.8826	2.78216	0.212326	8.01095
1	Pn	pontine nuclei, left	29.9274	2.77088	0.212371	8.055
1	MBRF	midbrain reticular formation, right	29.2328	2.78727	0.211069	8.07668
1	Pr5	principal sensory nucleus of trigeminal nerve, right	29.842	2.78927	0.208999	8.0274
1	LC	locus ceruleus, left	29.1239	2.78566	0.21118	8.10087
1	MBRF	midbrain reticular formation, left	29.6262	2.78053	0.212274	8.07814
1	CA1	CA1 field, left	28.8931	2.79732	0.208805	8.11322
1	PRF	pontine reticular formation, right	28.8256	2.79518	0.208228	8.1055
1	PRF	pontine reticular formation, left	29.6136	2.78059	0.210734	8.0374
1	Pr5	principal sensory nucleus of trigeminal nerve, right	29.1995	2.79074	0.209006	8.08174
1	SubC	nucleus subceruleus, right	29.7369	2.77527	0.212277	8.05349
1	CGMB	central gray substance of midbrain, left	30.1457	2.77563	0.211767	8.02548
1	SubCn	subcuneiform nucleus, right	30.1554	2.77247	0.213005	7.97652
1	MBRF	midbrain reticular formation, right	29.2825	2.78292	0.211592	8.08698
1	CGMB	central gray substance of midbrain, left	31.1608	2.76918	0.217856	7.86832
1	RN	red nucleus, right	31.1441	2.75761	0.214851	7.91782
1	SNR	substantia nigra, pars reticulata, right	30.471	2.77156	0.216678	7.97122
1	CGMB	central gray substance of midbrain, right	29.8115	2.78125	0.212339	8.02643
1	LPB	lateral parabrachial nucleus, right	31.5377	2.7516	0.21923	7.89955
1	PRF	pontine reticular formation, right	29.3504	2.78481	0.209467	8.07693
1	SNC	substantia nigra, pars compacta, left	30.285	2.76932	0.212019	7.99975
1	SubC	nucleus subceruleus, right	29.8567	2.7761	0.211404	8.03356
1	SubC	nucleus subceruleus, left	30.0178	2.7724	0.212797	8.05438
1	SNC	substantia nigra, pars compacta, right	30.2888	2.77901	0.212743	7.94802
1	PRF	pontine reticular formation, right	30.0437	2.77566	0.213519	7.99283
1	VTA	ventral tegmental area, right	29.7844	2.78836	0.209374	8.04204
1	SOC	superior olivary complex, left	30.6381	2.77814	0.212481	7.93642
1	4	trochlear nucleus, right	29.5081	2.78571	0.209079	8.06355
1	LC	locus ceruleus, left	28.5093	2.79953	0.208085	8.17234
1	SOC	superior olivary complex, right	30.2992	2.77367	0.215413	7.9971
1	MBRa	midbrain raphe nuclei	29.3682	2.78623	0.211574	8.06946
1	Pn	pontine nuclei, right	28.7314	2.79897	0.207504	8.13046
1	SNC	substantia nigra, pars compacta, right	29.5154	2.78591	0.209015	8.06063
1	MBRa	midbrain raphe nuclei	29.2772	2.78343	0.209994	8.09724
1	MBRa	midbrain raphe nuclei	28.4931	2.80663	0.206621	8.15772
1	SubCn	subcuneiform nucleus, left	29.5499	2.78754	0.209369	8.04002
1	4	trochlear nucleus, left	29.5761	2.78612	0.208756	8.08452
1	ITG-mts	inferior temporal gyrus, right, bank of mts	29.0174	2.7903	0.208488	8.08837
1	ITG-mts	inferior temporal gyrus, left, bank of mts	28.6004	2.7969	0.208008	8.15768
1	HCd	head of caudate nucleus, right	28.8445	2.79636	0.206809	8.12263
1	Pu	putamen, left	28.7882	2.79606	0.206361	8.14167
1	GRe	gyrus rectus, right	27.5458	2.82755	0.202304	8.21966
1	CgGp-i	cingulate gyrus, parietal part, right, inferior bank of gyrus	28.7332	2.79443	0.206851	8.12785
1	PoG-sl	postcentral gyrus, right, superior lateral aspect of gyrus	28.2611	2.80727	0.205327	8.17308
1	STG-i	superior temporal gyrus, right, inferior bank of gyrus	28.1761	2.8124	0.204887	8.19026
1	PHG-cos	parahippocampal gyrus, left, bank of the cos	28.3572	2.80313	0.206941	8.16269
1	STG-i	superior temporal gyrus, left, inferior bank of gyrus	27.8569	2.81883	0.204616	8.2085
1	SFG-m	superior frontal gyrus, left, medial bank of gyrus	28.5376	2.80048	0.206971	8.14511
1	SFG-m	superior frontal gyrus, right, medial bank of gyrus	28.6985	2.79661	0.207176	8.15509
1	SFG-l	superior frontal gyrus, left, lateral bank of gyrus	30.8877	2.76313	0.215984	7.95639
1	STG-l	superior temporal gyrus, right, lateral bank of gyrus	28.7851	2.7964	0.206996	8.13361
1	STG-i	superior temporal gyrus, right, inferior bank of gyrus	28.3827	2.80358	0.206112	8.16463
1	MTG-s	middle temporal gyrus, right, superior bank of gyrus	27.9698	2.81935	0.204454	8.18469
1	MTG-i	middle temporal gyrus, right, inferior bank of gyrus	28.371	2.80443	0.206651	8.18006
1	ITG-mts	inferior temporal gyrus, right, bank of mts	28.3574	2.80545	0.207597	8.14245
1	STG-i	superior temporal gyrus, left, inferior bank of gyrus	27.4777	2.83208	0.202443	8.22862
1	MTG-s	middle temporal gyrus, left, superior bank of gyrus	28.2584	2.80907	0.204709	8.17939
1	MTG-i	middle temporal gyrus, left, inferior bank of gyrus	28.3256	2.80577	0.206852	8.16358
1	ITG-l	inferior temporal gyrus, left, lateral bank of gyrus	27.9492	2.81614	0.205636	8.18876
1	ITG-mts	inferior temporal gyrus, left, bank of mts	27.7019	2.82395	0.204196	8.2095
1	ITG-its	inferior temporal gyrus, left, bank of the its	28.4952	2.80095	0.208329	8.15388
1	FuG-its	fusiform gyrus, left, bank of the its	29.3017	2.78757	0.210141	8.05617
1	FuG-l	fusiform gyrus, left, lateral bank of gyrus	28.6174	2.80101	0.208223	8.12061
1	FuG-cos	fusiform gyrus, left, bank of cos	28.2941	2.80493	0.208403	8.13259
1	PHG-l	parahippocampal gyrus, left, lateral bank of gyrus	29.3885	2.78672	0.20985	8.04176
1	PHG-cos	parahippocampal gyrus, left, bank of the cos	28.9452	2.79721	0.208791	8.10122
1	MFG-i	middle frontal gyrus, left, inferior bank of gyrus	28.2304	2.81021	0.20524	8.17224
1	fro	frontal operculum, right	28.6761	2.79716	0.207558	8.15693
1	Pu	putamen, right	29.0036	2.79316	0.208531	8.10814
1	HCd	head of caudate nucleus, right	28.8443	2.79707	0.207258	8.09788
1	fro	frontal operculum, left	29.1308	2.78883	0.208596	8.09925
1	SIG	short insular gyri, left	28.6255	2.80155	0.208029	8.15626
1	Pu	putamen, left	28.5544	2.80018	0.20688	8.15608
1	MFG-s	middle frontal gyrus, right, superior bank of gyrus	28.6319	2.79844	0.208363	8.12618
1	opIFG	inferior frontal gyrus, opercular part, right	28.0295	2.81642	0.204726	8.18084
1	HG	Heschl's gyrus, right	29.6263	2.77928	0.211175	8.05971
1	TG	transverse gyri, right	29.1131	2.79358	0.209503	8.07792
1	PLT	planum temporale, right	29.263	2.78754	0.208281	8.07102
1	SIG	short insular gyri, right	28.4309	2.80184	0.207938	8.15717
1	ITG-its	inferior temporal gyrus, right, bank of the its	28.6068	2.79947	0.208938	8.15394
1	FuG-its	fusiform gyrus, right, bank of the its	27.793	2.8192	0.204939	8.21324
1	FuG-l	fusiform gyrus, right, lateral bank of gyrus	27.6937	2.82449	0.203131	8.21044
1	FuG-cos	fusiform gyrus, right, bank of cos	28.3312	2.80619	0.206783	8.15695
1	PHG-l	parahippocampal gyrus, right, lateral bank of gyrus	28.3601	2.80411	0.206151	8.16875
1	PHG-cos	parahippocampal gyrus, right, bank of the cos	28.4788	2.80172	0.207911	8.14782
1	SFG-l	superior frontal gyrus, left, lateral bank of gyrus	27.5082	2.83023	0.202311	8.24701
1	orIFG	inferior frontal gyrus, orbital part, right	28.3987	2.80534	0.207042	8.13528
1	MTG-s	middle temporal gyrus, left, superior bank of gyrus	28.6296	2.79548	0.206717	8.12766
1	ITG-mts	inferior temporal gyrus, left, bank of mts	28.0596	2.8107	0.205583	8.19452
1	PHG-l	parahippocampal gyrus, left, lateral bank of gyrus	28.8342	2.79082	0.208514	8.11964
1	PHG-cos	parahippocampal gyrus, left, bank of the cos	28.2164	2.80882	0.205959	8.17639
1	FuG-cos	fusiform gyrus, right, bank of cos	28.2231	2.80682	0.20542	8.15139
1	MTG-s	middle temporal gyrus, left, superior bank of gyrus	28.5395	2.80324	0.207331	8.13987
1	PrG-sl	precentral gyrus, left, superior lateral aspect of gyrus	28.8358	2.79644	0.207791	8.11573
1	PoG-il	postcentral gyrus, right, inferior lateral aspect of gyrus	28.3382	2.80333	0.206344	8.15595
1	MFG-s	middle frontal gyrus, right, superior bank of gyrus	28.9362	2.78866	0.208675	8.12049
1	PHG-cos	parahippocampal gyrus, left, bank of the cos	27.567	2.82463	0.203438	8.21724
1	Ve-VIIAt	VIIAt	28.9573	2.78403	0.20899	8.10719
1	PV-Crus I	Crus I, left, paravermis	29.1032	2.77845	0.209853	8.10144
1	PV-VIIIA	VIIIA, right, paravermis	28.7667	2.79087	0.207594	8.14117
1	HCd	head of caudate nucleus, left	28.1767	2.81047	0.204154	8.20351
1	SMG-i	supramarginal gyrus, right, inferior bank of gyrus	28.7026	2.79875	0.205819	8.14053
1	ITG-mts	inferior temporal gyrus, left, bank of mts	29.0647	2.79321	0.207264	8.10129
1	ITG-l	inferior temporal gyrus, right, lateral bank of gyrus	28.2715	2.80462	0.207474	8.17318
1	HCd	head of caudate nucleus, left	28.2298	2.8125	0.204245	8.15996
1	MFG-i	middle frontal gyrus, right, inferior bank of gyrus	28.9125	2.79737	0.208953	8.10375
1	MFG-s	middle frontal gyrus, right, superior bank of gyrus	28.7438	2.79832	0.206628	8.14581
1	BCd	body of caudate nucleus, left	28.9379	2.79694	0.207893	8.1007
1	GPe	globus pallidus, external segment, left	28.9021	2.79202	0.206257	8.13385
1	GPi	globus pallidus, internal segment, right	28.7205	2.79485	0.206279	8.12999
1	DTLv	lateral group of nuclei, left, ventral division	29.0441	2.79008	0.208031	8.11873
1	MG	medial geniculate complex, left	29.663	2.78054	0.212181	8.04544
1	MTG-i	middle temporal gyrus, right, inferior bank of gyrus	28.627	2.80232	0.206969	8.13973
1	GPe	globus pallidus, external segment, right	29.8528	2.77592	0.210955	8.04163
1	ATZ	amygdalohippocampal transition zone, left	30.7897	2.76021	0.219888	7.95386
1	STG-l	superior temporal gyrus, left, lateral bank of gyrus	28.7407	2.79451	0.208109	8.11992
1	cgb	cingulum bundle, left	29.4312	2.77844	0.208722	8.1128
1	cc	corpus callosum	29.6492	2.77432	0.211618	8.05004
1	Pu	putamen, right	28.9524	2.79076	0.20873	8.12938
1	PLT	planum temporale, left	29.0792	2.78833	0.207733	8.11327
1	LIG	long insular gyri, left	27.9676	2.81599	0.205109	8.17267
1	OTG-s	occipito-temporal gyrus, left, superior bank of gyrus	29.067	2.78887	0.208436	8.11052
1	Glo	globose nucleus, left	29.6378	2.77918	0.210757	8.06559
1	STG-l	superior temporal gyrus, right, lateral bank of gyrus	29.5448	2.7845	0.21016	8.06395
1	MFG-s	middle frontal gyrus, right, superior bank of gyrus	27.6323	2.82661	0.203121	8.23192
1	S	subiculum, left	29.9737	2.77563	0.213618	8.03842
1	CA1	CA1 field, left	28.878	2.79815	0.208942	8.11289
1	CA2	CA2 field, left	29.3104	2.78226	0.210379	8.08064
1	CA3	CA3 field, left	29.0287	2.79888	0.207424	8.09846
1	CA4	CA4 field, left	29.7728	2.78328	0.209937	8.04011
1	DG	dentate gyrus, left	27.6248	2.82853	0.203674	8.21014
1	TCd	tail of caudate nucleus, left	29.0395	2.79547	0.208197	8.10728
1	S	subiculum, left	27.5864	2.82714	0.202066	8.22564
1	CA1	CA1 field, left	28.1957	2.81061	0.207022	8.16446
1	CA2	CA2 field, left	32.0324	2.74439	0.22022	7.87798
1	CA3	CA3 field, left	28.422	2.80457	0.208694	8.15746
1	CA4	CA4 field, left	29.2092	2.78427	0.209351	8.09243
1	DG	dentate gyrus, left	27.6778	2.82401	0.204564	8.19815
1	DTA	anterior group of nuclei, left	28.2519	2.80964	0.204488	8.18148
1	DTM	medial group of nuclei, left	27.9457	2.81463	0.203085	8.19634
1	DTLd	lateral group of nuclei, left, dorsal division	28.0958	2.8109	0.204102	8.19331
1	DTP	posterior group of nuclei, left	28.4205	2.80653	0.204482	8.17437
1	ILr	rostral group of intralaminar nuclei, left	28.2099	2.8091	0.203812	8.20205
1	SC	superior colliculus, left	27.7103	2.82101	0.202195	8.21809
1	S	subiculum, left	27.727	2.82196	0.203134	8.20591
1	CA1	CA1 field, left	28.5724	2.80081	0.208092	8.14292
1	CA2	CA2 field, left	27.8562	2.81782	0.204106	8.18639
1	CA3	CA3 field, left	29.794	2.78837	0.210996	8.02437
1	CA4	CA4 field, left	29.1218	2.81665	0.203216	8.04782
1	DG	dentate gyrus, left	27.7151	2.82812	0.203154	8.19636
1	SI	substantia innominata, left	28.2364	2.81089	0.203926	8.17907
1	CeA	central nucleus, left	27.7575	2.81861	0.203944	8.2022
1	COMA	cortico-medial group, left	29.1652	2.78805	0.21068	8.11955
1	PHA	posterior hypothalamic area, left	29.0507	2.79288	0.208193	8.12378
1	SptN	septal nuclei, left	29.2103	2.78617	0.210783	8.10989
1	SptN	septal nuclei, right	29.081	2.78915	0.209569	8.1136
1	SI	substantia innominata, right	28.4268	2.80359	0.205305	8.16097
1	PrOR	preoptic region, left	28.0061	2.81306	0.20372	8.19154
1	PrOR	preoptic region, right	30.1838	2.76987	0.213971	7.98146
1	SO	supraoptic nucleus, left	29.6516	2.78004	0.207475	8.05676
1	SO	supraoptic nucleus, right	31.0896	2.75798	0.216408	7.93915
1	S	subiculum, left	28.9366	2.79844	0.208427	8.1154
1	CA2	CA2 field, left	29.7809	2.77133	0.21335	8.05695
1	CA3	CA3 field, left	30.1273	2.76698	0.213622	8.05381
1	CA4	CA4 field, left	29.7155	2.78219	0.211531	8.07027
1	DG	dentate gyrus, left	27.7185	2.82926	0.20377	8.19499
1	DTLv	lateral group of nuclei, left, ventral division	28.9494	2.79593	0.207139	8.12344
1	LGd	dorsal lateral geniculate nucleus, left	28.1162	2.81168	0.204289	8.19845
1	CGMB	central gray substance of midbrain, left	29.0308	2.79133	0.207059	8.11548
1	PTec	pretectal region	28.5502	2.80094	0.205159	8.16321
1	S	subiculum, right	27.881	2.81754	0.203489	8.20567
1	CA1	CA1 field, right	27.8619	2.81772	0.205037	8.16603
1	CA2	CA2 field, right	28.287	2.80804	0.206865	8.16278
1	CA3	CA3 field, right	28.3462	2.80716	0.206515	8.16681
1	CA4	CA4 field, right	28.3996	2.80779	0.206142	8.16448
1	DG	dentate gyrus, right	27.7084	2.82519	0.203857	8.20681
1	TCd	tail of caudate nucleus, right	27.4406	2.83226	0.202192	8.25763
1	DTM	medial group of nuclei, right	28.084	2.81221	0.205345	8.21505
1	DTLd	lateral group of nuclei, right, dorsal division	28.1593	2.81169	0.203199	8.21772
1	DTLv	lateral group of nuclei, right, ventral division	28.5264	2.8069	0.205828	8.16691
1	DTP	posterior group of nuclei, right	27.8346	2.81903	0.20373	8.20576
1	ILr	rostral group of intralaminar nuclei, right	27.6756	2.82415	0.203011	8.22446
1	ILc	caudal group of intralaminar nuclei, right	28.4116	2.80578	0.205003	8.17312
1	Hm	medial habenular nucleus, right	28.4624	2.80744	0.204799	8.14728
1	Hl	lateral habenular nucleus, right	27.694	2.82387	0.202789	8.2322
1	CGMB	central gray substance of midbrain, left	28.6581	2.80198	0.206415	8.13424
1	CGMB	central gray substance of midbrain, right	28.4683	2.80288	0.205936	8.15842
1	PTec	pretectal region	29.2735	2.78453	0.21081	8.07197
1	DTLv	lateral group of nuclei, right, ventral division	27.8707	2.81723	0.203603	8.22053
1	S	subiculum, left	30.1988	2.76871	0.216055	7.99268
1	BLA	basolateral nucleus, left	32.4832	2.76181	0.216861	7.77484
1	BMA	basomedial nucleus, left	35.4764	2.72706	0.229246	7.46089
1	LA	lateral nucleus, left	29.5663	2.78816	0.211444	8.06672
1	LA	lateral nucleus, left	32.4151	2.75172	0.223471	7.77513
1	Dt	dentate nucleus, left	29.3224	2.78687	0.207931	8.10907
1	Emb	emboliform nucleus, left	29.2624	2.78331	0.211531	8.10479
1	CA2	CA2 field, left	29.3067	2.78941	0.210031	8.10249
1	CA3	CA3 field, left	30.6968	2.79231	0.208867	7.91479
1	CA4	CA4 field, left	30.8505	2.78127	0.211412	7.91898
1	OTG-s	occipito-temporal gyrus, right, superior bank of gyrus	27.4724	2.83033	0.2014	8.22782
1	ITG-its	inferior temporal gyrus, left, bank of the its	27.8449	2.81849	0.203662	8.212
1	OTG-s	occipito-temporal gyrus, right, superior bank of gyrus	27.5505	2.82406	0.203458	8.21882
1	OTG-i	occipito-temporal gyrus, left, inferior bank of gyrus	27.8244	2.81984	0.203353	8.20748
1	ITG-its	inferior temporal gyrus, right, bank of the its	27.6243	2.82748	0.203759	8.23429
1	OTG-i	occipito-temporal gyrus, right, inferior bank of gyrus	27.9374	2.8154	0.204135	8.19518
1	STG-l	superior temporal gyrus, right, lateral bank of gyrus	27.8579	2.81696	0.204453	8.20142
1	MTG-s	middle temporal gyrus, right, superior bank of gyrus	27.9864	2.81188	0.205107	8.20203
1	MTG-i	middle temporal gyrus, right, inferior bank of gyrus	27.6829	2.82205	0.203556	8.21446
1	ITG-l	inferior temporal gyrus, right, lateral bank of gyrus	27.2673	2.83605	0.201747	8.24204
1	ITG-mts	inferior temporal gyrus, right, bank of mts	27.598	2.82604	0.203188	8.22714
1	PoG-il	postcentral gyrus, left, inferior lateral aspect of gyrus	28.1248	2.81036	0.204796	8.17994
1	PoG-pcs	postcentral gyrus, left, bank of the posterior central sulcus	27.75	2.82088	0.203255	8.20592
1	SMG-s	supramarginal gyrus, left, superior bank of gyrus	27.5826	2.82518	0.202528	8.21683
1	SMG-i	supramarginal gyrus, left, inferior bank of gyrus	27.7562	2.82078	0.203625	8.20473
1	PrG-sl	precentral gyrus, left, superior lateral aspect of gyrus	27.824	2.81727	0.203824	8.19725
1	PrG-il	precentral gyrus, left, inferior lateral aspect of gyrus	27.6706	2.82462	0.202442	8.22252
1	PrG-cs	precentral gyrus, left, bank of the central sulcus	27.4866	2.8268	0.202489	8.22786
1	PoG-cs	postcentral gyrus, left, bank of the central sulcus	27.1555	2.84021	0.200809	8.25787
1	PoG-sl	postcentral gyrus, left, superior lateral aspect of gyrus	27.4059	2.83003	0.201875	8.23445
1	PCLa-s	paracentral lobule, anterior part, right, superior bank of gyrus	27.6162	2.82386	0.201645	8.21768
1	PrG-sl	precentral gyrus, right, superior lateral aspect of gyrus	27.8139	2.8199	0.204299	8.20721
1	PrG-il	precentral gyrus, right, inferior lateral aspect of gyrus	27.9101	2.8153	0.204193	8.20091
1	PrG-cs	precentral gyrus, right, bank of the central sulcus	28.2234	2.80926	0.205124	8.18547
1	PoG-cs	postcentral gyrus, right, bank of the central sulcus	27.4364	2.83124	0.201481	8.23812
1	PoG-sl	postcentral gyrus, right, superior lateral aspect of gyrus	27.7578	2.81976	0.203879	8.20747
1	PoG-il	postcentral gyrus, right, inferior lateral aspect of gyrus	27.8628	2.81692	0.204729	8.19098
1	PoG-pcs	postcentral gyrus, right, bank of the posterior central sulcus	27.63	2.82383	0.203153	8.21658
1	SMG-i	supramarginal gyrus, right, inferior bank of gyrus	27.5587	2.82755	0.203758	8.22392
1	LOrG	lateral orbital gyrus, right	27.7616	2.82091	0.203111	8.19063
1	GRe	gyrus rectus, right	27.4836	2.83106	0.202531	8.2276
1	LiG-str	lingual gyrus, right, striate	28.0114	2.81509	0.204232	8.19118
1	PaOG	parolfactory gyri, left	27.6399	2.82664	0.203665	8.20537
1	MTG-i	middle temporal gyrus, left, inferior bank of gyrus	27.4503	2.82877	0.202642	8.22484
1	ITG-mts	inferior temporal gyrus, left, bank of mts	27.329	2.83246	0.201932	8.23183
1	FuG-its	fusiform gyrus, left, bank of the its	27.6516	2.82822	0.202789	8.2073
1	FuG-l	fusiform gyrus, left, lateral bank of gyrus	27.4324	2.83252	0.202326	8.22112
1	FuG-cos	fusiform gyrus, left, bank of cos	28.8091	2.79743	0.207835	8.12794
1	MFG-i	middle frontal gyrus, left, inferior bank of gyrus	27.4643	2.82754	0.20187	8.21782
1	MFG-i	middle frontal gyrus, left, inferior bank of gyrus	28.0079	2.81534	0.205633	8.19655
1	SFG-m	superior frontal gyrus, left, medial bank of gyrus	28.073	2.81318	0.204076	8.17933
1	SFG-l	superior frontal gyrus, left, lateral bank of gyrus	28.085	2.80949	0.20535	8.18031
1	CgGf-s	cingulate gyrus, frontal part, left, superior bank of gyrus	27.8506	2.81843	0.20464	8.1961
1	SCG	subcallosal cingulate gyrus, right	28.0322	2.81376	0.20302	8.19615
1	PaOG	parolfactory gyri, right	27.8446	2.81366	0.206025	8.18277
1	Pu	putamen, right	28.2708	2.80884	0.204885	8.1885
1	STG-l	superior temporal gyrus, left, lateral bank of gyrus	27.884	2.81573	0.203362	8.19924
1	MTG-s	middle temporal gyrus, left, superior bank of gyrus	27.7335	2.82015	0.204304	8.20102
1	PLP	planum polare, left	27.7626	2.81941	0.203318	8.20889
1	opIFG	inferior frontal gyrus, opercular part, left	27.8215	2.81947	0.204225	8.19635
1	PCLa-s	paracentral lobule, anterior part, left, superior bank of gyrus	27.9009	2.81669	0.20318	8.19947
1	PCLa-i	paracentral lobule, anterior part, left, inferior bank of gyrus	27.4784	2.83056	0.202027	8.21413
1	OTG-s	occipito-temporal gyrus, left, superior bank of gyrus	27.5608	2.83013	0.20318	8.22507
1	opIFG	inferior frontal gyrus, opercular part, right	27.9092	2.81599	0.203739	8.20326
1	fro	frontal operculum, right	27.3596	2.83553	0.20188	8.23011
1	HG	Heschl's gyrus, right	28.1338	2.81074	0.205949	8.17493
1	SIG	short insular gyri, right	28.2839	2.8054	0.206603	8.17659
1	CgGf-s	cingulate gyrus, frontal part, right, superior bank of gyrus	27.6653	2.82457	0.203049	8.22466
1	MTG-s	middle temporal gyrus, right, superior bank of gyrus	27.8377	2.81918	0.205207	8.19216
1	MTG-i	middle temporal gyrus, right, inferior bank of gyrus	27.6317	2.82319	0.202963	8.22601
1	ITG-its	inferior temporal gyrus, right, bank of the its	27.5976	2.82638	0.203085	8.2134
1	ITG-l	inferior temporal gyrus, right, lateral bank of gyrus	27.6197	2.82371	0.202938	8.21255
1	FuG-its	fusiform gyrus, right, bank of the its	27.5832	2.8263	0.202963	8.22693
1	FuG-l	fusiform gyrus, right, lateral bank of gyrus	27.7661	2.81841	0.204183	8.20078
1	FuG-cos	fusiform gyrus, right, bank of cos	28.251	2.80526	0.206912	8.16863
1	PHG-cos	parahippocampal gyrus, right, bank of the cos	27.5075	2.82598	0.203178	8.2299
1	fro	frontal operculum, left	28.0292	2.81599	0.204716	8.19107
1	HCd	head of caudate nucleus, left	27.8153	2.81657	0.203536	8.21159
1	Pu	putamen, left	28.2528	2.80852	0.205454	8.17011
1	Pu	putamen, left	28.2035	2.80755	0.205536	8.16779
1	MTG-i	middle temporal gyrus, right, inferior bank of gyrus	28.1738	2.80981	0.205605	8.18894
1	MTG-s	middle temporal gyrus, left, superior bank of gyrus	27.6228	2.82541	0.203382	8.20961
1	Pu	putamen, right	28.0887	2.80961	0.20489	8.18135
1	SMG-i	supramarginal gyrus, left, inferior bank of gyrus	27.3875	2.83241	0.202463	8.24085
1	MTG-s	middle temporal gyrus, right, superior bank of gyrus	28.0437	2.81084	0.20521	8.18041
1	ITG-its	inferior temporal gyrus, right, bank of the its	27.4344	2.83057	0.202122	8.22531
1	HCd	head of caudate nucleus, right	27.8367	2.81821	0.203561	8.21099
1	HCd	head of caudate nucleus, left	27.6663	2.82477	0.202343	8.23101
1	MFG-s	middle frontal gyrus, right, superior bank of gyrus	27.8279	2.81927	0.203909	8.2036
1	SFG-m	superior frontal gyrus, right, medial bank of gyrus	27.6665	2.82243	0.203063	8.20841
1	SFG-l	superior frontal gyrus, right, lateral bank of gyrus	27.6616	2.82295	0.203677	8.21705
1	SFG-m	superior frontal gyrus, right, medial bank of gyrus	27.9546	2.81456	0.204107	8.19678
1	Arc	arcuate nucleus of medulla, left	28.2933	2.80726	0.206366	8.19103
1	Arc	arcuate nucleus of medulla, right	28.5809	2.80292	0.207255	8.13024
1	GiRt	gigantocellular group, left	29.1182	2.79239	0.210393	8.1046
1	LMRt	lateral medullary reticular group, right	29.085	2.79147	0.207787	8.11502
1	RaM	raphe nuclei of medulla	30.4496	2.76355	0.214768	8.01404
1	Sp5	spinal trigeminal nucleus, left	29.4602	2.78202	0.21099	8.07072
1	8Ve	vestibular nuclei, left	29.3524	2.78302	0.20959	8.0479
1	8Ve	vestibular nuclei, right	28.9867	2.79471	0.206618	8.1122
1	10	dorsal motor nucleus of the vagus, left	28.1345	2.81034	0.205229	8.20722
1	10	dorsal motor nucleus of the vagus, right	27.9346	2.81724	0.204081	8.21038
1	6	abducens nucleus, left	29.2485	2.78436	0.208211	8.09665
1	6	abducens nucleus, right	28.5823	2.80248	0.205584	8.15072
1	RPn	pontine raphe nucleus	29.0123	2.79392	0.209036	8.12383
1	SOC	superior olivary complex, left	28.4544	2.80505	0.205656	8.18306
1	SOC	superior olivary complex, right	28.2776	2.80656	0.206176	8.14704
1	Pn	pontine nuclei, left	28.5539	2.80167	0.206288	8.16599
1	Pn	pontine nuclei, right	28.3565	2.80546	0.205399	8.16449
1	Sp5	spinal trigeminal nucleus, left	29.3617	2.7853	0.209391	8.10574
1	8Co	cochlear nuclei, right	29.0549	2.7916	0.208586	8.13601
1	IO	inferior olivary complex, left	29.206	2.79681	0.206326	8.10075
1	Pn	pontine nuclei, right	29.2313	2.78928	0.209501	8.11712
1	Arc	arcuate nucleus of medulla, left	27.9285	2.81617	0.203957	8.20764
1	Arc	arcuate nucleus of medulla, right	28.1096	2.8117	0.204706	8.20956
1	8Co	cochlear nuclei, left	29.8901	2.7799	0.210705	8.02605
1	GiRt	gigantocellular group, left	28.7153	2.80026	0.207563	8.12715
1	GiRt	gigantocellular group, right	28.6829	2.79766	0.206229	8.16735
1	8Ve	vestibular nuclei, left	29.379	2.78554	0.209377	8.11602
1	8Ve	vestibular nuclei, right	28.7951	2.8046	0.207694	8.1254
1	PRF	pontine reticular formation, right	29.8057	2.77101	0.212398	8.01156
1	SOC	superior olivary complex, left	29.2731	2.78636	0.208456	8.05307
1	Pn	pontine nuclei, right	28.9466	2.79462	0.207248	8.13794
1	Sp5	spinal trigeminal nucleus, right	28.5034	2.80602	0.205436	8.15768
1	6	abducens nucleus, left	29.6331	2.77958	0.210878	8.07136
1	6	abducens nucleus, right	28.7353	2.79908	0.205916	8.14719
1	Arc	arcuate nucleus of medulla, left	29.7129	2.78413	0.210459	8.07704
1	Pn	pontine nuclei, left	28.1424	2.81189	0.204629	8.20058
1	MOrG	medial orbital gyrus, right	27.878	2.81759	0.203848	8.20044
1	MFG-i	middle frontal gyrus, left, inferior bank of gyrus	27.5126	2.8275	0.202401	8.23508
1	trIFG	inferior frontal gyrus, triangular part, left	27.5206	2.82619	0.203182	8.22101
1	orIFG	inferior frontal gyrus, orbital part, left	27.4376	2.83111	0.202037	8.2242
1	fro	frontal operculum, left	27.8005	2.82123	0.203826	8.20051
1	SIG	short insular gyri, left	27.9443	2.81696	0.203697	8.20419
1	SFG-l	superior frontal gyrus, left, lateral bank of gyrus	27.9154	2.81462	0.205134	8.19233
1	MFG-s	middle frontal gyrus, left, superior bank of gyrus	27.3627	2.83049	0.202238	8.24257
1	SFG-l	superior frontal gyrus, right, lateral bank of gyrus	27.7654	2.82105	0.202237	8.21239
1	MFG-s	middle frontal gyrus, right, superior bank of gyrus	27.9229	2.81687	0.204217	8.19381
1	MFG-i	middle frontal gyrus, right, inferior bank of gyrus	27.7754	2.82172	0.203283	8.21027
1	POrG	posterior orbital gyrus, right	27.4899	2.82806	0.202352	8.2234
1	TP-m	temporal pole, right, medial aspect	27.7003	2.82531	0.20308	8.23956
1	TP-s	temporal pole, right, superior aspect	27.6631	2.82431	0.20233	8.21502
1	TP-i	temporal pole, right, inferior aspect	28.8142	2.79523	0.208422	8.13182
1	TP-s	temporal pole, left, superior aspect	28.1483	2.80846	0.206026	8.15287
1	TP-i	temporal pole, left, inferior aspect	28.08	2.81302	0.204104	8.19337
1	TP-m	temporal pole, left, medial aspect	28.0009	2.81418	0.204655	8.19016
1	CgGf-s	cingulate gyrus, frontal part, right, superior bank of gyrus	27.772	2.81734	0.203279	8.20777
1	CgGf-i	cingulate gyrus, frontal part, left, inferior bank of gyrus	27.6943	2.82292	0.203679	8.21267
1	CgGf-s	cingulate gyrus, frontal part, right, superior bank of gyrus	27.7172	2.82184	0.20323	8.20997
1	SIG	short insular gyri, right	27.6512	2.82543	0.203642	8.20951
1	PoG-il	postcentral gyrus, left, inferior lateral aspect of gyrus	28.321	2.80584	0.205973	8.18104
1	PoG-pcs	postcentral gyrus, left, bank of the posterior central sulcus	28.3253	2.8033	0.206131	8.1666
1	SMG-s	supramarginal gyrus, left, superior bank of gyrus	28.3054	2.80628	0.206142	8.18288
1	MTG-s	middle temporal gyrus, left, superior bank of gyrus	28.2384	2.80574	0.205665	8.17999
1	MTG-i	middle temporal gyrus, left, inferior bank of gyrus	28.065	2.81192	0.205564	8.18421
1	SMG-i	supramarginal gyrus, left, inferior bank of gyrus	28.2398	2.80587	0.207112	8.16971
1	ITG-its	inferior temporal gyrus, left, bank of the its	28.0281	2.81454	0.205155	8.18373
1	LiG-pest	lingual gyrus, right, peristriate	27.7614	2.82444	0.203452	8.21106
1	LiG-str	lingual gyrus, right, striate	28.32	2.80576	0.205601	8.16416
1	OTG-i	occipito-temporal gyrus, right, inferior bank of gyrus	28.0173	2.81133	0.205797	8.17837
1	MTG-s	middle temporal gyrus, right, superior bank of gyrus	28.9828	2.79285	0.209147	8.131
1	MTG-i	middle temporal gyrus, right, inferior bank of gyrus	28.301	2.80297	0.20631	8.17409
1	LIG	long insular gyri, right	28.4063	2.8046	0.206708	8.17235
1	PCLa-i	paracentral lobule, anterior part, left, inferior bank of gyrus	27.8343	2.81781	0.203465	8.20236
1	Pcu-s	precuneus, right, superior lateral bank of gyrus	27.7119	2.82251	0.202443	8.21161
1	Pcu-i	precuneus, right, inferior lateral bank of gyrus	27.6686	2.82488	0.203154	8.21939
1	CgGp-i	cingulate gyrus, parietal part, right, inferior bank of gyrus	28.0683	2.81594	0.20389	8.19042
1	PrG-sl	precentral gyrus, left, superior lateral aspect of gyrus	27.4951	2.82976	0.202767	8.21942
1	PrG-il	precentral gyrus, left, inferior lateral aspect of gyrus	27.7495	2.82267	0.203224	8.21257
1	PrG-cs	precentral gyrus, left, bank of the central sulcus	28.2131	2.80914	0.203453	8.18396
1	PoG-sl	postcentral gyrus, left, superior lateral aspect of gyrus	27.8497	2.81516	0.204558	8.20912
1	PrG-sl	precentral gyrus, right, superior lateral aspect of gyrus	27.8774	2.81813	0.203471	8.20241
1	PrG-cs	precentral gyrus, right, bank of the central sulcus	28.0548	2.81114	0.204438	8.18169
1	PCLa-s	paracentral lobule, anterior part, right, superior bank of gyrus	27.9682	2.81452	0.204385	8.19116
1	PCLa-i	paracentral lobule, anterior part, right, inferior bank of gyrus	28.5337	2.80269	0.207034	8.14809
1	PoG-sl	postcentral gyrus, right, superior lateral aspect of gyrus	27.7567	2.81847	0.204404	8.1971
1	PoG-pcs	postcentral gyrus, right, bank of the posterior central sulcus	27.8983	2.81538	0.203744	8.19517
1	SMG-i	supramarginal gyrus, right, inferior bank of gyrus	28.2052	2.80841	0.205121	8.18821
1	SMG-s	supramarginal gyrus, right, superior bank of gyrus	27.9683	2.8147	0.204399	8.19871
1	Pcu-i	precuneus, left, inferior lateral bank of gyrus	27.8571	2.81925	0.203693	8.2048
1	MOrG	medial orbital gyrus, left	27.886	2.81623	0.204209	8.20949
1	PCLa-s	paracentral lobule, anterior part, left, superior bank of gyrus	28.0919	2.8134	0.204488	8.19132
1	SFG-m	superior frontal gyrus, left, medial bank of gyrus	27.298	2.83539	0.201829	8.2448
1	Pcu-s	precuneus, left, superior lateral bank of gyrus	27.6264	2.82613	0.203043	8.22666
1	LiG-pest	lingual gyrus, left, peristriate	28.0698	2.81074	0.204181	8.1863
1	OTG-i	occipito-temporal gyrus, left, inferior bank of gyrus	28.2128	2.80599	0.206073	8.18161
1	LiG-str	lingual gyrus, left, striate	28.2148	2.81207	0.204493	8.1779
1	LiG-str	lingual gyrus, left, striate	27.7383	2.81984	0.204506	8.2126
1	AnG-s	angular gyrus, right, superior bank of gyrus	28.0256	2.81136	0.204856	8.19846
1	SFG-l	superior frontal gyrus, left, lateral bank of gyrus	28.1893	2.80854	0.205517	8.17795
1	GRe	gyrus rectus, right	27.9001	2.81591	0.204466	8.20252
1	TP-i	temporal pole, right, inferior aspect	27.8716	2.81768	0.204279	8.20264
1	TP-m	temporal pole, left, medial aspect	27.4939	2.82912	0.201627	8.21885
1	SFG-l	superior frontal gyrus, right, lateral bank of gyrus	27.6233	2.82127	0.202753	8.22871
1	orIFG	inferior frontal gyrus, orbital part, right	27.8885	2.81741	0.203554	8.18815
1	trIFG	inferior frontal gyrus, triangular part, left	27.7402	2.82091	0.20365	8.22038
1	SMG-s	supramarginal gyrus, right, superior bank of gyrus	27.7431	2.82122	0.203209	8.20372
1	MTG-i	middle temporal gyrus, right, inferior bank of gyrus	27.9206	2.81519	0.205218	8.1942
1	MTG-i	middle temporal gyrus, left, inferior bank of gyrus	27.9416	2.81267	0.204847	8.20602
1	MFG-i	middle frontal gyrus, right, inferior bank of gyrus	27.9438	2.81373	0.204724	8.19346
1	CA2	CA2 field, right	28.2322	2.81172	0.207084	8.16463
1	Sp5	spinal trigeminal nucleus, right	31.6704	2.80971	0.20817	7.745
1	Sp5	spinal trigeminal nucleus, left	30.435	2.79919	0.210831	7.92015
1	SOC	superior olivary complex, right	32.2991	2.79383	0.213713	7.71495
1	8Ve	vestibular nuclei, right	30.0606	2.79568	0.208399	7.98272
1	Sp5	spinal trigeminal nucleus, left	30.3366	2.79899	0.207757	7.9703
1	Pn	pontine nuclei, right	31.1033	2.79543	0.211804	7.8636
1	Fas	fastigial nucleus, right	32.1087	2.75601	0.219868	7.80123
1	Glo	globose nucleus, right	30.8987	2.7705	0.216866	7.92431
1	Cl	claustrum, right	28.4725	2.8018	0.208013	8.13874
1	Cl	claustrum, right	30.1127	2.77077	0.216546	7.97489
1	Cl	claustrum, left	30.5792	2.76819	0.218823	7.96822
1	S	subiculum, right	27.5452	2.82917	0.202381	8.21782
1	CA3	CA3 field, right	30.0472	2.77571	0.21283	8.02968
1	CA4	CA4 field, right	29.7761	2.78749	0.208763	8.00179
1	DG	dentate gyrus, right	29.6628	2.77925	0.213017	8.04865
1	TCd	tail of caudate nucleus, right	29.8515	2.77796	0.214003	8.03261
1	DG	dentate gyrus, right	28.5065	2.80614	0.20769	8.13412
1	DTLd	lateral group of nuclei, right, dorsal division	29.1585	2.78916	0.210497	8.12909
1	CA1	CA1 field, right	30.4765	2.76957	0.214601	7.98762
1	CA1	CA1 field, right	28.3083	2.81837	0.207023	8.15339
1	Cl	claustrum, right	29.2753	2.78651	0.211224	8.08688
1	DTLv	lateral group of nuclei, right, ventral division	29.0935	2.79182	0.207879	8.13097
1	S	subiculum, right	28.5593	2.80858	0.205973	8.13698
1	CA1	CA1 field, right	29.3727	2.78959	0.209725	8.08257
1	CA3	CA3 field, right	29.3305	2.79056	0.210646	8.08499
1	TCd	tail of caudate nucleus, right	28.9304	2.79746	0.208109	8.11141
1	LGd	dorsal lateral geniculate nucleus, right	29.0013	2.79378	0.208903	8.13908
1	Cl	claustrum, left	28.7189	2.79899	0.209536	8.11204
1	Cl	claustrum, left	30.0968	2.77693	0.215873	7.9949
1	S	subiculum, right	27.7794	2.82445	0.204475	8.19143
1	CA1	CA1 field, right	28.1109	2.81185	0.205943	8.17317
1	CA3	CA3 field, right	29.6352	2.77869	0.211228	8.06853
1	CA4	CA4 field, right	29.9067	2.78134	0.209917	8.01457
1	Sp5	spinal trigeminal nucleus, right	28.9567	2.79162	0.209074	8.10134
1	CGS	central glial substance	28.4458	2.80788	0.205386	8.16147
1	Cu	cuneate nucleus, left	31.7454	2.76408	0.217542	7.84421
1	Cu	cuneate nucleus, right	30.562	2.77928	0.210591	7.93286
1	LMRt	lateral medullary reticular group, left	30.1937	2.77681	0.211828	7.94487
1	LMRt	lateral medullary reticular group, right	29.6923	2.7868	0.210621	8.03028
1	Sp5	spinal trigeminal nucleus, left	28.6485	2.79782	0.207796	8.12626
1	Sp5	spinal trigeminal nucleus, right	28.5306	2.8052	0.204948	8.15476
1	Arc	arcuate nucleus of medulla, right	27.8798	2.81393	0.204826	8.17583
1	Cu	cuneate nucleus, left	30.2521	2.77324	0.210357	7.97769
1	Cu	cuneate nucleus, right	28.9953	2.79126	0.206305	8.12583
1	10	dorsal motor nucleus of the vagus, left	28.6774	2.8046	0.20663	8.1579
1	10	dorsal motor nucleus of the vagus, right	28.6885	2.79698	0.207952	8.15643
1	IO	inferior olivary complex, left	29.0381	2.79304	0.208478	8.09909
1	IO	inferior olivary complex, right	29.1653	2.78986	0.208684	8.10374
1	CMRt	central medullary reticular group, left	29.638	2.7815	0.212496	8.06341
1	CMRt	central medullary reticular group, right	29.5559	2.78249	0.210188	8.07853
1	LMRt	lateral medullary reticular group, right	30.0527	2.77402	0.212242	8.04352
1	Sp5	spinal trigeminal nucleus, left	30.1732	2.77836	0.211647	7.99812
1	Sp5	spinal trigeminal nucleus, right	29.0506	2.79236	0.208321	8.11031
1	Gr	gracile nucleus, right	30.9682	2.77232	0.212921	7.89354
1	CGS	central glial substance	30.6578	2.76714	0.213978	7.95619
1	Arc	arcuate nucleus of medulla, left	28.4914	2.80477	0.206128	8.15524
1	CGS	central glial substance	29.6735	2.78928	0.207784	8.0407
1	Cu	cuneate nucleus, right	29.7941	2.7771	0.211119	8.04343
1	10	dorsal motor nucleus of the vagus, left	29.2229	2.79392	0.208546	8.09461
1	10	dorsal motor nucleus of the vagus, right	29.7127	2.78221	0.212772	8.04815
1	Gr	gracile nucleus, left	30.7982	2.76962	0.211493	7.95141
1	Gr	gracile nucleus, right	30.6933	2.77292	0.213273	7.99897
1	12	hypoglossal nucleus, left	29.8838	2.7805	0.213238	7.98972
1	12	hypoglossal nucleus, right	29.8686	2.77604	0.210166	8.06421
1	IO	inferior olivary complex, left	28.8146	2.79477	0.207486	8.1263
1	IO	inferior olivary complex, right	30.2633	2.77079	0.214107	8.01107
1	CMRt	central medullary reticular group, left	31.4223	2.78088	0.214186	7.8465
1	CMRt	central medullary reticular group, right	30.8028	2.79241	0.209517	7.87341
1	LMRt	lateral medullary reticular group, left	30.5033	2.78201	0.211257	7.95823
1	LMRt	lateral medullary reticular group, right	31.1921	2.77359	0.215706	7.88648
1	Sp5	spinal trigeminal nucleus, left	30.0611	2.78816	0.212321	8.02849
1	Sp5	spinal trigeminal nucleus, right	29.6227	2.79403	0.209065	8.06043
1	CGS	central glial substance	28.2852	2.81146	0.204409	8.16453
1	Gr	gracile nucleus, right	32.1179	2.74778	0.221973	7.79759
1	CMRt	central medullary reticular group, left	29.8561	2.78791	0.210939	7.99686
1	CMRt	central medullary reticular group, right	32.1572	2.75048	0.221261	7.8139
1	Sp5	spinal trigeminal nucleus, left	28.8561	2.7958	0.209816	8.11497
1	GRe	gyrus rectus, right	28.5105	2.80096	0.206688	8.14724
1	MOrG	medial orbital gyrus, right	28.5048	2.79942	0.207768	8.167
1	CgGf-i	cingulate gyrus, frontal part, right, inferior bank of gyrus	27.7417	2.82224	0.204355	8.20596
1	trIFG	inferior frontal gyrus, triangular part, right	27.6281	2.82644	0.20365	8.20956
1	orIFG	inferior frontal gyrus, orbital part, right	27.7762	2.82121	0.203748	8.20326
1	TP-i	temporal pole, right, inferior aspect	28.3353	2.80263	0.206785	8.16209
1	SFG-l	superior frontal gyrus, left, lateral bank of gyrus	28.5758	2.80218	0.206986	8.15621
1	SFG-m	superior frontal gyrus, right, medial bank of gyrus	28.6749	2.79799	0.208181	8.13025
1	SFG-l	superior frontal gyrus, right, lateral bank of gyrus	29.2051	2.78503	0.209269	8.10917
1	LiG-pest	lingual gyrus, right, peristriate	29.4196	2.7813	0.209154	8.08552
1	Pcu-i	precuneus, left, inferior lateral bank of gyrus	27.8605	2.81757	0.203718	8.18219
1	PCLp-cs	paracentral lobule, posterior part, right, bank of cingulate sulcus	28.9288	2.78803	0.208084	8.12936
1	Cun-pest	cuneus, left, peristriate	27.8793	2.81836	0.204452	8.20874
1	GRe	gyrus rectus, left	28.1461	2.81001	0.205367	8.16113
1	CgGf-i	cingulate gyrus, frontal part, left, inferior bank of gyrus	28.5003	2.80208	0.205948	8.15125
1	SFG-m	superior frontal gyrus, left, medial bank of gyrus	27.4244	2.83183	0.203214	8.2373
1	LiG-pest	lingual gyrus, left, peristriate	28.3943	2.807	0.206112	8.15689
1	AnG-s	angular gyrus, right, superior bank of gyrus	28.7874	2.7944	0.207846	8.14145
1	AnG-i	angular gyrus, right, inferior bank of gyrus	28.9039	2.78787	0.208442	8.1333
1	SFG-m	superior frontal gyrus, right, medial bank of gyrus	29.0401	2.79001	0.208667	8.11573
1	PCLa-s	paracentral lobule, anterior part, left, superior bank of gyrus	28.9964	2.78848	0.208709	8.11783
1	PCLp-l	paracentral lobule, posterior part, right, lateral bank of gyrus	28.8702	2.79078	0.208397	8.13368
1	PCLp-l	paracentral lobule, posterior part, right, lateral bank of gyrus	28.669	2.79661	0.208046	8.14708
1	SFG-l	superior frontal gyrus, right, lateral bank of gyrus	28.6542	2.79678	0.207763	8.13721
1	MFG-i	middle frontal gyrus, left, inferior bank of gyrus	28.1539	2.81151	0.206006	8.16806
1	trIFG	inferior frontal gyrus, triangular part, left	27.7318	2.8213	0.204068	8.20935
1	LOrG	lateral orbital gyrus, left	27.9612	2.81622	0.204601	8.19477
1	PV-VI	VI, right, paravermis	28.0749	2.80824	0.204672	8.20151
1	Pu	putamen, left	27.9696	2.82004	0.203473	8.18721
1	Acb	nucleus accumbens, left	28.5257	2.80277	0.206668	8.14431
1	PCLa-s	paracentral lobule, anterior part, right, superior bank of gyrus	27.7501	2.82324	0.203492	8.2153
1	PoG-sl	postcentral gyrus, left, superior lateral aspect of gyrus	27.8784	2.81896	0.205008	8.20816
1	He-VI	VI, left, lateral hemisphere	28.127	2.80876	0.205075	8.21421
1	He-Crus I	Crus I, left, lateral hemisphere	29.6257	2.77565	0.211294	8.05718
1	He-Crus II	Crus II, left, lateral hemisphere	28.5666	2.79208	0.207253	8.16439
1	He-VIIB	VIIB, left, lateral hemisphere	28.0973	2.80907	0.204355	8.18969
1	He-VIIIA	VIIIA, left, lateral hemisphere	28.3691	2.79769	0.206643	8.17906
1	HCd	head of caudate nucleus, left	28.0329	2.81362	0.203667	8.2024
1	Pu	putamen, left	28.2529	2.80836	0.204789	8.16396
1	HCd	head of caudate nucleus, right	28.2224	2.81133	0.20602	8.15894
1	Pu	putamen, right	27.7821	2.82093	0.203327	8.2086
1	Ve-I-II	I-II	27.9003	2.81397	0.204733	8.20667
1	Ve-III	III	28.141	2.80738	0.206075	8.20003
1	Ve-IX	IX	28.0561	2.8071	0.205293	8.1887
1	Ve-III	III	29.0333	2.78549	0.209754	8.12446
1	Ve-IV	IV	28.0855	2.80809	0.205627	8.18095
1	Ve-V	V	28.0527	2.8077	0.205678	8.18901
1	Ve-VI	VI	28.4679	2.79777	0.206388	8.16765
1	Ve-VIIAf	VIIAf	28.8493	2.78789	0.208348	8.12667
1	Ve-VIIB	VIIB	27.8889	2.81353	0.204386	8.20242
1	Ve-VIIIA	VIIIA	28.6253	2.79277	0.207661	8.15177
1	Ve-VIIIB	VIIIB	27.6947	2.81993	0.203212	8.21536
1	PV-III	III, left, paravermis	28.4756	2.79971	0.2064	8.16304
1	PV-IV	IV, left, paravermis	28.0423	2.81012	0.204484	8.20669
1	PV-V	V, left, paravermis	28.6538	2.79185	0.20625	8.15891
1	PV-VIIIB	VIIIB, left, paravermis	27.8174	2.81477	0.204145	8.21598
1	PV-IX	IX, left, paravermis	28.99	2.78574	0.209692	8.13264
1	PV-VI	VI, left, paravermis	27.5584	2.82458	0.202445	8.22398
1	PV-Crus II	Crus II, left, paravermis	28.1695	2.80387	0.204968	8.18834
1	PV-VIIB	VIIB, left, paravermis	27.788	2.81609	0.204494	8.21692
1	PV-VIIIA	VIIIA, left, paravermis	27.9946	2.8078	0.205	8.20155
1	He-Crus I	Crus I, right, lateral hemisphere	27.9445	2.81215	0.204328	8.20161
1	He-Crus II	Crus II, right, lateral hemisphere	28.092	2.80769	0.205572	8.2003
1	He-VIIB	VIIB, right, lateral hemisphere	28.0643	2.80882	0.205179	8.19514
1	He-VI	VI, right, lateral hemisphere	27.8642	2.81311	0.204825	8.21193
1	PV-V	V, right, paravermis	29.9115	2.77431	0.2112	8.04233
1	PV-Crus I	Crus I, right, paravermis	27.9812	2.81353	0.205066	8.21414
1	PV-Crus II	Crus II, right, paravermis	27.6707	2.81988	0.203773	8.22004
1	HCd	head of caudate nucleus, right	27.9725	2.81652	0.20406	8.20693
1	BCd	body of caudate nucleus, left	28.0408	2.81454	0.204605	8.18238
1	BCd	body of caudate nucleus, right	27.5639	2.82713	0.201883	8.22338
1	AnG-s	angular gyrus, left, superior bank of gyrus	27.8515	2.81866	0.203789	8.20408
1	PoG-cs	postcentral gyrus, right, bank of the central sulcus	27.8847	2.81734	0.203923	8.1942
1	Acb	nucleus accumbens, right	27.8174	2.82001	0.202108	8.20809
1	FP-s	frontal pole, left, superior aspect	28.0029	2.81527	0.204682	8.18969
1	STG-i	superior temporal gyrus, left, inferior bank of gyrus	28.1369	2.81314	0.206224	8.18178
1	HCd	head of caudate nucleus, right	28.1291	2.81402	0.204476	8.18346
1	Pu	putamen, right	28.1643	2.81397	0.205186	8.1921
1	GPe	globus pallidus, external segment, right	28.0624	2.81121	0.203293	8.19705
1	Pu	putamen, left	27.8192	2.82104	0.203566	8.2173
1	Pu	putamen, left	27.9096	2.81816	0.204265	8.18466
1	HCd	head of caudate nucleus, left	27.961	2.81722	0.204819	8.19764
1	GPe	globus pallidus, external segment, left	28.179	2.80918	0.204692	8.1723
1	GPi	globus pallidus, internal segment, left	28.1081	2.81055	0.203907	8.18505
1	GPi	globus pallidus, internal segment, right	28.5561	2.80218	0.205453	8.16071
1	BCd	body of caudate nucleus, right	28.2587	2.81134	0.205824	8.17552
1	MTG-i	middle temporal gyrus, right, inferior bank of gyrus	27.5966	2.82827	0.202376	8.22625
1	SPL-s	superior parietal lobule, left, superior bank of gyrus	27.8887	2.81575	0.20463	8.20419
1	Pu	putamen, right	28.2403	2.81042	0.204312	8.17719
1	SFG-l	superior frontal gyrus, right, lateral bank of gyrus	28.9857	2.80239	0.207373	8.10178
1	PV-III	III, right, paravermis	27.9307	2.81516	0.203407	8.21568
1	PV-IV	IV, right, paravermis	28.1981	2.80343	0.204824	8.19614
1	PV-VIIB	VIIB, right, paravermis	27.9477	2.81003	0.204709	8.1991
1	PV-VIIIB	VIIIB, right, paravermis	28.5618	2.79172	0.20634	8.15808
1	PV-IX	IX, right, paravermis	28.1381	2.80228	0.20678	8.18229
2	Cl	claustrum, left	28.4556	2.79181	0.208263	8.10915
2	Acb	nucleus accumbens, left	27.6796	2.81874	0.202804	8.1944
2	Acb	nucleus accumbens, right	27.5349	2.8176	0.204071	8.21621
2	Acb	nucleus accumbens, right	28.0816	2.8101	0.204483	8.18055
2	SI	substantia innominata, right	28.0185	2.80759	0.207578	8.15644
2	Cl	claustrum, right	28.5183	2.79499	0.208794	8.09393
2	GPe	globus pallidus, external segment, right	28.2907	2.80406	0.206207	8.14243
2	LA	lateral nucleus, right	28.9495	2.78181	0.210119	8.09618
2	ATZ	amygdalohippocampal transition zone, right	28.6117	2.79145	0.210621	8.09415
2	BLA	basolateral nucleus, right	28.1561	2.79695	0.206942	8.13066
2	BMA	basomedial nucleus, right	28.0462	2.81157	0.205291	8.17206
2	SI	substantia innominata, left	28.0629	2.80709	0.205128	8.17215
2	SptN	septal nuclei, left	28.011	2.81175	0.205512	8.18067
2	SptN	septal nuclei, right	28.0592	2.80997	0.204939	8.20225
2	GPe	globus pallidus, external segment, left	27.8838	2.81253	0.203853	8.18316
2	Cl	claustrum, left	27.9038	2.81458	0.20616	8.16235
2	Cl	claustrum, right	29.141	2.77808	0.212478	8.04284
2	Cl	claustrum, left	28.338	2.79163	0.20826	8.11825
2	SptN	septal nuclei, left	28.0932	2.81067	0.206257	8.16966
2	CA1	CA1 field, right	28.1033	2.8044	0.20628	8.13914
2	CA2	CA2 field, right	27.627	2.81795	0.204904	8.17132
2	CA3	CA3 field, right	28.0828	2.80107	0.20832	8.15398
2	CA4	CA4 field, right	27.8033	2.81207	0.205871	8.17173
2	DG	dentate gyrus, right	27.8129	2.80957	0.205765	8.18379
2	BCd	body of caudate nucleus, right	28.1116	2.80247	0.207991	8.1494
2	Acb	nucleus accumbens, right	28.5699	2.79226	0.208239	8.12013
2	Cl	claustrum, right	28.3354	2.79994	0.207696	8.16261
2	Cl	claustrum, left	28.4555	2.79512	0.206761	8.13598
2	Acb	nucleus accumbens, left	27.973	2.805	0.205671	8.18526
2	Cl	claustrum, right	28.0451	2.80466	0.206338	8.15982
2	S	subiculum, left	29.4378	2.78571	0.214321	8.00005
2	CA1	CA1 field, left	29.1747	2.77954	0.214991	8.05227
2	CA2	CA2 field, left	28.103	2.80848	0.206698	8.16965
2	CA3	CA3 field, left	29.4164	2.77976	0.212707	7.96657
2	CA4	CA4 field, left	27.745	2.81948	0.20326	8.19358
2	DG	dentate gyrus, left	27.7927	2.80776	0.208521	8.13345
2	BCd	body of caudate nucleus, left	28.7678	2.78771	0.210263	8.05812
2	Pu	putamen, right	27.2354	2.8346	0.202451	8.25382
2	opIFG	inferior frontal gyrus, opercular part, right	27.4664	2.82412	0.203744	8.23353
2	POrG	posterior orbital gyrus, right	27.5816	2.82329	0.204273	8.23088
2	TP-s	temporal pole, right, superior aspect	27.2052	2.83452	0.202724	8.2601
2	PrG-il	precentral gyrus, left, inferior lateral aspect of gyrus	27.2763	2.83214	0.202468	8.24557
2	PaOG	parolfactory gyri, left	27.0369	2.84215	0.200708	8.27193
2	SIG	short insular gyri, left	27.2638	2.83162	0.203175	8.24865
2	TP-s	temporal pole, left, superior aspect	27.4054	2.82578	0.202719	8.2252
2	TP-i	temporal pole, left, inferior aspect	27.8517	2.81448	0.205069	8.20783
2	TP-i	temporal pole, right, inferior aspect	27.5589	2.823	0.203226	8.22795
2	TP-m	temporal pole, right, medial aspect	27.2386	2.83305	0.202413	8.25227
2	TP-i	temporal pole, right, inferior aspect	27.5768	2.82383	0.203699	8.236
2	PrG-prc	precentral gyrus, left, bank of the precentral sulcus	27.6489	2.82066	0.203606	8.20548
2	SFG-l	superior frontal gyrus, left, lateral bank of gyrus	27.6476	2.82	0.203597	8.23009
2	MFG-s	middle frontal gyrus, left, superior bank of gyrus	27.6302	2.82238	0.20243	8.20422
2	SFG-l	superior frontal gyrus, right, lateral bank of gyrus	27.437	2.82925	0.20262	8.24244
2	SFG-l	superior frontal gyrus, left, lateral bank of gyrus	27.6082	2.82273	0.203714	8.21267
2	SFG-l	superior frontal gyrus, right, lateral bank of gyrus	27.4633	2.82483	0.203687	8.21107
2	MFG-s	middle frontal gyrus, left, superior bank of gyrus	27.6188	2.82174	0.203774	8.20329
2	MFG-s	middle frontal gyrus, right, superior bank of gyrus	27.5078	2.82511	0.203588	8.19827
2	SFG-l	superior frontal gyrus, left, lateral bank of gyrus	27.004	2.84182	0.200977	8.2461
2	MFG-s	middle frontal gyrus, left, superior bank of gyrus	27.1883	2.83326	0.201606	8.25774
2	MFG-i	middle frontal gyrus, left, inferior bank of gyrus	27.3645	2.82919	0.203603	8.25505
2	SFG-m	superior frontal gyrus, right, medial bank of gyrus	27.521	2.82603	0.203726	8.20834
2	FPi	frontal pole, left, inferior aspect	27.3783	2.82878	0.20269	8.2502
2	FPm	frontal pole, left, medial aspect	27.4511	2.8315	0.202175	8.20197
2	FPi	frontal pole, right, inferior aspect	27.4133	2.82712	0.201964	8.22505
2	FPm	frontal pole, right, medial aspect	27.4382	2.82685	0.203401	8.23835
2	FPi	frontal pole, left, inferior aspect	27.4451	2.82372	0.203293	8.22168
2	SFG-m	superior frontal gyrus, left, medial bank of gyrus	27.4593	2.82593	0.202933	8.21283
2	SFG-m	superior frontal gyrus, right, medial bank of gyrus	26.9007	2.84618	0.200771	8.26913
2	SFG-l	superior frontal gyrus, right, lateral bank of gyrus	27.7823	2.81144	0.204548	8.19608
2	SFG-l	superior frontal gyrus, left, lateral bank of gyrus	27.2837	2.83402	0.201745	8.24899
2	MOrG	medial orbital gyrus, left	27.4772	2.82572	0.20298	8.21083
2	IRoG	inferior rostral gyrus, right	27.4063	2.82861	0.203233	8.23872
2	orIFG	inferior frontal gyrus, orbital part, right	27.6306	2.81813	0.204442	8.22751
2	LOrG	lateral orbital gyrus, left	27.0998	2.83969	0.201899	8.2647
2	CgGf-s	cingulate gyrus, frontal part, left, superior bank of gyrus	28.5942	2.78845	0.211602	8.09199
2	CgGf-s	cingulate gyrus, frontal part, right, superior bank of gyrus	27.2596	2.83058	0.20271	8.25137
2	SFG-l	superior frontal gyrus, right, lateral bank of gyrus	27.2683	2.82961	0.202748	8.23758
2	MFG-i	middle frontal gyrus, left, inferior bank of gyrus	27.1452	2.83736	0.200962	8.2561
2	SIG	short insular gyri, right	27.1022	2.83866	0.201961	8.26093
2	HCd	head of caudate nucleus, right	27.4686	2.8193	0.203288	8.23261
2	MFG-s	middle frontal gyrus, right, superior bank of gyrus	27.5363	2.82291	0.203083	8.23995
2	MFG-i	middle frontal gyrus, right, inferior bank of gyrus	27.118	2.83711	0.201821	8.26231
2	SFG-m	superior frontal gyrus, right, medial bank of gyrus	27.5192	2.81932	0.203718	8.21386
2	GRe	gyrus rectus, right	27.626	2.82073	0.204711	8.22072
2	SFG-l	superior frontal gyrus, right, lateral bank of gyrus	27.1837	2.83706	0.201919	8.25463
2	MOrG	medial orbital gyrus, left	27.4073	2.82945	0.202516	8.2356
2	MOrG	medial orbital gyrus, right	27.1684	2.83376	0.202622	8.26362
2	SRoG	superior rostral gyrus, left	27.4776	2.82629	0.203117	8.21168
2	SRoG	superior rostral gyrus, right	27.2376	2.83153	0.202064	8.25503
2	IRoG	inferior rostral gyrus, left	27.1725	2.83267	0.202276	8.25202
2	MFG-i	middle frontal gyrus, right, inferior bank of gyrus	27.6007	2.82298	0.203761	8.22542
2	orIFG	inferior frontal gyrus, orbital part, right	27.1997	2.83209	0.202893	8.24601
2	LOrG	lateral orbital gyrus, right	27.5878	2.8249	0.203409	8.2167
2	SFG-m	superior frontal gyrus, left, medial bank of gyrus	27.1779	2.83432	0.201755	8.2611
2	SFG-l	superior frontal gyrus, left, lateral bank of gyrus	27.4452	2.8273	0.203818	8.24077
2	SFG-m	superior frontal gyrus, left, medial bank of gyrus	27.3983	2.82637	0.202995	8.23519
2	MFG-s	middle frontal gyrus, right, superior bank of gyrus	27.2575	2.83083	0.202463	8.24501
2	MFG-i	middle frontal gyrus, right, inferior bank of gyrus	27.6665	2.81957	0.204137	8.21297
2	FP-s	frontal pole, right, superior aspect	27.305	2.83113	0.202491	8.2426
2	FP-s	frontal pole, right, superior aspect	27.4582	2.82907	0.20324	8.22947
2	HCd	head of caudate nucleus, left	27.5891	2.81958	0.203628	8.22149
2	Pu	putamen, left	27.6361	2.81531	0.203744	8.21645
2	SFG-m	superior frontal gyrus, left, medial bank of gyrus	27.089	2.83572	0.201912	8.2663
2	SFG-m	superior frontal gyrus, right, medial bank of gyrus	27.5369	2.82341	0.203902	8.18779
2	CgGf-s	cingulate gyrus, frontal part, right, superior bank of gyrus	27.4017	2.82715	0.203196	8.24235
2	Pu	putamen, right	27.6169	2.81622	0.203839	8.22777
2	MTG-i	middle temporal gyrus, right, inferior bank of gyrus	27.5328	2.82261	0.204091	8.2332
2	ITG-its	inferior temporal gyrus, right, bank of the its	27.5285	2.82429	0.203057	8.20047
2	ITG-mts	inferior temporal gyrus, right, bank of mts	28.0165	2.80344	0.2055	8.19362
2	MTG-s	middle temporal gyrus, right, superior bank of gyrus	27.5621	2.82102	0.204154	8.21983
2	MFG-s	middle frontal gyrus, left, superior bank of gyrus	27.2992	2.83053	0.202246	8.24973
2	POrG	posterior orbital gyrus, right	27.3466	2.82863	0.202803	8.24246
2	opIFG	inferior frontal gyrus, opercular part, left	27.1121	2.83401	0.200955	8.26031
2	Cu	cuneate nucleus, left	27.7861	2.81327	0.205308	8.20224
2	IO	inferior olivary complex, left	28.1816	2.80732	0.207572	8.14677
2	IO	inferior olivary complex, right	27.9888	2.80988	0.204554	8.18605
2	GiRt	gigantocellular group, left	27.6579	2.82368	0.203479	8.20597
2	GiRt	gigantocellular group, right	27.0329	2.83657	0.200386	8.2503
2	RaM	raphe nuclei of medulla	28.4849	2.80461	0.2074	8.06173
2	Sp5	spinal trigeminal nucleus, left	27.9451	2.81352	0.203972	8.19071
2	Sp5	spinal trigeminal nucleus, right	28.473	2.80282	0.207465	8.16594
2	8Ve	vestibular nuclei, left	27.6013	2.82485	0.20371	8.21203
2	8Ve	vestibular nuclei, right	28.1065	2.81416	0.205434	8.1837
2	Arc	arcuate nucleus of medulla, right	28.7864	2.79352	0.209055	8.11802
2	LIG	long insular gyri, left	27.2235	2.83846	0.201335	8.24461
2	DTA	anterior group of nuclei, left	28.3237	2.80529	0.206498	8.14527
2	Dt	dentate nucleus, left	28.3883	2.80147	0.206496	8.13521
2	Ve-V	V	27.9078	2.80829	0.20546	8.19889
2	PV-VIIIB	VIIIB, left, paravermis	27.6951	2.81114	0.204934	8.20776
2	He-VI	VI, left, lateral hemisphere	26.8254	2.84192	0.200203	8.25723
2	He-Crus I	Crus I, left, lateral hemisphere	27.6177	2.81134	0.205457	8.21513
2	CGS	central glial substance	28.1136	2.80929	0.205851	8.15492
2	Cu	cuneate nucleus, left	28.067	2.80398	0.205169	8.17556
2	Cu	cuneate nucleus, right	27.7976	2.8182	0.204207	8.20552
2	10	dorsal motor nucleus of the vagus, right	28.2819	2.80069	0.209246	8.14408
2	Gr	gracile nucleus, right	27.4729	2.82762	0.203009	8.23031
2	IO	inferior olivary complex, right	27.5996	2.82633	0.202698	8.21308
2	CMRt	central medullary reticular group, left	28.3654	2.80081	0.207723	8.17746
2	CMRt	central medullary reticular group, right	28.2372	2.81179	0.205728	8.15002
2	LMRt	lateral medullary reticular group, left	28.0265	2.81185	0.204727	8.2054
2	Sp5	spinal trigeminal nucleus, left	28.4724	2.80088	0.207614	8.16305
2	Sp5	spinal trigeminal nucleus, right	28.1637	2.81585	0.206788	8.17385
2	Arc	arcuate nucleus of medulla, left	27.6213	2.82158	0.203757	8.23537
2	Cu	cuneate nucleus, left	28.2751	2.80139	0.206077	8.16294
2	Cu	cuneate nucleus, right	28.8881	2.78993	0.209102	8.09378
2	10	dorsal motor nucleus of the vagus, left	27.6755	2.82381	0.203224	8.22896
2	10	dorsal motor nucleus of the vagus, right	27.9022	2.81951	0.20429	8.20486
2	Gr	gracile nucleus, right	28.0287	2.80742	0.20572	8.19201
2	12	hypoglossal nucleus, left	27.6597	2.82357	0.203212	8.20673
2	12	hypoglossal nucleus, right	27.9064	2.81438	0.204469	8.18559
2	IO	inferior olivary complex, left	28.1338	2.80172	0.206748	8.17385
2	IO	inferior olivary complex, right	27.8184	2.81503	0.205318	8.2149
2	CMRt	central medullary reticular group, left	29.0738	2.78436	0.210881	8.06317
2	CMRt	central medullary reticular group, right	27.3295	2.83562	0.200281	8.24504
2	LMRt	lateral medullary reticular group, left	28.1305	2.80979	0.206516	8.18552
2	LMRt	lateral medullary reticular group, right	28.279	2.8048	0.207161	8.18984
2	Sp5	spinal trigeminal nucleus, left	27.5388	2.82119	0.20547	8.21253
2	Sp5	spinal trigeminal nucleus, right	27.9151	2.814	0.205432	8.18491
2	CGS	central glial substance	27.7913	2.82001	0.204066	8.21586
2	Arc	arcuate nucleus of medulla, left	27.9166	2.81265	0.20605	8.19284
2	Cu	cuneate nucleus, left	27.7741	2.81999	0.204802	8.18984
2	10	dorsal motor nucleus of the vagus, left	28.077	2.80883	0.206216	8.18707
2	12	hypoglossal nucleus, left	28.4488	2.80672	0.20668	8.14898
2	12	hypoglossal nucleus, right	27.6182	2.82954	0.201713	8.21476
2	IO	inferior olivary complex, left	27.9941	2.80833	0.205094	8.1838
2	IO	inferior olivary complex, right	28.0965	2.80658	0.207052	8.15594
2	GiRt	gigantocellular group, left	27.5408	2.826	0.20301	8.23321
2	GiRt	gigantocellular group, right	27.6582	2.81787	0.203701	8.21393
2	LMRt	lateral medullary reticular group, left	27.973	2.81517	0.204771	8.18304
2	RaM	raphe nuclei of medulla	27.7985	2.81395	0.205182	8.18608
2	Sp5	spinal trigeminal nucleus, right	27.8349	2.81548	0.204678	8.18132
2	8Ve	vestibular nuclei, left	27.8455	2.81565	0.205054	8.20568
2	8Ve	vestibular nuclei, right	27.4694	2.82703	0.203765	8.22781
2	LMRt	lateral medullary reticular group, right	28.0625	2.80935	0.205765	8.18978
2	CMRt	central medullary reticular group, left	28.0063	2.81289	0.204753	8.20206
2	CMRt	central medullary reticular group, right	28.6941	2.78813	0.209489	8.11552
2	Gr	gracile nucleus, left	28.0633	2.81179	0.205643	8.17624
2	Gr	gracile nucleus, right	27.9132	2.81203	0.204953	8.20424
2	Arc	arcuate nucleus of medulla, left	28.5705	2.80441	0.208978	8.12667
2	8Co	cochlear nuclei, left	27.6811	2.8176	0.204074	8.2234
2	10	dorsal motor nucleus of the vagus, left	27.4877	2.82481	0.203707	8.23269
2	10	dorsal motor nucleus of the vagus, right	28.3451	2.79753	0.209739	8.16241
2	Cu	cuneate nucleus, right	27.7039	2.82144	0.204243	8.21294
2	12	hypoglossal nucleus, left	28.3597	2.80035	0.207179	8.16713
2	12	hypoglossal nucleus, right	27.5154	2.82508	0.201874	8.22479
2	trIFG	inferior frontal gyrus, triangular part, right	27.7095	2.81424	0.205584	8.2043
2	MFG-i	middle frontal gyrus, right, inferior bank of gyrus	27.7987	2.81559	0.205725	8.18972
2	MTG-s	middle temporal gyrus, right, superior bank of gyrus	27.3503	2.82523	0.203784	8.22634
2	CgGf-s	cingulate gyrus, frontal part, right, superior bank of gyrus	28.2232	2.80116	0.207207	8.14791
2	He-Crus II	Crus II, left, lateral hemisphere	28.0114	2.80078	0.207295	8.17419
2	ITG-mts	inferior temporal gyrus, right, bank of mts	28.1001	2.80413	0.20601	8.18991
2	FuG-l	fusiform gyrus, right, lateral bank of gyrus	27.8019	2.81409	0.204501	8.19357
2	OTG-s	occipito-temporal gyrus, right, superior bank of gyrus	27.9486	2.81038	0.2058	8.18782
2	FuG-its	fusiform gyrus, left, bank of the its	26.9316	2.84796	0.199886	8.28059
2	He-Crus II	Crus II, right, lateral hemisphere	28.539	2.77965	0.211163	8.12264
2	He-Crus II	Crus II, right, lateral hemisphere	28.6291	2.78016	0.211543	8.1196
2	He-VIIB	VIIB, right, lateral hemisphere	28.2363	2.79012	0.209277	8.16372
2	He-VIIIA	VIIIA, right, lateral hemisphere	27.9344	2.80058	0.208234	8.19756
2	He-VIIIA	VIIIA, right, lateral hemisphere	27.7091	2.81294	0.204943	8.22497
2	He-VI	VI, right, lateral hemisphere	28.0666	2.79934	0.207218	8.18144
2	He-VI	VI, right, lateral hemisphere	28.0893	2.79624	0.207469	8.18091
2	He-Crus I	Crus I, right, lateral hemisphere	27.0479	2.90738	0.201831	7.4692
2	He-Crus II	Crus II, right, lateral hemisphere	28.209	2.78955	0.20832	8.15259
2	He-Crus I	Crus I, right, lateral hemisphere	28.0415	2.79873	0.207894	8.17688
2	He-Crus II	Crus II, right, lateral hemisphere	28.2957	2.78795	0.209523	8.14242
2	PV-IV	IV, right, paravermis	28.194	2.79512	0.208344	8.16243
2	PV-V	V, right, paravermis	28.1892	2.79357	0.20844	8.16942
2	PV-IV	IV, right, paravermis	27.9581	2.80139	0.206848	8.18364
2	PV-V	V, right, paravermis	28.0839	2.79518	0.207213	8.16546
2	PV-VIIIA	VIIIA, right, paravermis	28.1844	2.78955	0.208426	8.1551
2	PV-IX	IX, right, paravermis	27.5724	2.81192	0.205529	8.20724
2	PV-VIIIA	VIIIA, right, paravermis	28.24	2.79323	0.207616	8.17622
2	PV-VIIIB	VIIIB, right, paravermis	28.114	2.79503	0.207349	8.17384
2	PV-IX	IX, right, paravermis	27.8737	2.89292	0.208467	7.31684
2	PV-VI	VI, right, paravermis	28.2939	2.7917	0.20897	8.1616
2	PV-Crus I	Crus I, right, paravermis	28.0414	2.8005	0.206803	8.187
2	PV-Crus II	Crus II, right, paravermis	28.0485	2.80118	0.206994	8.19744
2	PV-VIIB	VIIB, right, paravermis	27.9204	2.80345	0.206909	8.1862
2	PV-VI	VI, right, paravermis	28.0647	2.79651	0.207606	8.17336
2	PV-Crus I	Crus I, right, paravermis	27.92	2.80317	0.206087	8.18022
2	PV-Crus II	Crus II, right, paravermis	27.7484	2.80986	0.206206	8.18886
2	PV-VIIB	VIIB, right, paravermis	27.9368	2.79889	0.208097	8.16849
2	Ve-III	III	27.8471	2.80739	0.206638	8.194
2	Ve-IX	IX	27.8048	2.8065	0.207087	8.19525
2	Ve-III	III	28.3812	2.78791	0.208747	8.1473
2	Ve-IX	IX	28.0082	2.8032	0.206913	8.18539
2	Ve-X	X	27.9927	2.80085	0.206854	8.18565
2	Ve-IV	IV	28.2237	2.79178	0.208845	8.16083
2	Ve-V	V	28.0591	2.79971	0.207146	8.17846
2	Ve-VI	VI	28.2299	2.79124	0.208241	8.16069
2	Ve-IV	IV	28.5166	2.787	0.209619	8.13576
2	Ve-V	V	28.1488	2.79935	0.20694	8.17192
2	Ve-VI	VI	27.6928	2.80923	0.205438	8.21077
2	Ve-VIIAt	VIIAt	28.1665	2.79329	0.208117	8.1752
2	Ve-VIIB	VIIB	28.4673	2.78504	0.210547	8.14742
2	Ve-VIIIA	VIIIA	28.2121	2.79544	0.207618	8.17077
2	Ve-VIIIB	VIIIB	27.7424	2.80679	0.207092	8.19044
2	Ve-VIIAt	VIIAt	27.8384	2.80388	0.206545	8.19245
2	Ve-VIIB	VIIB	27.8874	2.80463	0.205875	8.19319
2	Ve-VIIIA	VIIIA	28.0148	2.80278	0.206193	8.19087
2	Ve-VIIIB	VIIIB	28.0098	2.80041	0.20663	8.19382
2	PV-V	V, left, paravermis	27.6868	2.81306	0.205487	8.22069
2	PV-V	V, left, paravermis	27.85	2.80718	0.20592	8.20189
2	PV-VI	VI, left, paravermis	27.6043	2.81564	0.205392	8.20983
2	PV-Crus I	Crus I, left, paravermis	28.3088	2.78861	0.207979	8.14863
2	PV-VI	VI, left, paravermis	27.9042	2.80375	0.206402	8.20043
2	PV-Crus I	Crus I, left, paravermis	28.1789	2.79614	0.208026	8.17338
2	PV-IX	IX, left, paravermis	28.008	2.80225	0.207622	8.18647
2	PV-X	X, left, paravermis	28.0535	2.799	0.207832	8.173
2	PV-VIIIB	VIIIB, left, paravermis	28.4383	2.78424	0.210214	8.14323
2	PV-IX	IX, left, paravermis	28.2899	2.79299	0.210707	8.14322
2	PV-X	X, left, paravermis	28.18	2.7943	0.20851	8.18052
2	PV-VIIB	VIIB, left, paravermis	27.941	2.80298	0.207102	8.17999
2	PV-VIIIA	VIIIA, left, paravermis	28.0874	2.79684	0.208252	8.14683
2	PV-VIIB	VIIB, left, paravermis	27.9252	2.80341	0.207057	8.17782
2	PV-VIIIA	VIIIA, left, paravermis	28.2619	2.78791	0.208569	8.15394
2	He-VI	VI, left, lateral hemisphere	28.2752	2.79098	0.208486	8.15878
2	He-VIIB	VIIB, left, lateral hemisphere	27.9079	2.79999	0.20696	8.18771
2	He-VIIB	VIIB, left, lateral hemisphere	27.9381	2.8007	0.206022	8.18319
2	He-Crus I	Crus I, left, lateral hemisphere	28.5773	2.7821	0.210246	8.12074
2	He-Crus II	Crus II, left, lateral hemisphere	27.8313	2.79991	0.207078	8.18247
2	He-Crus I	Crus I, left, lateral hemisphere	28.1797	2.79002	0.207699	8.17405
2	He-Crus II	Crus II, left, lateral hemisphere	28.0625	2.79523	0.208634	8.16032
2	He-Crus I	Crus I, left, lateral hemisphere	28.2187	2.78734	0.209563	8.1653
2	He-Crus II	Crus II, left, lateral hemisphere	27.2038	2.83347	0.200937	8.2571
2	MFG-i	middle frontal gyrus, right, inferior bank of gyrus	27.3334	2.8312	0.202323	8.22604
2	FPi	frontal pole, left, inferior aspect	27.5254	2.82623	0.202726	8.21857
2	MFG-i	middle frontal gyrus, right, inferior bank of gyrus	27.2463	2.83166	0.202438	8.24309
2	PCLa-s	paracentral lobule, anterior part, left, superior bank of gyrus	27.392	2.82829	0.202638	8.2189
2	PoG-sl	postcentral gyrus, left, superior lateral aspect of gyrus	27.2316	2.83649	0.201558	8.24412
2	SPL-s	superior parietal lobule, right, superior bank of gyrus	27.5465	2.81907	0.205016	8.20419
2	Pcu-i	precuneus, right, inferior lateral bank of gyrus	27.1479	2.83841	0.201354	8.2555
2	CgGp-s	cingulate gyrus, parietal part, left, superior bank of gyrus	27.3879	2.83017	0.203036	8.24062
2	CgGp-s	cingulate gyrus, parietal part, right, superior bank of gyrus	27.299	2.83359	0.201542	8.24736
2	CgGp-i	cingulate gyrus, parietal part, right, inferior bank of gyrus	27.6983	2.81546	0.205247	8.20091
2	CgGr-s	cingulate gyrus, retrosplenial part, right, superior bank of gyrus	27.568	2.82192	0.203578	8.21463
2	CgGr-i	cingulate gyrus, retrosplenial part, right, inferior bank of gyrus	27.926	2.80992	0.205734	8.17131
2	MTG-i	middle temporal gyrus, left, inferior bank of gyrus	27.6986	2.81816	0.204899	8.20241
2	OTG-s	occipito-temporal gyrus, left, superior bank of gyrus	27.2001	2.83928	0.201892	8.24975
2	OTG-i	occipito-temporal gyrus, left, inferior bank of gyrus	27.7398	2.81188	0.205213	8.19544
2	MTG-i	middle temporal gyrus, left, inferior bank of gyrus	27.6591	2.8179	0.204553	8.20538
2	MTG-i	middle temporal gyrus, right, inferior bank of gyrus	27.7551	2.81123	0.206373	8.18872
2	ITG-its	inferior temporal gyrus, right, bank of the its	27.4372	2.82291	0.204213	8.22479
2	LiG-pest	lingual gyrus, right, peristriate	27.541	2.82073	0.204597	8.20956
2	OTG-i	occipito-temporal gyrus, right, inferior bank of gyrus	27.4449	2.82781	0.202689	8.22714
2	MTG-s	middle temporal gyrus, left, superior bank of gyrus	27.7044	2.81482	0.205361	8.21323
2	LiG-pest	lingual gyrus, left, peristriate	27.3597	2.82438	0.203112	8.22595
2	LiG-str	lingual gyrus, left, striate	27.5777	2.82391	0.203707	8.21116
2	CgGr-i	cingulate gyrus, retrosplenial part, left, inferior bank of gyrus	27.4936	2.82416	0.203963	8.22021
2	CgGr-i	cingulate gyrus, retrosplenial part, right, inferior bank of gyrus	27.6189	2.81756	0.204794	8.20008
2	AnG-i	angular gyrus, right, inferior bank of gyrus	27.7954	2.81285	0.20568	8.18363
2	STG-i	superior temporal gyrus, right, inferior bank of gyrus	27.5938	2.82011	0.204647	8.2042
2	PoG-il	postcentral gyrus, left, inferior lateral aspect of gyrus	27.4015	2.82645	0.203625	8.23078
2	PoG-pcs	postcentral gyrus, left, bank of the posterior central sulcus	27.2692	2.83575	0.20174	8.25195
2	PTG	paraterminal gyrus, right	27.3526	2.82913	0.202865	8.23656
2	PaOG	parolfactory gyri, left	27.3574	2.83462	0.202933	8.23672
2	HCd	head of caudate nucleus, left	27.8185	2.81093	0.205969	8.18182
2	Pu	putamen, left	27.4684	2.81861	0.203897	8.21473
2	PrG-sl	precentral gyrus, left, superior lateral aspect of gyrus	27.3759	2.8275	0.203673	8.22385
2	Pu	putamen, right	27.51	2.82277	0.204298	8.21929
2	GPe	globus pallidus, external segment, right	27.7181	2.81828	0.203815	8.22418
2	Pu	putamen, left	27.6985	2.80732	0.205635	8.1906
2	GPe	globus pallidus, external segment, left	27.499	2.82593	0.202646	8.22654
2	GPe	globus pallidus, external segment, left	27.9477	2.81041	0.204544	8.20141
2	BCd	body of caudate nucleus, left	27.5392	2.8181	0.204994	8.20967
2	BCd	body of caudate nucleus, right	27.7825	2.81062	0.206029	8.18428
2	HCd	head of caudate nucleus, right	27.9021	2.81027	0.206484	8.1917
2	Pu	putamen, right	27.3455	2.82565	0.202849	8.24423
2	PrG-cs	precentral gyrus, left, bank of the central sulcus	27.2654	2.83327	0.202493	8.25141
2	PoG-cs	postcentral gyrus, left, bank of the central sulcus	28.0145	2.80344	0.205648	8.16136
2	PoG-sl	postcentral gyrus, left, superior lateral aspect of gyrus	27.6952	2.81781	0.205019	8.20353
2	HCd	head of caudate nucleus, left	27.9432	2.80623	0.205448	8.18284
2	Pu	putamen, left	27.4947	2.82444	0.203039	8.21964
2	Acb	nucleus accumbens, left	27.8168	2.80703	0.20674	8.1671
2	ATZ	amygdalohippocampal transition zone, left	27.648	2.82037	0.203994	8.21773
2	PoG-sl	postcentral gyrus, right, superior lateral aspect of gyrus	27.1486	2.84028	0.201366	8.25715
2	Pu	putamen, left	27.6102	2.82108	0.204717	8.22404
2	STG-i	superior temporal gyrus, right, inferior bank of gyrus	27.471	2.82221	0.20327	8.23047
2	MTG-s	middle temporal gyrus, right, superior bank of gyrus	27.4258	2.82857	0.202692	8.22054
2	ITG-l	inferior temporal gyrus, right, lateral bank of gyrus	27.6404	2.81556	0.204963	8.19624
2	SPL-s	superior parietal lobule, right, superior bank of gyrus	27.3233	2.82914	0.203043	8.23859
2	AnG-s	angular gyrus, right, superior bank of gyrus	27.8084	2.81558	0.205597	8.18915
2	STG-l	superior temporal gyrus, left, lateral bank of gyrus	27.2979	2.83626	0.201697	8.23746
2	STG-i	superior temporal gyrus, left, inferior bank of gyrus	27.1951	2.83754	0.202146	8.25731
2	ITG-l	inferior temporal gyrus, left, lateral bank of gyrus	27.9612	2.80855	0.206389	8.18425
2	ITG-mts	inferior temporal gyrus, left, bank of mts	27.4515	2.82977	0.202736	8.24008
2	SPL-s	superior parietal lobule, left, superior bank of gyrus	27.5475	2.81944	0.204735	8.21951
2	SMG-i	supramarginal gyrus, left, inferior bank of gyrus	27.746	2.8148	0.205373	8.19605
2	ITG-its	inferior temporal gyrus, right, bank of the its	27.7183	2.81905	0.205096	8.21029
2	PCLa-s	paracentral lobule, anterior part, left, superior bank of gyrus	27.8518	2.80999	0.206848	8.1681
2	PCLa-i	paracentral lobule, anterior part, left, inferior bank of gyrus	27.4637	2.82069	0.204034	8.21366
2	PCLa-s	paracentral lobule, anterior part, right, superior bank of gyrus	27.491	2.82535	0.202976	8.21534
2	PCLa-i	paracentral lobule, anterior part, right, inferior bank of gyrus	28.005	2.80715	0.206145	8.16896
2	CgGf-s	cingulate gyrus, frontal part, left, superior bank of gyrus	27.5255	2.82034	0.205008	8.2203
2	CgGf-i	cingulate gyrus, frontal part, left, inferior bank of gyrus	27.2581	2.8363	0.201914	8.24672
2	CgGf-s	cingulate gyrus, frontal part, right, superior bank of gyrus	27.2786	2.83091	0.202719	8.24103
2	CgGf-i	cingulate gyrus, frontal part, right, inferior bank of gyrus	27.636	2.82652	0.203753	8.2033
2	PrG-il	precentral gyrus, left, inferior lateral aspect of gyrus	27.7359	2.81615	0.20553	8.21289
2	FuG-its	fusiform gyrus, right, bank of the its	27.9618	2.80677	0.207455	8.18387
2	IRoG	inferior rostral gyrus, right	27.6682	2.8205	0.205415	8.22075
2	orIFG	inferior frontal gyrus, orbital part, left	27.7951	2.81528	0.205254	8.20732
2	STG-i	superior temporal gyrus, left, inferior bank of gyrus	27.4164	2.8274	0.203492	8.24109
2	MTG-s	middle temporal gyrus, left, superior bank of gyrus	27.1619	2.83571	0.201293	8.25501
2	MTG-s	middle temporal gyrus, right, superior bank of gyrus	27.3854	2.82775	0.202692	8.23881
2	TP-s	temporal pole, left, superior aspect	27.2415	2.83181	0.203147	8.25602
2	ITG-its	inferior temporal gyrus, right, bank of the its	27.468	2.82672	0.203787	8.24198
2	AnG-s	angular gyrus, left, superior bank of gyrus	27.1708	2.83363	0.201762	8.2487
2	PHG-l	parahippocampal gyrus, left, lateral bank of gyrus	27.1373	2.83583	0.202215	8.2672
2	PHG-cos	parahippocampal gyrus, left, bank of the cos	27.2929	2.83137	0.202151	8.2357
2	STG-i	superior temporal gyrus, right, inferior bank of gyrus	27.4871	2.82205	0.203296	8.23743
2	IOG-s	inferior occipital gyrus, right, superior bank of gyrus	27.0627	2.83886	0.201144	8.26089
2	SOG-i	superior occipital gyrus, right, inferior bank of gyrus	28.058	2.81156	0.205285	8.19464
2	SMG-i	supramarginal gyrus, left, inferior bank of gyrus	27.5099	2.82254	0.204141	8.22155
2	LiG-str	lingual gyrus, right, striate	27.5367	2.8239	0.202544	8.22603
2	IOG-i	inferior occipital gyrus, right, inferior bank of gyrus	27.3417	2.83187	0.202026	8.24701
2	PoG-cs	postcentral gyrus, left, bank of the central sulcus	27.2812	2.83139	0.202562	8.2482
2	PCLa-s	paracentral lobule, anterior part, left, superior bank of gyrus	27.509	2.82393	0.204151	8.22923
2	PCLa-s	paracentral lobule, anterior part, right, superior bank of gyrus	27.1623	2.83621	0.202968	8.25618
2	CgGf-s	cingulate gyrus, frontal part, left, superior bank of gyrus	27.6711	2.81698	0.20453	8.20885
2	AnG-s	angular gyrus, right, superior bank of gyrus	27.0725	2.83885	0.201783	8.26645
2	PrG-cs	precentral gyrus, right, bank of the central sulcus	27.5796	2.8256	0.203295	8.22656
2	SPL-s	superior parietal lobule, left, superior bank of gyrus	27.2488	2.83266	0.202272	8.2517
2	LIG	long insular gyri, right	27.4112	2.82719	0.203194	8.24686
2	BCd	body of caudate nucleus, right	27.3858	2.82772	0.203077	8.25108
2	Pu	putamen, right	27.2869	2.83157	0.2027	8.2648
2	IOG-s	inferior occipital gyrus, left, superior bank of gyrus	27.2226	2.83797	0.202518	8.26466
2	IOG-i	inferior occipital gyrus, left, inferior bank of gyrus	27.5946	2.8237	0.204154	8.23457
2	PHG-l	parahippocampal gyrus, left, lateral bank of gyrus	27.6959	2.81586	0.204947	8.21188
2	PHG-cos	parahippocampal gyrus, left, bank of the cos	27.5694	2.81909	0.204008	8.2233
2	SOG-i	superior occipital gyrus, left, inferior bank of gyrus	27.5059	2.82349	0.203621	8.23163
2	IOG-i	inferior occipital gyrus, left, inferior bank of gyrus	27.37	2.82964	0.2024	8.24753
2	DTLv	lateral group of nuclei, left, ventral division	27.6448	2.82344	0.202877	8.23284
2	DTLv	lateral group of nuclei, right, ventral division	27.2377	2.83473	0.201411	8.25768
2	DTLv	lateral group of nuclei, right, ventral division	27.3528	2.83003	0.202037	8.25161
2	ITG-its	inferior temporal gyrus, left, bank of the its	27.4913	2.82592	0.203282	8.21615
2	FuG-l	fusiform gyrus, left, lateral bank of gyrus	27.4599	2.82517	0.203141	8.21725
2	FuG-cos	fusiform gyrus, left, bank of cos	27.4077	2.82721	0.203599	8.24522
2	SOG-s	superior occipital gyrus, left, superior bank of gyrus	26.9997	2.84053	0.201222	8.27122
2	AnG-i	angular gyrus, right, inferior bank of gyrus	27.7134	2.8154	0.204134	8.20607
2	AnG-i	angular gyrus, right, inferior bank of gyrus	27.5356	2.82645	0.202929	8.23071
2	Cun-str	cuneus, right, striate	27.6428	2.82037	0.203285	8.22296
2	HG	Heschl's gyrus, left	27.4413	2.82881	0.203821	8.24789
2	LIG	long insular gyri, left	27.4351	2.82644	0.203196	8.23893
2	Pu	putamen, left	27.208	2.83012	0.202609	8.26307
2	PLP	planum polare, right	27.3651	2.82656	0.202892	8.23803
2	MPB	medial parabrachial nucleus,right	28.0697	2.80877	0.206417	8.17277
2	MPB	medial parabrachial nucleus, left	27.9853	2.81463	0.205215	8.1994
2	LPB	lateral parabrachial nucleus, left	27.8143	2.82051	0.203849	8.19925
2	LC	locus ceruleus, right	27.9531	2.81295	0.205707	8.19296
2	PRF	pontine reticular formation, left	28.6204	2.7896	0.209488	8.11868
2	PRF	pontine reticular formation, right	27.647	2.81702	0.204038	8.22592
2	Pn	pontine nuclei, right	27.8997	2.80703	0.204811	8.17038
2	Pn	pontine nuclei, left	27.8411	2.81297	0.205414	8.20508
2	MBRa	midbrain raphe nuclei	27.8405	2.81636	0.204672	8.20265
2	CGMB	central gray substance of midbrain, right	26.9639	2.84352	0.200166	8.25768
2	CGMB	central gray substance of midbrain, left	27.0775	2.83977	0.200663	8.28
2	CGPo	central gray of the pons, left	28.4712	2.80003	0.208524	8.12754
2	CGPo	central gray of the pons, right	27.9296	2.81078	0.205362	8.19926
2	Pn	pontine nuclei, right	27.342	2.835	0.202083	8.23848
2	Pn	pontine nuclei, left	27.2506	2.83173	0.20174	8.23795
2	MBRa	midbrain raphe nuclei	27.1336	2.84168	0.200529	8.25971
2	PRF	pontine reticular formation, right	27.4686	2.8257	0.202019	8.24509
2	PRF	pontine reticular formation, left	28.0354	2.80646	0.205148	8.1792
2	MPB	medial parabrachial nucleus,right	27.8501	2.81347	0.20556	8.22066
2	MPB	medial parabrachial nucleus, left	27.3496	2.83194	0.201745	8.23001
2	LC	locus ceruleus, right	27.6845	2.81814	0.204389	8.20693
2	LC	locus ceruleus, left	27.4639	2.82707	0.202871	8.22952
2	LPB	lateral parabrachial nucleus, left	27.2575	2.83485	0.202173	8.24812
2	Pr5	principal sensory nucleus of trigeminal nerve, right	27.6882	2.81689	0.203421	8.2161
2	Pr5	principal sensory nucleus of trigeminal nerve, left	27.4528	2.82588	0.202405	8.25508
2	Mo5	motor nucleus of trigeminal nerve, left	27.7989	2.82189	0.202602	8.21232
2	Pn	pontine nuclei, right	27.4028	2.82509	0.203189	8.23321
2	Pn	pontine nuclei, left	27.7608	2.81856	0.205716	8.19689
2	Mo5	motor nucleus of trigeminal nerve, right	28.1143	2.80718	0.204488	8.20214
2	SOC	superior olivary complex, right	28.2	2.80477	0.206707	8.16036
2	SOC	superior olivary complex, left	27.4567	2.82617	0.202535	8.24992
2	PRF	pontine reticular formation, right	28.0513	2.80845	0.206133	8.18356
2	SubC	nucleus subceruleus, right	28.1113	2.8068	0.204682	8.20437
2	SubC	nucleus subceruleus, left	28.0139	2.80772	0.204538	8.21431
2	MPB	medial parabrachial nucleus, left	26.8104	2.84939	0.198985	8.27596
2	LC	locus ceruleus, left	27.1074	2.84429	0.199983	8.26637
2	IO	inferior olivary complex, left	28.247	2.79947	0.208058	8.16947
2	IO	inferior olivary complex, right	27.6512	2.82652	0.203835	8.19438
2	Arc	arcuate nucleus of medulla, right	27.4928	2.82027	0.203666	8.24748
2	8Co	cochlear nuclei, left	27.8382	2.81455	0.205402	8.19839
2	8Ve	vestibular nuclei, right	27.6756	2.8261	0.202949	8.22184
2	8Ve	vestibular nuclei, left	27.566	2.82081	0.203486	8.23978
2	Sp5	spinal trigeminal nucleus, right	28.0489	2.80783	0.206012	8.16769
2	Sp5	spinal trigeminal nucleus, left	28.2323	2.79913	0.206458	8.12435
2	RaM	raphe nuclei of medulla	27.5211	2.82694	0.202996	8.23868
2	GiRt	gigantocellular group, right	28.3973	2.8002	0.206719	8.15021
2	GiRt	gigantocellular group, left	27.5092	2.82289	0.203827	8.19988
2	Arc	arcuate nucleus of medulla, left	27.5443	2.82444	0.203621	8.21809
2	Pn	pontine nuclei, right	27.2475	2.83418	0.201811	8.25528
2	Pn	pontine nuclei, left	27.0417	2.84171	0.200371	8.26348
2	7	facial motor nucleus, right	27.7032	2.82401	0.202977	8.22689
2	7	facial motor nucleus, left	27.4511	2.83247	0.202124	8.22457
2	8Ve	vestibular nuclei, right	28.2891	2.80543	0.205503	8.15182
2	RaM	raphe nuclei of medulla	27.8635	2.81496	0.205319	8.18729
2	GiRt	gigantocellular group, right	27.4527	2.82346	0.201938	8.22429
2	GiRt	gigantocellular group, left	27.3603	2.82861	0.201534	8.23387
2	7	facial motor nucleus, left	28.4244	2.80075	0.208277	8.14326
2	6	abducens nucleus, right	28.1647	2.80809	0.204865	8.19109
2	6	abducens nucleus, left	27.4563	2.83381	0.201069	8.2393
2	8Ve	vestibular nuclei, left	27.5877	2.82625	0.20222	8.24309
2	Sp5	spinal trigeminal nucleus, right	28.3589	2.80065	0.206195	8.17338
2	Sp5	spinal trigeminal nucleus, left	28.4425	2.80096	0.207524	8.15618
2	Pn	pontine nuclei, right	27.9035	2.81014	0.205946	8.18524
2	Pn	pontine nuclei, left	27.3839	2.82988	0.202823	8.22087
2	SOC	superior olivary complex, right	27.817	2.81694	0.203515	8.23267
2	SOC	superior olivary complex, left	28.0686	2.80829	0.205874	8.18641
2	PRF	pontine reticular formation, right	28.2967	2.79632	0.208603	8.14137
2	PRF	pontine reticular formation, left	27.4337	2.83007	0.201597	8.24938
2	RPn	pontine raphe nucleus	27.8058	2.81582	0.203895	8.21331
2	SubC	nucleus subceruleus, right	27.5158	2.82574	0.202961	8.22572
2	SubC	nucleus subceruleus, left	27.5476	2.82266	0.203912	8.23934
2	LMRt	lateral medullary reticular group, right	28.4028	2.79635	0.206909	8.15833
2	SO	supraoptic nucleus, right	27.3998	2.82666	0.202699	8.25056
2	SNC	substantia nigra, pars compacta, left	29.2112	2.7884	0.206559	8.02481
2	SNR	substantia nigra, pars reticulata, left	28.76	2.79033	0.207429	8.07764
2	SNR	substantia nigra, pars reticulata, right	28.9428	2.79147	0.209173	8.04514
2	3	oculomotor nuclear complex, right	29.0043	2.78342	0.209457	8.09423
2	SNC	substantia nigra, pars compacta, right	28.2242	2.80293	0.20674	8.15766
2	EW	Edinger-Westphal nucleus, right	28.1566	2.80145	0.207249	8.1375
2	EW	Edinger-Westphal nucleus, left	28.4631	2.80113	0.20811	8.12699
2	SC	superior colliculus, left	27.8779	2.80929	0.205579	8.20422
2	SC	superior colliculus, right	28.1853	2.80316	0.206297	8.18708
2	PTec	pretectal region	28.2088	2.80199	0.205981	8.1719
2	RN	red nucleus, right	28.4673	2.79691	0.206663	8.16175
2	RN	red nucleus, left	28.8062	2.78642	0.209898	8.12292
2	Dk	nucleus of Darkschewitsch, left	27.8403	2.81495	0.204127	8.22606
2	ICjl	interstitial nucleus of Cajal, right	28.5159	2.79481	0.208647	8.12224
2	ICjl	interstitial nucleus of Cajal, left	28.3938	2.80184	0.206563	8.15879
2	CGMB	central gray substance of midbrain, right	28.1166	2.80686	0.205332	8.17131
2	CGMB	central gray substance of midbrain, left	27.7798	2.80965	0.205768	8.19893
2	IC	inferior colliculus, left	28.3907	2.80211	0.207079	8.12365
2	4	trochlear nucleus, right	29.2553	2.77528	0.212666	8.05547
2	4	trochlear nucleus, left	28.4534	2.79811	0.207557	8.14961
2	SubCn	subcuneiform nucleus, right	28.9653	2.78268	0.212229	8.05347
2	CnF	cuneiform nucleus, right	28.1164	2.8038	0.205832	8.1725
2	SubCn	subcuneiform nucleus, left	28.6494	2.7885	0.208973	8.11041
2	CnF	cuneiform nucleus, left	28.4188	2.79877	0.20802	8.14848
2	MBRa	midbrain raphe nuclei	28.2489	2.8044	0.208404	8.13133
2	SNR	substantia nigra, pars reticulata, right	29.7952	2.77379	0.214839	7.94458
2	SNC	substantia nigra, pars compacta, right	29.6801	2.77257	0.213811	8.03111
2	SNR	substantia nigra, pars reticulata, left	30.0888	2.7685	0.213821	7.92797
2	SNC	substantia nigra, pars compacta, left	28.0592	2.8024	0.207999	8.1443
2	VTA	ventral tegmental area, left	28.3235	2.80329	0.207711	8.15792
2	RN	red nucleus, left	28.4794	2.79624	0.206792	8.09804
2	3	oculomotor nuclear complex, right	28.1718	2.80656	0.20587	8.17923
2	CGMB	central gray substance of midbrain, left	28.2118	2.80464	0.207697	8.14527
2	Pn	pontine nuclei, left	27.6704	2.82081	0.204106	8.22554
2	Pn	pontine nuclei, right	27.37	2.82769	0.203005	8.21938
2	MBRa	midbrain raphe nuclei	27.7953	2.81553	0.205803	8.18517
2	IC	inferior colliculus, left	27.9689	2.81236	0.205163	8.17144
2	SNR	substantia nigra, pars reticulata, right	27.8981	2.81294	0.203364	8.20089
2	SNC	substantia nigra, pars compacta, right	27.9579	2.8041	0.206978	8.14435
2	SNR	substantia nigra, pars reticulata, left	28.4448	2.79491	0.208792	8.14599
2	SNC	substantia nigra, pars compacta, left	28.0639	2.807	0.206992	8.15997
2	VTA	ventral tegmental area, right	28.123	2.80762	0.205685	8.16635
2	VTA	ventral tegmental area, left	27.834	2.81178	0.20551	8.22063
2	4	trochlear nucleus, right	28.316	2.7979	0.207291	8.14337
2	4	trochlear nucleus, left	28.9114	2.77658	0.212108	8.04732
2	SubCn	subcuneiform nucleus, right	29.2223	2.77609	0.212994	8.06009
2	CnF	cuneiform nucleus, right	28.3215	2.79639	0.209234	8.11971
2	SubCn	subcuneiform nucleus, left	28.896	2.78577	0.209587	8.11352
2	CnF	cuneiform nucleus, left	27.6046	2.81931	0.204136	8.22466
2	CGMB	central gray substance of midbrain, right	27.9331	2.81135	0.205195	8.17205
2	CGMB	central gray substance of midbrain, left	28.4949	2.79532	0.207412	8.13769
2	RN	red nucleus, left	26.4637	2.86358	0.198133	8.2804
2	DTM	medial group of nuclei, left	26.9682	2.84706	0.201371	8.25091
2	Sb	subthalamic nucleus, left	27.5819	2.82222	0.202518	8.20021
2	R	reticular nucleus of thalamus, left	27.3836	2.82667	0.202304	8.22357
2	ILr	rostral group of intralaminar nuclei, left	27.3436	2.83009	0.203194	8.2256
2	DTA	anterior group of nuclei, left	27.8201	2.81574	0.205718	8.18165
2	HCd	head of caudate nucleus, left	26.5206	2.8619	0.19895	8.27777
2	ILc	caudal group of intralaminar nuclei, right	28.2154	2.8053	0.207148	8.15227
2	RN	red nucleus, right	27.045	2.84145	0.201848	8.24264
2	DTA	anterior group of nuclei, right	26.3353	2.8642	0.1967	8.30113
2	SNR	substantia nigra, pars reticulata, right	26.3257	2.86788	0.19618	8.30233
2	R	reticular nucleus of thalamus, right	27.0183	2.84013	0.201286	8.25246
2	ILr	rostral group of intralaminar nuclei, right	27.0322	2.83501	0.202683	8.25543
2	DTA	anterior group of nuclei, right	27.0478	2.83909	0.200657	8.25281
2	BLA	basolateral nucleus, left	27.7697	2.82023	0.204477	8.18772
2	DG	dentate gyrus, left	26.8873	2.84705	0.200178	8.26244
2	CA4	CA4 field, left	27.0537	2.84233	0.201234	8.26065
2	CA2	CA2 field, left	27.3407	2.82782	0.20415	8.2258
2	CA1	CA1 field, left	27.4872	2.82205	0.204993	8.19889
2	S	subiculum, left	27.6408	2.81644	0.205215	8.20269
2	LGd	dorsal lateral geniculate nucleus, left	27.0016	2.84159	0.201077	8.24491
2	TCd	tail of caudate nucleus, left	27.1429	2.83514	0.202478	8.22162
2	DG	dentate gyrus, left	26.701	2.85321	0.19937	8.26997
2	CA4	CA4 field, left	26.2914	2.86782	0.195733	8.30077
2	CA3	CA3 field, left	27.2054	2.83168	0.203512	8.23779
2	CA1	CA1 field, left	27.1921	2.83417	0.202534	8.24148
2	S	subiculum, left	26.5745	2.85943	0.198089	8.28064
2	DTP	posterior group of nuclei, right	28.5284	2.7998	0.207494	8.12722
2	LGd	dorsal lateral geniculate nucleus, right	25.8417	2.8838	0.194226	8.32938
2	CA1	CA1 field, right	27.0552	2.83412	0.202343	8.2367
2	SNR	substantia nigra, pars reticulata, right	27.1627	2.8335	0.202775	8.21107
2	SNC	substantia nigra, pars compacta, right	26.9204	2.84627	0.200282	8.26849
2	RN	red nucleus, right	26.947	2.84608	0.199534	8.26247
2	LGd	dorsal lateral geniculate nucleus, right	26.594	2.85953	0.199495	8.27598
2	TCd	tail of caudate nucleus, right	27.5425	2.82433	0.204266	8.23401
2	DG	dentate gyrus, right	27.263	2.82872	0.203292	8.23204
2	CA4	CA4 field, right	26.4278	2.8613	0.198417	8.2844
2	CA3	CA3 field, right	26.9493	2.8383	0.202032	8.24986
2	CA2	CA2 field, right	26.0018	2.88201	0.195256	8.3202
2	CA1	CA1 field, right	25.909	2.88192	0.194169	8.32755
2	S	subiculum, right	27.0796	2.83507	0.201747	8.24736
2	LA	lateral nucleus, left	26.6428	2.85711	0.199628	8.28418
2	COMA	cortico-medial group, left	26.4408	2.86637	0.197177	8.29756
2	BMA	basomedial nucleus, left	27.3524	2.82812	0.202617	8.23776
2	GPe	globus pallidus, external segment, left	26.6007	2.85754	0.198464	8.28486
2	Cl	claustrum, right	27.6752	2.81936	0.20436	8.19463
2	GPi	globus pallidus, internal segment, right	28.1017	2.80775	0.206185	8.16344
2	GPe	globus pallidus, external segment, right	26.9268	2.84309	0.200498	8.27095
2	DG	dentate gyrus, left	26.4543	2.86096	0.197884	8.275
2	CA1	CA1 field, left	27.5647	2.82047	0.205932	8.18323
2	S	subiculum, left	26.8294	2.84486	0.200011	8.26128
2	TCd	tail of caudate nucleus, right	26.7158	2.85113	0.200321	8.26458
2	DG	dentate gyrus, right	26.5677	2.85685	0.198933	8.28142
2	CA4	CA4 field, right	26.8959	2.84566	0.200631	8.25631
2	CA3	CA3 field, right	26.431	2.86004	0.197684	8.28185
2	CA2	CA2 field, right	27.3236	2.82484	0.205166	8.2099
2	CA1	CA1 field, right	25.7688	2.88727	0.194046	8.33387
2	S	subiculum, right	27.1175	2.83257	0.203445	8.2293
2	Cl	claustrum, left	27.4564	2.82055	0.203524	8.24371
2	HCd	head of caudate nucleus, right	27.7998	2.81039	0.204069	8.18192
2	PrG-sl	precentral gyrus, left, superior lateral aspect of gyrus	27.6526	2.81929	0.204252	8.21065
2	orIFG	inferior frontal gyrus, orbital part, left	27.8016	2.81565	0.203145	8.18792
2	opIFG	inferior frontal gyrus, opercular part, left	28.2165	2.80399	0.206029	8.14487
2	CgGr-i	cingulate gyrus, retrosplenial part, left, inferior bank of gyrus	28.1643	2.80285	0.207737	8.15163
2	MTG-i	middle temporal gyrus, left, inferior bank of gyrus	27.9564	2.80886	0.205498	8.16665
2	Pu	putamen, left	27.9798	2.80569	0.205524	8.19411
2	MTG-s	middle temporal gyrus, left, superior bank of gyrus	28.1969	2.80558	0.206501	8.1598
2	MTG-s	middle temporal gyrus, right, superior bank of gyrus	27.9736	2.80845	0.205815	8.16289
2	MFG-i	middle frontal gyrus, left, inferior bank of gyrus	27.7922	2.81908	0.204439	8.21231
2	CgGf-s	cingulate gyrus, frontal part, right, superior bank of gyrus	27.3863	2.82473	0.204246	8.23653
2	CgGf-i	cingulate gyrus, frontal part, right, inferior bank of gyrus	27.904	2.81301	0.205532	8.16854
2	SPL-s	superior parietal lobule, right, superior bank of gyrus	28.4262	2.80222	0.205688	8.16742
2	SPL-i	superior parietal lobule, right, inferior bank of gyrus	27.9011	2.8112	0.205296	8.18995
2	PoG-cs	postcentral gyrus, right, bank of the central sulcus	27.7376	2.81621	0.204133	8.19983
2	PoG-pcs	postcentral gyrus, right, bank of the posterior central sulcus	27.801	2.81475	0.203538	8.17489
2	SMG-s	supramarginal gyrus, right, superior bank of gyrus	27.9411	2.81168	0.20615	8.16674
2	SMG-i	supramarginal gyrus, right, inferior bank of gyrus	28.1872	2.80519	0.20582	8.15493
2	SMG-i	supramarginal gyrus, right, inferior bank of gyrus	27.5421	2.82021	0.20408	8.2183
2	SPL-i	superior parietal lobule, left, inferior bank of gyrus	28.5268	2.79326	0.209516	8.12512
2	Pcu-i	precuneus, left, inferior lateral bank of gyrus	27.8699	2.81113	0.205662	8.17386
2	SOG-s	superior occipital gyrus, right, superior bank of gyrus	28.2914	2.79861	0.208199	8.13566
2	LiG-pest	lingual gyrus, right, peristriate	28.239	2.80271	0.20641	8.16235
2	OTG-i	occipito-temporal gyrus, right, inferior bank of gyrus	28.3261	2.79951	0.206588	8.14948
2	IOG-i	inferior occipital gyrus, right, inferior bank of gyrus	27.7535	2.81807	0.204062	8.18288
2	IOG-i	inferior occipital gyrus, right, inferior bank of gyrus	28.1604	2.80458	0.204786	8.16629
2	Cun-pest	cuneus, left, peristriate	27.9262	2.80915	0.205956	8.16004
2	Cun-str	cuneus, left, striate	27.9483	2.80522	0.205545	8.1882
2	Pu	putamen, left	27.7587	2.81305	0.205603	8.19445
2	GPe	globus pallidus, external segment, left	28.1098	2.80395	0.205183	8.18013
2	GPi	globus pallidus, internal segment, left	27.8551	2.80974	0.203945	8.20152
2	SPL-i	superior parietal lobule, left, inferior bank of gyrus	28.216	2.80609	0.205993	8.16637
2	AnG-i	angular gyrus, left, inferior bank of gyrus	27.9164	2.81149	0.206203	8.16684
2	ITG-its	inferior temporal gyrus, left, bank of the its	28.0418	2.80927	0.205509	8.1734
2	FuG-its	fusiform gyrus, left, bank of the its	27.9206	2.81228	0.205617	8.17189
2	FuG-l	fusiform gyrus, left, lateral bank of gyrus	27.5742	2.8229	0.203075	8.2198
2	FuG-cos	fusiform gyrus, right, bank of cos	27.6476	2.82113	0.204253	8.21071
2	PHG-l	parahippocampal gyrus, right, lateral bank of gyrus	28.1072	2.80815	0.205947	8.15475
2	MTG-i	middle temporal gyrus, left, inferior bank of gyrus	27.7672	2.81429	0.205406	8.19568
2	ITG-its	inferior temporal gyrus, left, bank of the its	28.3914	2.79301	0.207807	8.15774
2	ITG-mts	inferior temporal gyrus, left, bank of mts	27.8705	2.8095	0.204865	8.1819
2	FuG-its	fusiform gyrus, left, bank of the its	28.4455	2.79363	0.207483	8.14664
2	Pcu-s	precuneus, right, superior lateral bank of gyrus	28.2081	2.80335	0.206334	8.14555
2	ITG-its	inferior temporal gyrus, right, bank of the its	28.211	2.80247	0.207256	8.14808
2	FuG-its	fusiform gyrus, right, bank of the its	27.8782	2.81263	0.205441	8.17991
2	STG-i	superior temporal gyrus, left, inferior bank of gyrus	28.3085	2.80152	0.206529	8.16388
2	MTG-s	middle temporal gyrus, left, superior bank of gyrus	28.2965	2.80132	0.207463	8.14892
2	STG-i	superior temporal gyrus, left, inferior bank of gyrus	27.6358	2.81794	0.205053	8.21958
2	SOG-s	superior occipital gyrus, left, superior bank of gyrus	27.9852	2.80794	0.20501	8.16447
2	SOG-i	superior occipital gyrus, left, inferior bank of gyrus	27.8193	2.81259	0.205203	8.17401
2	MTG-s	middle temporal gyrus, right, superior bank of gyrus	27.9063	2.81413	0.205448	8.17636
2	TG	transverse gyri, right	27.8222	2.8145	0.20446	8.1892
2	STG-i	superior temporal gyrus, right, inferior bank of gyrus	27.9567	2.81236	0.204511	8.17536
2	PoG-pcs	postcentral gyrus, left, bank of the posterior central sulcus	27.8289	2.81476	0.203937	8.18247
2	SMG-s	supramarginal gyrus, left, superior bank of gyrus	27.5	2.82738	0.203032	8.20669
2	STG-l	superior temporal gyrus, left, lateral bank of gyrus	27.9013	2.81029	0.205683	8.20711
2	Cun-pest	cuneus, right, peristriate	28.4864	2.7975	0.207693	8.14825
2	Cun-str	cuneus, right, striate	27.9601	2.80936	0.205655	8.1658
2	LiG-pest	lingual gyrus, right, peristriate	28.1211	2.80434	0.206095	8.16995
2	PrG-cs	precentral gyrus, left, bank of the central sulcus	27.5777	2.82306	0.203369	8.21025
2	PoG-sl	postcentral gyrus, left, superior lateral aspect of gyrus	27.5742	2.82081	0.202712	8.21698
2	PoG-il	postcentral gyrus, left, inferior lateral aspect of gyrus	27.7933	2.81336	0.204675	8.19259
2	Cun-pest	cuneus, left, peristriate	27.5611	2.8209	0.204186	8.22524
2	LiG-str	lingual gyrus, left, striate	27.9735	2.80832	0.205142	8.16393
2	IOG-s	inferior occipital gyrus, left, superior bank of gyrus	28.2653	2.80112	0.206637	8.15372
2	IOG-i	inferior occipital gyrus, left, inferior bank of gyrus	27.7348	2.81544	0.203272	8.20698
2	PCLa-i	paracentral lobule, anterior part, left, inferior bank of gyrus	27.9539	2.8133	0.205565	8.17755
2	PCLa-i	paracentral lobule, anterior part, right, inferior bank of gyrus	27.5982	2.8244	0.203451	8.20851
2	LiG-pest	lingual gyrus, left, peristriate	28.4637	2.79722	0.206938	8.12137
2	LiG-str	lingual gyrus, left, striate	28.1596	2.80561	0.206775	8.15634
2	LiG-str	lingual gyrus, right, striate	27.912	2.80994	0.203987	8.17789
2	CgGf-s	cingulate gyrus, frontal part, right, superior bank of gyrus	27.6696	2.81978	0.204511	8.21091
2	FP-s	frontal pole, left, superior aspect	27.7676	2.81465	0.204418	8.20504
2	MFG-s	middle frontal gyrus, left, superior bank of gyrus	27.505	2.82493	0.203885	8.23085
2	MTG-i	middle temporal gyrus, right, inferior bank of gyrus	27.3194	2.83262	0.203126	8.25041
2	PrG-il	precentral gyrus, left, inferior lateral aspect of gyrus	27.465	2.82607	0.20421	8.21972
2	PoG-sl	postcentral gyrus, right, superior lateral aspect of gyrus	27.6096	2.82324	0.202885	8.22111
2	Cl	claustrum, left	28.2048	2.80556	0.207271	8.15425
2	BLA	basolateral nucleus, left	27.8688	2.81442	0.206128	8.16829
2	DG	dentate gyrus, right	27.4723	2.82483	0.204566	8.18924
2	ZI	zona incerta, right	28.0787	2.8086	0.207061	8.16305
2	BMA	basomedial nucleus, left	28.4695	2.80307	0.207662	8.08458
2	DTM	medial group of nuclei, right	28.5395	2.8	0.208462	8.12684
2	Sb	subthalamic nucleus, right	29.2639	2.78376	0.211765	8.05595
2	DTM	medial group of nuclei, left	28.2723	2.80696	0.20834	8.11791
2	Dt	dentate nucleus, right	28.4722	2.7978	0.206711	8.13864
2	Dt	dentate nucleus, right	28.2743	2.80487	0.206283	8.15164
2	Emb	emboliform nucleus, right	28.4272	2.795	0.208585	8.13593
2	Glo	globose nucleus, right	28.7418	2.79371	0.207402	8.11318
2	Fas	fastigial nucleus, right	28.6729	2.7946	0.208795	8.09891
2	Dt	dentate nucleus, left	28.8644	2.7855	0.209097	8.09578
2	SFG-l	superior frontal gyrus, left, lateral bank of gyrus	27.9117	2.81035	0.206154	8.18831
2	MFG-s	middle frontal gyrus, left, superior bank of gyrus	27.8794	2.81371	0.205016	8.20276
2	FPi	frontal pole, left, inferior aspect	27.928	2.80503	0.206847	8.18595
2	MTG-i	middle temporal gyrus, left, inferior bank of gyrus	27.5983	2.82021	0.205136	8.22915
2	ITG-mts	inferior temporal gyrus, left, bank of mts	27.291	2.8296	0.202866	8.24401
2	ITG-l	inferior temporal gyrus, right, lateral bank of gyrus	27.7672	2.81447	0.204733	8.19867
2	ITG-l	inferior temporal gyrus, right, lateral bank of gyrus	27.7104	2.82008	0.203864	8.21322
2	FuG-its	fusiform gyrus, right, bank of the its	27.6864	2.81945	0.205268	8.21823
2	ITG-mts	inferior temporal gyrus, right, bank of mts	27.674	2.8178	0.205215	8.2098
2	PoG-il	postcentral gyrus, right, inferior lateral aspect of gyrus	27.3879	2.82853	0.203265	8.24425
2	STG-i	superior temporal gyrus, right, inferior bank of gyrus	27.3733	2.82787	0.20328	8.2459
2	PLT	planum temporale, right	27.5623	2.82027	0.203733	8.2158
2	SFG-l	superior frontal gyrus, left, lateral bank of gyrus	27.8981	2.81069	0.206556	8.18742
2	SFG-l	superior frontal gyrus, right, lateral bank of gyrus	27.891	2.81499	0.20499	8.21229
2	MFG-s	middle frontal gyrus, right, superior bank of gyrus	27.5079	2.8229	0.203612	8.23393
2	SFG-l	superior frontal gyrus, right, lateral bank of gyrus	27.2295	2.83346	0.202155	8.25438
2	TP-s	temporal pole, right, superior aspect	27.6383	2.81898	0.205438	8.20765
2	GRe	gyrus rectus, left	27.6976	2.8182	0.205307	8.22179
2	GRe	gyrus rectus, right	27.4171	2.82527	0.203333	8.24168
2	MOrG	medial orbital gyrus, left	27.4421	2.82299	0.204275	8.22324
2	MOrG	medial orbital gyrus, right	27.6076	2.82084	0.204111	8.22416
2	MFG-i	middle frontal gyrus, left, inferior bank of gyrus	27.4376	2.82837	0.202567	8.24336
2	fro	frontal operculum, left	27.6173	2.821	0.204113	8.22427
2	SCG	subcallosal cingulate gyrus, left	27.5533	2.82171	0.203955	8.2279
2	SCG	subcallosal cingulate gyrus, left	27.4426	2.82724	0.203437	8.23712
2	SCG	subcallosal cingulate gyrus, right	27.5146	2.82294	0.204002	8.21972
2	SFG-l	superior frontal gyrus, left, lateral bank of gyrus	27.9141	2.80887	0.205129	8.18105
2	MFG-s	middle frontal gyrus, left, superior bank of gyrus	27.5993	2.82025	0.205431	8.22452
2	CgGf-s	cingulate gyrus, frontal part, left, superior bank of gyrus	27.8525	2.81296	0.205534	8.178
2	MFG-s	middle frontal gyrus, right, superior bank of gyrus	27.5522	2.82301	0.203204	8.21768
2	MFG-i	middle frontal gyrus, left, inferior bank of gyrus	27.339	2.82976	0.202666	8.24909
2	GRe	gyrus rectus, left	27.94	2.8085	0.206443	8.19372
2	GRe	gyrus rectus, right	27.4977	2.82535	0.203637	8.23785
2	MOrG	medial orbital gyrus, right	27.4512	2.82505	0.204247	8.2227
2	LOrG	lateral orbital gyrus, right	27.6353	2.81894	0.205639	8.21122
2	CgGf-i	cingulate gyrus, frontal part, left, inferior bank of gyrus	27.3108	2.83072	0.202771	8.2398
2	CgGf-i	cingulate gyrus, frontal part, right, inferior bank of gyrus	27.6521	2.81776	0.204422	8.22719
2	SRoG	superior rostral gyrus, left	27.6658	2.81976	0.204273	8.20723
2	IRoG	inferior rostral gyrus, left	27.3403	2.82995	0.202362	8.24692
2	GRe	gyrus rectus, right	27.6754	2.81681	0.205048	8.20612
2	MFG-i	middle frontal gyrus, right, inferior bank of gyrus	27.2233	2.8347	0.201986	8.2516
2	LOrG	lateral orbital gyrus, right	27.1434	2.83606	0.201951	8.26309
2	trIFG	inferior frontal gyrus, triangular part, left	27.7313	2.81665	0.204256	8.22501
2	trIFG	inferior frontal gyrus, triangular part, left	27.6052	2.82141	0.203732	8.2262
2	SFG-m	superior frontal gyrus, left, medial bank of gyrus	27.3476	2.82913	0.202614	8.24904
2	SFG-m	superior frontal gyrus, right, medial bank of gyrus	27.4925	2.82238	0.20378	8.23872
2	MFG-s	middle frontal gyrus, right, superior bank of gyrus	27.3626	2.82749	0.202899	8.22188
2	MFG-i	middle frontal gyrus, right, inferior bank of gyrus	27.2098	2.8338	0.202759	8.26201
2	trIFG	inferior frontal gyrus, triangular part, right	27.3968	2.83022	0.203032	8.24477
2	fro	frontal operculum, right	27.4613	2.82551	0.203775	8.24004
2	SIG	short insular gyri, right	27.7694	2.81217	0.206885	8.17716
2	PoG-sl	postcentral gyrus, left, superior lateral aspect of gyrus	27.4595	2.82179	0.20338	8.22789
2	PoG-il	postcentral gyrus, left, inferior lateral aspect of gyrus	27.971	2.80977	0.206154	8.19384
2	HG	Heschl's gyrus, left	27.7484	2.81797	0.204378	8.20925
2	PLT	planum temporale, left	28.0433	2.80738	0.205334	8.17684
2	PrG-prc	precentral gyrus, right, bank of the precentral sulcus	27.5965	2.82107	0.204203	8.23159
2	PrG-sl	precentral gyrus, right, superior lateral aspect of gyrus	27.6695	2.81935	0.204063	8.20715
2	PoG-cs	postcentral gyrus, right, bank of the central sulcus	27.576	2.8229	0.204458	8.22089
2	PoG-sl	postcentral gyrus, right, superior lateral aspect of gyrus	27.7099	2.82171	0.203644	8.22105
2	PrG-cs	precentral gyrus, left, bank of the central sulcus	27.8517	2.81072	0.205282	8.20212
2	PCLa-s	paracentral lobule, anterior part, left, superior bank of gyrus	27.6332	2.82015	0.20417	8.2233
2	PCLa-i	paracentral lobule, anterior part, left, inferior bank of gyrus	27.4403	2.83187	0.203032	8.24393
2	PoG-cs	postcentral gyrus, left, bank of the central sulcus	27.5549	2.82522	0.202384	8.21837
2	SPL-i	superior parietal lobule, right, inferior bank of gyrus	27.33	2.83183	0.202772	8.2396
2	SMG-s	supramarginal gyrus, right, superior bank of gyrus	27.4442	2.82572	0.204089	8.23099
2	SPL-i	superior parietal lobule, right, inferior bank of gyrus	27.5285	2.82079	0.204508	8.22183
2	GRe	gyrus rectus, left	27.7101	2.81747	0.204805	8.21606
2	orIFG	inferior frontal gyrus, orbital part, left	27.5211	2.82403	0.203497	8.22773
2	PHG-cos	parahippocampal gyrus, right, bank of the cos	27.6897	2.82121	0.204758	8.18419
2	PLP	planum polare, left	27.506	2.82041	0.204077	8.23315
2	CA3	CA3 field, right	27.7173	2.81147	0.205896	8.16493
2	CA4	CA4 field, right	27.7334	2.81482	0.205008	8.17785
2	TCd	tail of caudate nucleus, right	27.9186	2.80632	0.206395	8.16839
2	BCd	body of caudate nucleus, right	28.3111	2.79959	0.2078	8.17327
2	ARH	arcuate nucleus of the hypothalamus, left	28.0221	2.81265	0.205025	8.19646
2	ARH	arcuate nucleus of the hypothalamus, right	28.7705	2.79018	0.208617	8.03033
2	CA3	CA3 field, left	28.9857	2.77955	0.211724	8.02355
2	DTLv	lateral group of nuclei, left, ventral division	29.2683	2.77895	0.211086	8.05808
2	ATZ	amygdalohippocampal transition zone, right	26.3332	2.86764	0.196516	8.29985
2	PVH	paraventricular nucleus of the hypothalamus, left	27.6414	2.81953	0.204114	8.20888
2	PVH	paraventricular nucleus of the hypothalamus, right	27.3392	2.83343	0.202765	8.23504
2	LHA	lateral hypothalamic area, anterior region, left	27.5467	2.82826	0.203019	8.24229
2	LHA	lateral hypothalamic area, anterior region, right	28.2238	2.80314	0.208332	8.14981
2	AHA	anterior hypothalamic area, left	28.0062	2.81122	0.206147	8.19459
2	AHA	anterior hypothalamic area, right	27.6107	2.82439	0.20337	8.19918
2	VMH	ventromedial hypothalamic nucleus, left	27.9957	2.80954	0.206823	8.1666
2	VMH	ventromedial hypothalamic nucleus, right	27.6576	2.81931	0.204308	8.19711
2	LA	lateral nucleus, right	27.7454	2.81224	0.206429	8.17398
2	PrOR	preoptic region, left	28.113	2.80382	0.208283	8.16302
2	PrOR	preoptic region, right	27.5727	2.8201	0.205972	8.17881
2	SO	supraoptic nucleus, left	28.0034	2.80942	0.206627	8.18323
2	DTLd	lateral group of nuclei, right, dorsal division	27.7229	2.81664	0.205462	8.21956
2	S	subiculum, right	27.805	2.81378	0.205765	8.17763
2	CA1	CA1 field, right	28.428	2.80327	0.208594	8.12599
2	CA2	CA2 field, right	27.848	2.8089	0.207368	8.14464
2	R	reticular nucleus of thalamus, left	29.296	2.77335	0.211625	8.01964
2	MTG-i	middle temporal gyrus, right, inferior bank of gyrus	26.5569	2.86329	0.197306	8.29885
2	SOG-s	superior occipital gyrus, right, superior bank of gyrus	27.7966	2.81242	0.205708	8.20119
2	BCd	body of caudate nucleus, right	28.7896	2.78764	0.210299	8.10173
2	DTA	anterior group of nuclei, right	28.0182	2.80811	0.205591	8.17304
2	DTM	medial group of nuclei, right	28.0459	2.80526	0.206949	8.16465
2	ILr	rostral group of intralaminar nuclei, right	27.7311	2.8182	0.204897	8.18115
2	ILc	caudal group of intralaminar nuclei, right	27.3473	2.82853	0.202807	8.22074
2	R	reticular nucleus of thalamus, right	27.9066	2.8127	0.204565	8.18414
2	DTM	medial group of nuclei, right	28.7912	2.79292	0.210054	8.0876
2	BCd	body of caudate nucleus, left	27.5388	2.81938	0.20399	8.20322
2	DTA	anterior group of nuclei, left	27.712	2.81894	0.204052	8.21094
2	DTM	medial group of nuclei, left	27.7409	2.81873	0.205357	8.18964
2	ILr	rostral group of intralaminar nuclei, left	27.6804	2.82194	0.203727	8.20181
2	ILc	caudal group of intralaminar nuclei, left	27.9343	2.81274	0.204921	8.1635
2	R	reticular nucleus of thalamus, left	27.7313	2.82211	0.203787	8.21231
2	ZI	zona incerta, left	28.5782	2.7986	0.207929	8.10907
2	DTM	medial group of nuclei, left	28.3601	2.80038	0.20774	8.1344
2	Acb	nucleus accumbens, left	27.932	2.81127	0.204992	8.20011
2	SptN	septal nuclei, left	28.0975	2.80808	0.20735	8.13078
2	SptN	septal nuclei, right	27.8381	2.81239	0.205393	8.19456
2	SI	substantia innominata, left	28.0131	2.80681	0.206209	8.17659
2	SI	substantia innominata, right	27.9463	2.81506	0.204675	8.20632
2	BLA	basolateral nucleus, right	27.8227	2.8099	0.205432	8.19495
2	BMA	basomedial nucleus, right	27.4211	2.82633	0.205095	8.21432
2	COMA	cortico-medial group, right	27.849	2.81292	0.20821	8.1724
2	CA1	CA1 field, left	27.4343	2.82275	0.205869	8.20563
2	CA2	CA2 field, left	28.571	2.79509	0.209401	8.10435
2	CA4	CA4 field, left	28.2639	2.79813	0.208801	8.12612
2	DG	dentate gyrus, left	28.0972	2.80242	0.20938	8.0912
2	TCd	tail of caudate nucleus, left	27.9191	2.80945	0.207011	8.17587
2	DTA	anterior group of nuclei, right	27.7634	2.81623	0.205147	8.23225
2	DTLv	lateral group of nuclei, right, ventral division	28.4971	2.7957	0.208041	8.11454
2	DTP	posterior group of nuclei, right	27.7508	2.81738	0.205865	8.19047
2	ILr	rostral group of intralaminar nuclei, right	27.849	2.81527	0.207325	8.17907
2	LGd	dorsal lateral geniculate nucleus, right	28.3875	2.79805	0.208319	8.10493
2	MG	medial geniculate complex, right	27.8466	2.81461	0.203863	8.19315
2	R	reticular nucleus of thalamus, right	27.8766	2.812	0.205001	8.21068
2	MG	medial geniculate complex, right	27.8783	2.80948	0.204975	8.18531
2	S	subiculum, left	28.17	2.80649	0.205739	8.18157
2	BCd	body of caudate nucleus, left	27.8174	2.81459	0.206131	8.1958
2	DTLd	lateral group of nuclei, left, dorsal division	28.0633	2.80803	0.20561	8.17953
2	ILr	rostral group of intralaminar nuclei, left	28.1161	2.81131	0.205677	8.19023
2	IRoG	inferior rostral gyrus, right	27.7352	2.81871	0.205205	8.19398
2	fro	frontal operculum, right	27.7891	2.82074	0.204237	8.18403
2	AnG-i	angular gyrus, left, inferior bank of gyrus	27.8037	2.81271	0.20483	8.17909
2	MTG-s	middle temporal gyrus, left, superior bank of gyrus	27.8912	2.81083	0.206159	8.18663
2	MTG-i	middle temporal gyrus, left, inferior bank of gyrus	27.5109	2.81838	0.204988	8.22279
2	MTG-s	middle temporal gyrus, left, superior bank of gyrus	27.7374	2.81609	0.204357	8.19862
2	ITG-l	inferior temporal gyrus, right, lateral bank of gyrus	27.8759	2.81318	0.205432	8.17434
2	Pcu-s	precuneus, left, superior lateral bank of gyrus	27.9574	2.809	0.205167	8.16622
2	Pcu-i	precuneus, left, inferior lateral bank of gyrus	28.1476	2.8051	0.205626	8.15553
2	Pcu-s	precuneus, right, superior lateral bank of gyrus	28.0632	2.80194	0.207408	8.16591
2	AnG-i	angular gyrus, right, inferior bank of gyrus	27.6979	2.81251	0.206069	8.204
2	MTG-i	middle temporal gyrus, right, inferior bank of gyrus	28.1286	2.80406	0.206114	8.17642
2	ITG-mts	inferior temporal gyrus, right, bank of mts	27.8309	2.80973	0.205792	8.1907
2	Pcu-i	precuneus, right, inferior lateral bank of gyrus	27.9749	2.80977	0.206593	8.18073
2	Cun-pest	cuneus, left, peristriate	28.2414	2.80384	0.205291	8.1483
2	LiG-pest	lingual gyrus, left, peristriate	27.7231	2.81864	0.204312	8.21824
2	LiG-str	lingual gyrus, left, striate	27.8152	2.8136	0.204921	8.17167
2	LiG-str	lingual gyrus, right, striate	27.8324	2.81422	0.204568	8.20208
2	CgGr-i	cingulate gyrus, retrosplenial part, right, inferior bank of gyrus	28.0232	2.80535	0.206887	8.17549
2	ITG-its	inferior temporal gyrus, right, bank of the its	28.0592	2.80997	0.205181	8.15796
2	LiG-pest	lingual gyrus, right, peristriate	27.8391	2.81617	0.204465	8.17191
2	OTG-s	occipito-temporal gyrus, right, superior bank of gyrus	27.751	2.81714	0.204101	8.19008
2	OTG-i	occipito-temporal gyrus, right, inferior bank of gyrus	27.4855	2.82612	0.203049	8.23839
2	ITG-its	inferior temporal gyrus, left, bank of the its	27.7173	2.81519	0.204835	8.20805
2	ITG-l	inferior temporal gyrus, left, lateral bank of gyrus	27.8242	2.81212	0.20505	8.18877
2	PrG-il	precentral gyrus, right, inferior lateral aspect of gyrus	28.0103	2.81135	0.204566	8.18914
2	PrG-cs	precentral gyrus, right, bank of the central sulcus	27.8901	2.81435	0.204133	8.1815
2	PoG-cs	postcentral gyrus, right, bank of the central sulcus	28.0371	2.81007	0.205425	8.18436
2	PoG-sl	postcentral gyrus, right, superior lateral aspect of gyrus	27.9209	2.81193	0.205408	8.19494
2	PrG-prc	precentral gyrus, left, bank of the precentral sulcus	27.4182	2.82456	0.202908	8.23296
2	HG	Heschl's gyrus, right	27.4156	2.83032	0.203215	8.2252
2	PLP	planum polare, right	27.5798	2.82041	0.20385	8.21217
2	LIG	long insular gyri, right	28.0163	2.80962	0.206473	8.15592
2	Pu	putamen, right	27.3191	2.82477	0.202915	8.25156
2	GPe	globus pallidus, external segment, right	27.7125	2.81763	0.203063	8.213
2	SFG-m	superior frontal gyrus, left, medial bank of gyrus	27.7989	2.81704	0.204288	8.18537
2	SFG-m	superior frontal gyrus, right, medial bank of gyrus	27.7204	2.817	0.204328	8.18827
2	CgGf-s	cingulate gyrus, frontal part, left, superior bank of gyrus	28.0245	2.80988	0.205725	8.17942
2	CgGf-i	cingulate gyrus, frontal part, left, inferior bank of gyrus	27.9164	2.81131	0.205736	8.19691
2	CgGf-s	cingulate gyrus, frontal part, right, superior bank of gyrus	27.8892	2.81652	0.20441	8.19807
2	CgGf-i	cingulate gyrus, frontal part, right, inferior bank of gyrus	28.1968	2.80275	0.206739	8.14317
2	BCd	body of caudate nucleus, left	27.5684	2.82614	0.202189	8.22884
2	BCd	body of caudate nucleus, right	27.6118	2.81898	0.203011	8.22647
2	cc	corpus callosum	28.1573	2.80729	0.206286	8.18934
2	PrG-prc	precentral gyrus, left, bank of the precentral sulcus	27.2656	2.83393	0.202217	8.24657
2	AnG-i	angular gyrus, right, inferior bank of gyrus	27.6058	2.81941	0.204512	8.20742
2	PHG-cos	parahippocampal gyrus, right, bank of the cos	27.6987	2.81918	0.203932	8.22094
2	Cun-str	cuneus, left, striate	27.5571	2.82421	0.202905	8.22451
2	PoG-il	postcentral gyrus, right, inferior lateral aspect of gyrus	27.6212	2.8214	0.204276	8.22903
2	AnG-s	angular gyrus, left, superior bank of gyrus	27.4139	2.82683	0.203011	8.23336
2	DTLv	lateral group of nuclei, right, ventral division	27.7438	2.81846	0.203711	8.21948
2	BCd	body of caudate nucleus, right	27.6785	2.81783	0.204559	8.20466
2	GPi	globus pallidus, internal segment, left	27.9648	2.80911	0.204688	8.21148
2	DTLv	lateral group of nuclei, right, ventral division	27.7182	2.82032	0.204572	8.22621
2	DTLv	lateral group of nuclei, right, ventral division	27.6559	2.82207	0.20354	8.22148
2	DTLv	lateral group of nuclei, left, ventral division	27.4715	2.82681	0.203314	8.24862
2	PHG-l	parahippocampal gyrus, right, lateral bank of gyrus	27.4248	2.82956	0.203428	8.23247
2	GPe	globus pallidus, external segment, right	27.3743	2.82892	0.20254	8.24997
2	FuG-cos	fusiform gyrus, right, bank of cos	27.7227	2.81742	0.205577	8.21752
2	PHG-cos	parahippocampal gyrus, right, bank of the cos	27.2921	2.83201	0.202142	8.24569
2	DTLd	lateral group of nuclei, right, dorsal division	27.8547	2.81639	0.204846	8.22666
2	DTLd	lateral group of nuclei, right, dorsal division	27.5545	2.82636	0.202287	8.23688
2	SptN	septal nuclei, right	27.9354	2.81112	0.205428	8.17731
2	CeA	central nucleus, right	28.2268	2.80308	0.208123	8.14415
2	Pa	paraventricular nuclei, right of thalamus, right	27.8857	2.81769	0.204072	8.20024
2	DTA	anterior group of nuclei, left	27.8355	2.8131	0.205432	8.19784
2	DTLv	lateral group of nuclei, left, ventral division	28.2366	2.79905	0.20827	8.14068
2	DTM	medial group of nuclei, right	27.4392	2.82837	0.203045	8.22256
2	Pa	paraventricular nuclei, left of thalamus, left	27.9267	2.81367	0.205279	8.19476
2	ZI	zona incerta, left	27.7429	2.82169	0.203327	8.21415
2	SNC	substantia nigra, pars compacta, left	27.4149	2.82266	0.203816	8.21877
2	DTM	medial group of nuclei, left	26.9417	2.84359	0.200501	8.253
2	Sb	subthalamic nucleus, left	27.4954	2.82569	0.20265	8.23961
2	SNR	substantia nigra, pars reticulata, right	28.1657	2.81275	0.202787	8.1519
2	CA2	CA2 field, right	28.7245	2.78804	0.211236	8.07597
2	CA4	CA4 field, right	27.7023	2.82008	0.205227	8.18319
2	COMA	cortico-medial group, left	27.3968	2.83431	0.201657	8.2169
2	CeA	central nucleus, left	27.8135	2.81378	0.205336	8.19023
2	CA3	CA3 field, left	27.3824	2.82688	0.203292	8.20675
2	GPi	globus pallidus, internal segment, right	27.5236	2.81602	0.204139	8.23653
2	R	reticular nucleus of thalamus, right	27.8878	2.81493	0.204691	8.21203
2	PVH	paraventricular nucleus of the hypothalamus, left	27.6115	2.82528	0.203599	8.20347
2	LHM	lateral hypothalamic area, mammillary region, left	27.5192	2.82942	0.202286	8.23849
2	PVH	paraventricular nucleus of the hypothalamus, right	27.2978	2.83426	0.201283	8.24181
2	LHM	lateral hypothalamic area, mammillary region, right	28.0958	2.81119	0.205557	8.16992
2	MB	mammillary body, left	27.9871	2.80607	0.20747	8.16272
2	PHA	posterior hypothalamic area, left	27.7201	2.82002	0.204685	8.1989
2	MB	mammillary body, right	28.1728	2.80531	0.207437	8.15691
2	PHA	posterior hypothalamic area, right	27.7723	2.82048	0.205129	8.1795
2	DTA	anterior group of nuclei, right	28.3187	2.79803	0.208365	8.13851
2	S	subiculum, right	28.1138	2.80583	0.207706	8.16529
2	CA1	CA1 field, right	27.349	2.82817	0.204485	8.20496
2	TCd	tail of caudate nucleus, right	27.2635	2.8309	0.202496	8.22126
2	BLA	basolateral nucleus, right	27.3584	2.83703	0.202659	8.23105
2	BMA	basomedial nucleus, right	27.4282	2.83074	0.202352	8.24152
2	COMA	cortico-medial group, right	28.0681	2.80898	0.206559	8.15233
3	MTG-i	middle temporal gyrus, left, inferior bank of gyrus	26.1345	2.83232	0.201398	8.24502
3	ITG-mts	inferior temporal gyrus, left, bank of mts	26.3219	2.80465	0.206288	8.17127
3	ITG-its	inferior temporal gyrus, left, bank of the its	26.2101	2.79844	0.206682	8.18041
3	MTG-s	middle temporal gyrus, left, superior bank of gyrus	26.1884	2.80759	0.20516	8.16756
3	STG-l	superior temporal gyrus, left, lateral bank of gyrus	26.3739	2.80491	0.206571	8.16514
3	MTG-i	middle temporal gyrus, left, inferior bank of gyrus	26.302	2.80148	0.206261	8.16577
3	SIG	short insular gyri, left	26.1119	2.83179	0.202032	8.2449
3	LIG	long insular gyri, left	26.3517	2.80066	0.207394	8.1413
3	PLP	planum polare, left	26.2599	2.80295	0.205943	8.16212
3	STG-l	superior temporal gyrus, left, lateral bank of gyrus	26.2232	2.81669	0.203644	8.19767
3	PoG-il	postcentral gyrus, left, inferior lateral aspect of gyrus	26.1642	2.81955	0.203731	8.1999
3	HCd	head of caudate nucleus, left	26.3129	2.80349	0.206535	8.15913
3	IRoG	inferior rostral gyrus, left	26.2529	2.81715	0.203955	8.18567
3	Acb	nucleus accumbens, left	26.075	2.81435	0.203847	8.20861
3	Pu	putamen, left	26.2315	2.81202	0.204809	8.19608
3	AnG-i	angular gyrus, left, inferior bank of gyrus	26.1761	2.80873	0.204118	8.1924
3	Pcu-i	precuneus, left, inferior lateral bank of gyrus	26.4144	2.7937	0.207768	8.14335
3	Pcu-s	precuneus, left, superior lateral bank of gyrus	26.1342	2.81127	0.205514	8.19983
3	PoG-pcs	postcentral gyrus, left, bank of the posterior central sulcus	26.3116	2.79247	0.208164	8.14506
3	SPL-i	superior parietal lobule, left, inferior bank of gyrus	26.1431	2.8104	0.204425	8.19025
3	AnG-s	angular gyrus, left, superior bank of gyrus	26.2096	2.81293	0.204442	8.18165
3	CgGp-s	cingulate gyrus, parietal part, left, superior bank of gyrus	26.2339	2.80487	0.206753	8.16636
3	SMG-s	supramarginal gyrus, left, superior bank of gyrus	26.4092	2.79673	0.207494	8.16455
3	PoG-pcs	postcentral gyrus, left, bank of the posterior central sulcus	26.291	2.81005	0.203444	8.18873
3	FuG-its	fusiform gyrus, left, bank of the its	26.2355	2.8108	0.205352	8.18275
3	PCLa	paracentral lobule, anterior part, left	26.3581	2.80562	0.205756	8.17324
3	PrG-sl	precentral gyrus, left, superior lateral aspect of gyrus	26.0876	2.81839	0.203434	8.21131
3	FuG-its	fusiform gyrus, left, bank of the its	26.1526	2.82489	0.204017	8.21882
3	ITG-mts	inferior temporal gyrus, left, bank of mts	26.1713	2.81692	0.204207	8.20203
3	PoG-cs	postcentral gyrus, left, bank of the central sulcus	26.4097	2.79526	0.207323	8.16742
3	PrG-cs	precentral gyrus, left, bank of the central sulcus	26.2308	2.79797	0.207075	8.15469
3	STG-i	superior temporal gyrus, left, inferior bank of gyrus	25.9896	2.84116	0.20051	8.25141
3	PLP	planum polare, left	26.3315	2.80447	0.207017	8.18141
3	STG-l	superior temporal gyrus, left, lateral bank of gyrus	26.3446	2.80609	0.205727	8.18952
3	PoG-sl	postcentral gyrus, left, superior lateral aspect of gyrus	26.1983	2.79618	0.207281	8.13334
3	PoG-cs	postcentral gyrus, left, bank of the central sulcus	26.2705	2.8013	0.206402	8.16835
3	AnG-s	angular gyrus, left, superior bank of gyrus	26.3026	2.794	0.207727	8.12124
3	SPL-i	superior parietal lobule, left, inferior bank of gyrus	26.3363	2.80306	0.206836	8.15075
3	MTG-i	middle temporal gyrus, left, inferior bank of gyrus	26.2316	2.80326	0.206174	8.16732
3	CgGp-s	cingulate gyrus, parietal part, left, superior bank of gyrus	26.3453	2.80143	0.207052	8.15447
3	Pcu-s	precuneus, left, superior lateral bank of gyrus	26.2953	2.80663	0.206784	8.18615
3	AnG-s	angular gyrus, left, superior bank of gyrus	26.3713	2.79504	0.20833	8.15354
3	SPL-i	superior parietal lobule, left, inferior bank of gyrus	26.1285	2.80708	0.205464	8.18103
3	OTG-i	occipito-temporal gyrus, left, inferior bank of gyrus	26.4233	2.78952	0.208358	8.09161
3	LiG-pest	lingual gyrus, left, peristriate	26.2334	2.80011	0.206792	8.17288
3	Cun-pest	cuneus, left, peristriate	26.3919	2.80571	0.204974	8.16314
3	OTG-s	occipito-temporal gyrus, left, superior bank of gyrus	26.4084	2.7995	0.206746	8.14377
3	Pcu-i	precuneus, left, inferior lateral bank of gyrus	26.3022	2.80381	0.205976	8.17555
3	Pcu-i	precuneus, left, inferior lateral bank of gyrus	26.4116	2.80201	0.206507	8.14086
3	Pcu-s	precuneus, left, superior lateral bank of gyrus	26.1372	2.8151	0.203935	8.204
3	Cun-pest	cuneus, left, peristriate	26.2884	2.79468	0.206755	8.17279
3	LiG-str	lingual gyrus, left, striate	26.3742	2.8013	0.205564	8.15282
3	LiG-pest	lingual gyrus, left, peristriate	26.1944	2.80346	0.204997	8.19321
3	Cun-str	cuneus, left, striate	25.9338	2.83655	0.200716	8.24768
3	Cun-pest	cuneus, left, peristriate	26.1533	2.80392	0.206744	8.18601
3	SOG-s	superior occipital gyrus, left, superior bank of gyrus	26.2648	2.80384	0.206111	8.18227
3	IOG-s	inferior occipital gyrus, left, superior bank of gyrus	26.1714	2.81568	0.205672	8.18418
3	PrG-il	precentral gyrus, left, inferior lateral aspect of gyrus	26.2755	2.80663	0.205378	8.1789
3	CgGf-i	cingulate gyrus, frontal part, left, inferior bank of gyrus	26.5517	2.80146	0.208134	8.1391
3	CgGf-s	cingulate gyrus, frontal part, left, superior bank of gyrus	26.3558	2.80828	0.206409	8.17696
3	SFG-m	superior frontal gyrus, left, medial bank of gyrus	26.1833	2.81433	0.204225	8.20908
3	MFG-i	middle frontal gyrus, left, inferior bank of gyrus	26.2873	2.80154	0.206378	8.17691
3	MFG-s	middle frontal gyrus, left, superior bank of gyrus	26.2129	2.81676	0.203386	8.20878
3	TP-m	temporal pole, left, medial aspect	26.2045	2.80713	0.205782	8.14341
3	TP-i	temporal pole, left, inferior aspect	26.3413	2.81026	0.205682	8.17554
3	TP-s	temporal pole, left, superior aspect	26.2728	2.80087	0.205948	8.14713
3	CgGf-i	cingulate gyrus, frontal part, left, inferior bank of gyrus	26.6134	2.78818	0.209609	8.12945
3	CgGf-i	cingulate gyrus, frontal part, left, inferior bank of gyrus	26.2946	2.8094	0.205545	8.15539
3	trIFG	inferior frontal gyrus, triangular part, left	26.2271	2.81788	0.203457	8.2068
3	GRe	gyrus rectus, left	26.2197	2.82219	0.203965	8.22096
3	SFG-l	superior frontal gyrus, left, lateral bank of gyrus	26.2339	2.80307	0.207043	8.17524
3	MFG-s	middle frontal gyrus, left, superior bank of gyrus	26.2932	2.81042	0.205961	8.1729
3	MOrG	medial orbital gyrus, left	26.2962	2.80098	0.207642	8.15353
3	MOrG	medial orbital gyrus, left	26.1903	2.82201	0.203205	8.20778
3	Sp5	spinal trigeminal nucleus, left	26.7804	2.79023	0.21066	8.07552
3	Sp5	spinal trigeminal nucleus, left	27.4795	2.76698	0.217486	7.87218
3	GiRt	gigantocellular group, left	27.6742	2.77119	0.214538	7.9445
3	Sp5	spinal trigeminal nucleus, left	27.6838	2.7623	0.217254	7.88915
3	Cu	cuneate nucleus, left	27.4095	2.77736	0.212463	7.94513
3	LMRt	lateral medullary reticular group, left	27.8326	2.77508	0.213193	7.89247
3	8Ve	vestibular nuclei, left	27.3957	2.77608	0.211855	7.99168
3	Sp5	spinal trigeminal nucleus, left	27.7274	2.77326	0.216145	7.89057
3	RaM	raphe nuclei of medulla	26.7982	2.79259	0.208462	8.07911
3	GiRt	gigantocellular group, left	27.075	2.78209	0.208896	8.06506
3	IO	inferior olivary complex, left	26.8846	2.78612	0.208603	8.08645
3	Arc	arcuate nucleus of medulla, left	27.1572	2.77214	0.216427	8.01292
3	IO	inferior olivary complex, left	27.6496	2.76924	0.213796	7.96406
3	RaM	raphe nuclei of medulla	26.7785	2.78922	0.207217	8.09355
3	Arc	arcuate nucleus of medulla, left	26.8606	2.78615	0.209438	8.09378
3	Pn	pontine nuclei, left	26.624	2.79485	0.206845	8.10827
3	8Ve	vestibular nuclei, left	27.4189	2.7841	0.210926	7.96974
3	Pn	pontine nuclei, left	26.6334	2.7904	0.20855	8.12799
3	PRF	pontine reticular formation, left	26.7207	2.79613	0.207876	8.12094
3	Pn	pontine nuclei, left	26.9453	2.77981	0.211395	8.00341
3	LPB	lateral parabrachial nucleus, left	26.6706	2.79639	0.208758	8.13015
3	SubCn	subcuneiform nucleus, left	27.5879	2.7667	0.216204	7.86285
3	Pn	pontine nuclei, left	26.9278	2.79043	0.208595	8.04842
3	SNC	substantia nigra, pars compacta, left	26.9268	2.77244	0.208702	8.03357
3	VTA	ventral tegmental area, left	26.9375	2.786	0.208442	8.08953
3	Hl	lateral habenular nucleus, left	28.6938	2.74377	0.223819	7.74895
3	Hm	medial habenular nucleus, left	26.2129	2.81495	0.202699	8.19455
3	ZI	zona incerta, left	26.9308	2.79135	0.209137	8.10566
3	SNC	substantia nigra, pars compacta, left	27.8945	2.76648	0.215034	7.85738
3	Sb	subthalamic nucleus, left	27.0883	2.78037	0.209273	8.06401
3	ZI	zona incerta, left	26.3829	2.80357	0.204679	8.14897
3	ILr	rostral group of intralaminar nuclei, left	26.9708	2.78283	0.212424	8.05959
3	LTu	lateral tuberal nucleus, left	27.503	2.76464	0.211362	7.94572
3	PeF	perifornical nucleus, left	26.6098	2.78865	0.207728	8.11857
3	VMH	ventromedial hypothalamic nucleus, left	26.1144	2.80585	0.206003	8.14643
3	R	reticular nucleus of thalamus, left	26.519	2.79586	0.206916	8.1344
3	DTLv	lateral group of nuclei, left, ventral division	27.1123	2.77572	0.213194	8.01863
3	nbM	basal nucleus of meynert, left	26.7537	2.79263	0.208462	8.10633
3	GPi	globus pallidus, internal segment, left	26.4586	2.79187	0.206768	8.11995
3	GPe	globus pallidus, external segment, left	27.6052	2.76595	0.215742	7.92972
3	SO	supraoptic nucleus, left	26.3544	2.80426	0.205938	8.17295
3	DBh	nucleus of the diagonal band, left, vertical division	27.02	2.77377	0.214361	8.02971
3	SptN	septal nuclei, left	26.7767	2.79801	0.207481	8.076
3	Cl	claustrum, left	26.5092	2.78785	0.208108	8.10457
3	DBv	nucleus of the diagonal band, left, horizontal division	27.0344	2.78157	0.210933	8.09171
3	LGd	dorsal lateral geniculate nucleus, left	26.732	2.78204	0.210261	8.11675
3	R	reticular nucleus of thalamus, left	26.0936	2.80634	0.204691	8.17901
3	DTLd	lateral group of nuclei, left, dorsal division	26.3215	2.80024	0.206359	8.15141
3	Pu	putamen, left	27.0215	2.77811	0.211871	8.09247
3	DG	dentate gyrus, left	26.2616	2.799	0.208129	8.10978
3	CA4	CA4 field, left	27.421	2.7678	0.214215	8.0377
3	CA1	CA1 field, left	26.3451	2.78831	0.209845	8.1074
3	ATZ	amygdalohippocampal transition zone, left	26.5517	2.78618	0.210153	8.11608
3	LA	lateral nucleus, left	26.454	2.80079	0.207813	8.13258
3	BLA	basolateral nucleus, left	26.9731	2.7904	0.211868	8.07643
3	Cl	claustrum, left	26.6293	2.79311	0.209408	8.11469
3	MG	medial geniculate complex, left	26.4805	2.79518	0.207818	8.13412
3	LGd	dorsal lateral geniculate nucleus, left	27.2217	2.77055	0.212412	7.97595
3	CPLV	choroid plexus of the lateral ventricle	26.8687	2.76643	0.211857	8.07432
3	TCd	tail of caudate nucleus, left	26.7116	2.7849	0.208192	8.0914
3	DG	dentate gyrus, left	26.5202	2.7864	0.211279	8.0657
3	CA2	CA2 field, left	26.686	2.78425	0.212387	8.08932
3	CA1	CA1 field, left	26.6287	2.78817	0.20964	8.10606
3	Cl	claustrum, left	26.7282	2.79155	0.210742	8.06505
3	IC	inferior colliculus, left	26.8815	2.78284	0.210813	8.11438
3	Dt	dentate nucleus, left	26.7437	2.78501	0.20714	8.1124
3	Dt	dentate nucleus, left	26.4927	2.80199	0.205532	8.19526
3	DTP	posterior group of nuclei, left	26.7701	2.77263	0.211384	8.0779
3	DTLd	lateral group of nuclei, left, dorsal division	26.6953	2.79002	0.207024	8.13875
3	VTA	ventral tegmental area, left	27.0415	2.7887	0.209102	8.10698
3	RN	red nucleus, left	26.5527	2.79446	0.205923	8.14787
3	Sb	subthalamic nucleus, left	26.813	2.78119	0.208641	8.08875
3	R	reticular nucleus of thalamus, left	26.5835	2.79146	0.207529	8.14212
3	ILc	caudal group of intralaminar nuclei, left	26.8442	2.79149	0.209176	8.0857
3	ILr	rostral group of intralaminar nuclei, left	26.2884	2.80136	0.204664	8.16998
3	DTLv	lateral group of nuclei, left, ventral division	26.4298	2.78912	0.207684	8.14488
3	DTM	medial group of nuclei, left	26.558	2.78217	0.208788	8.08945
3	DTA	anterior group of nuclei, left	26.3848	2.80982	0.204809	8.15077
3	BCd	body of caudate nucleus, left	27.0055	2.77828	0.21043	8.09912
3	SNR	substantia nigra, pars reticulata, left	26.8845	2.7945	0.206637	8.05417
3	SuM	supramammillary nucleus, left	26.5577	2.79502	0.207607	8.10103
3	PHA	posterior hypothalamic area, left	26.6174	2.78664	0.210028	8.06985
3	LM	lateral mammillary nucleus, left	26.1601	2.79875	0.206037	8.16034
3	LHM	lateral hypothalamic area, mammillary region, left	26.6604	2.79992	0.206495	8.11471
3	MM	medial mammillary nucleus, left	26.5616	2.78639	0.208077	8.09547
3	DTA	anterior group of nuclei, left	26.2251	2.79906	0.206713	8.16011
[truncated: 1,703 more rows]
