# Supplementary material for: Functional orderly topography of brain networks associated with gene expression heterogeneity
Source: Commun Biol. 2022 Oct 11;5:1083. doi: 10.1038/s42003-022-04039-8 (PMC9554040; doi:10.1038/s42003-022-04039-8)
Supplement: Supplementary file 6 — Supplementary Data 3 [file 42003_2022_4039_MOESM6_ESM.xlsx]

## Sheet: Sheet1
CDKN1A	A1BG
PRDX4	A1BG
APOBEC1	A1CF
SYNCRIP	A1CF
ADAMTS1	A2M
AMBP	A2M
ANXA6	A2M
AP1M2	A2M
APOE	A2M
ATF7IP	A2M
ATP1A1	A2M
B2M	A2M
CDC37	A2M
CDC42	A2M
CDK2AP2	A2M
CDKN1A	A2M
CELA1	A2M
CFTR	A2M
CTSB	A2M
DNAJB1	A2M
ECSIT	A2M
EGLN2	A2M
ENO2	A2M
FBXL12	A2M
FBXW4	A2M
FIS1	A2M
GEM	A2M
HSPA5	A2M
IFIT5	A2M
IL10	A2M
IL4	A2M
KLK13	A2M
LCAT	A2M
LEP	A2M
LRP1	A2M
LYZ	A2M
MFAP2	A2M
MLST8	A2M
MMP2	A2M
MYOC	A2M
NGF	A2M
NUDT21	A2M
PAEP	A2M
PRAM1	A2M
PRDX2	A2M
RAB3A	A2M
RAP1B	A2M
RETN	A2M
RNF32	A2M
RPP14	A2M
SHBG	A2M
SMN1	A2M
SPACA3	A2M
STAMBPL1	A2M
TGFBI	A2M
TGIF1	A2M
TSC22D1	A2M
TTR	A2M
TUBA1B	A2M
TYRO3	A2M
UMPS	A2M
EIF3C	AAGAB
UBC	AAGAB
HSF1	AAMP
ARF6	AAR2
CDK1	AAR2
EAPP	AAR2
GJA5	AAR2
PRPF8	AAR2
SNRNP200	AAR2
SNW1	AAR2
UBC	AAR2
ANKMY2	AARS
ASNS	AARS
DARS	AARS
DPP9	AARS
EEF1B2	AARS
EEF2K	AARS
EIF4A3	AARS
ESR1	AARS
ETS1	AARS
FARSB	AARS
GARS	AARS
HSF1	AARS
ITGA4	AARS
METTL1	AARS
QARS	AARS
SAE1	AARS
SIRT7	AARS
TOM1L1	AARS
YWHAZ	AARS
MEGF10	AARS2
YWHAQ	AARS2
ICT1	AASS
TERF2	AASS
ATM	AATF
ATR	AATF
CAND1	AATF
CHEK1	AATF
CHEK2	AATF
CPD	AATF
DAPK3	AATF
DAZAP2	AATF
EFNB3	AATF
LZTR1	AATF
MAGED1	AATF
MAPKAPK2	AATF
MAPT	AATF
MMS19	AATF
MPP6	AATF
MYL12A	AATF
NEDD4L	AATF
PAWR	AATF
PCBD2	AATF
PIN1	AATF
POLR2J	AATF
RB1	AATF
RBBP8	AATF
RBL1	AATF
RBL2	AATF
RELA	AATF
SIRT7	AATF
SMAD3	AATF
SP1	AATF
SS18L1	AATF
SUMO2	AATF
TAT	AATF
TSG101	AATF
UBC	AATF
UBD	AATF
ZNF468	AATF
CDK5	AATK
CDK5R1	AATK
PPP1CA	AATK
STK39	AATK
ABAT	ABAT
ALDH5A1	ABAT
BAG3	ABAT
ESR1	ABAT
ARHGEF11	ABCA1
DLG2	ABCA1
DLG3	ABCA1
IKBKG	ABCA1
RAPGEF6	ABCA1
SDHB	ABCA1
SNTB2	ABCA1
COPS5	ABCA10
APOA2	ABCA13
LAMP3	ABCA3
CAV1	ABCB1
BAK1	ABCB10
LAMTOR2	ABCB10
NDUFB11	ABCB10
LY6D	ABCB11
TESK1	ABCB4
PSMB9	ABCB5
ATP6V1D	ABCB7
FECH	ABCB7
ICT1	ABCB7
PCK1	ABCB7
UQCRC1	ABCB7
IMPAD1	ABCB8
LDHAL6B	ABCB8
MTERFD1	ABCB8
PROCR	ABCB8
RAB11FIP5	ABCB8
UBC	ABCB9
AZGP1	ABCC1
DBT	ABCC1
EIF3C	ABCC1
MRPL17	ABCC1
NPM1	ABCC1
PDHX	ABCC1
RAVER1	ABCC1
STT3B	ABCC1
STX4	ABCC1
SURF1	ABCC1
TRAF3	ABCC1
UNC93B1	ABCC1
VCPIP1	ABCC12
ATP6V1B1	ABCC2
CANX	ABCC2
MCPH1	ABCC2
MMGT1	ABCC2
MRP63	ABCC2
MRPL23	ABCC2
MRPL24	ABCC2
MRPS28	ABCC2
NDUFA10	ABCC2
NDUFS8	ABCC2
NFKB1	ABCC2
PTRH2	ABCC2
RAB11B	ABCC2
RDX	ABCC2
SHANK3	ABCC2
SLC9A3R1	ABCC2
SSR1	ABCC2
SYNJ2BP	ABCC2
TOMM20	ABCC2
TOMM22	ABCC2
TOMM70A	ABCC2
CFTR	ABCC4
SLC9A3R1	ABCC4
SNTA1	ABCC4
SNX27	ABCC4
UBC	ABCC4
A1BG	ABCC6
CRYL1	ABCC6
FURIN	ABCC6
VCL	ABCC6
KCNJ8	ABCC8
EEF1G	ABCC9
KCNJ8	ABCC9
LDHA	ABCC9
STX1A	ABCC9
ABCD1	ABCD1
ABCD2	ABCD1
ITPR3	ABCD1
RPSA	ABCD1
TERF2	ABCD1
ABCD2	ABCD2
ABCD3	ABCD2
UBC	ABCD2
ABCD1	ABCD3
ABCD3	ABCD3
AGPS	ABCD3
ATP6V1C1	ABCD3
COL6A2	ABCD3
MDC1	ABCD3
MLF2	ABCD3
MRPL41	ABCD3
NDUFS4	ABCD3
PELO	ABCD3
PEX14	ABCD3
SURF1	ABCD3
SYNJ2BP	ABCD3
TAP1	ABCD3
TOMM40	ABCD3
USP32	ABCD3
ZNF454	ABCD3
PEA15	ABCD4
UBC	ABCD4
XRCC6	ABCD4
COPS5	ABCF1
DHX9	ABCF1
EDC4	ABCF1
EIF2B2	ABCF1
ESR1	ABCF1
GRK5	ABCF1
HNRNPA0	ABCF1
ILF2	ABCF1
LYAR	ABCF1
PSMD7	ABCF1
PSMD8	ABCF1
SIRT7	ABCF1
TBL1XR1	ABCF1
HADHA	ABCF2
HNRNPA2B1	ABCF2
ISG15	ABCF2
PPP1R10	ABCF2
PSMD4	ABCF2
SIRT6	ABCF2
SNW1	ABCF2
UBC	ABCF2
ACIN1	ABCF3
ATP6V1B2	ABCF3
DNALI1	ABCF3
HIRIP3	ABCF3
MOCS2	ABCF3
SLC35E1	ABCF3
SPP1	ABCF3
SRRM2	ABCF3
TOE1	ABCF3
TRIM27	ABCF3
UBC	ABCF3
ABCG4	ABCG1
ABCG5	ABCG1
ABCG2	ABCG2
PIM1	ABCG2
ABCG4	ABCG4
ABCG5	ABCG8
AGPAT2	ABCG8
AKT2	ABCG8
ANG	ABCG8
LMNB1	ABCG8
MAL2	ABCG8
NUPR1	ABCG8
UBC	ABHD11
BZW2	ABHD14A
EIF6	ABHD14A
GINS3	ABHD14A
GSS	ABHD14A
PFAS	ABHD14A
RICTOR	ABHD16A
RNF5	ABHD16A
SPAG7	ABHD16A
TMEM147	ABHD16A
TMEM222	ABHD16A
UBC	ABHD2
DLG4	ABHD5
PLIN1	ABHD5
PNPLA2	ABHD5
UBC	ABHD5
ABL1	ABI1
ABL2	ABI1
BAIAP2	ABI1
CDC123	ABI1
CDK6	ABI1
CRK	ABI1
CRKL	ABI1
CTTN	ABI1
DST	ABI1
ENAH	ABI1
EPS8	ABI1
EPS8L2	ABI1
FER	ABI1
FES	ABI1
FRK	ABI1
FYN	ABI1
GAS7	ABI1
GRB10	ABI1
GRB2	ABI1
HCK	ABI1
HNRNPK	ABI1
INPPL1	ABI1
ITGA4	ABI1
ITK	ABI1
KIAA0408	ABI1
LCK	ABI1
LYN	ABI1
MRFAP1L1	ABI1
NCK1	ABI1
PIK3R1	ABI1
PIK3R2	ABI1
PRKAA1	ABI1
PTPN11	ABI1
RASA1	ABI1
RYK	ABI1
SHC2	ABI1
SOCS7	ABI1
SORBS1	ABI1
SRC	ABI1
SRP68	ABI1
TLN1	ABI1
VAV1	ABI1
WASF2	ABI1
WASL	ABI1
YES1	ABI1
ADAM29	ABI2
ADAM9	ABI2
CASKIN1	ABI2
CCDC36	ABI2
CDK6	ABI2
ENAH	ABI2
IFT20	ABI2
KRT15	ABI2
KRT20	ABI2
NCK2	ABI2
PCM1	ABI2
RAC1	ABI2
SNAP23	ABI2
TRAF3IP1	ABI2
VCL	ABI2
VPS37C	ABI2
ABI3BP	ABI3
CYFIP2	ABI3
DTNBP1	ABI3
ENAH	ABI3
HOMER3	ABI3
PAK1	ABI3
PAK2	ABI3
RUNX1T1	ABI3
SNAP23	ABI3
SOS1	ABI3
TMEM147	ABI3
GOT1	ABI3BP
ABI2	ABL1
ABL1	ABL1
ABL2	ABL1
ABR	ABL1
ACAP1	ABL1
ACTA1	ABL1
ADAM15	ABL1
AHSG	ABL1
AIRE	ABL1
AKAP6	ABL1
ANKRA2	ABL1
APBB1	ABL1
APOL5	ABL1
APP	ABL1
ARHGAP17	ABL1
ARHGEF11	ABL1
ASAP1	ABL1
ASB16	ABL1
ATR	ABL1
BAG1	ABL1
BAZ2A	ABL1
BCAR1	ABL1
BCL2L1	ABL1
BCR	ABL1
BIN1	ABL1
BMP2K	ABL1
BMP8B	ABL1
BRCA1	ABL1
BRCA2	ABL1
BRPF3	ABL1
C3	ABL1
C6	ABL1
CABLES1	ABL1
CABLES2	ABL1
CASP9	ABL1
CAST	ABL1
CAT	ABL1
CAV1	ABL1
CBL	ABL1
CBLB	ABL1
CD19	ABL1
CD2AP	ABL1
CDC27	ABL1
CDK1	ABL1
CDK5	ABL1
CDKN1B	ABL1
CDON	ABL1
CELSR3	ABL1
CENPA	ABL1
CHRD	ABL1
CKAP5	ABL1
CNTFR	ABL1
CNTNAP1	ABL1
CREB1	ABL1
CRK	ABL1
CRKL	ABL1
CSMD2	ABL1
CTAGE5	ABL1
CTNNB1	ABL1
CTNND2	ABL1
CUL7	ABL1
CYP4F2	ABL1
DDB1	ABL1
DDB2	ABL1
DDX41	ABL1
DKKL1	ABL1
DLGAP1	ABL1
DLGAP2	ABL1
DLGAP3	ABL1
DLGAP4	ABL1
DNM2	ABL1
DNM3	ABL1
DOCK3	ABL1
DOK1	ABL1
DOK2	ABL1
DUSP15	ABL1
EFNA5	ABL1
EFS	ABL1
EGFR	ABL1
ENAH	ABL1
EP300	ABL1
EPB41L3	ABL1
EPHB2	ABL1
EPS15	ABL1
ERBB2	ABL1
ERBB3	ABL1
ERBB4	ABL1
FLNA	ABL1
FLNC	ABL1
FOXF2	ABL1
FYB	ABL1
FYN	ABL1
G3BP2	ABL1
GABBR1	ABL1
GNS	ABL1
GPX1	ABL1
GRIN2D	ABL1
GRIP2	ABL1
GSTZ1	ABL1
GSX2	ABL1
GTF2IRD1	ABL1
GTF3A	ABL1
GZMB	ABL1
HCK	ABL1
HCN2	ABL1
HCN4	ABL1
HNRNPR	ABL1
HOXC8	ABL1
HSPA4	ABL1
HSPD1	ABL1
HUWE1	ABL1
INPPL1	ABL1
ITGB2	ABL1
JAK1	ABL1
JAK2	ABL1
KAT5	ABL1
KIFC2	ABL1
KIT	ABL1
LIG3	ABL1
LRBA	ABL1
LRP2	ABL1
LRRK1	ABL1
MAP4K1	ABL1
MAP4K5	ABL1
MBP	ABL1
MED14	ABL1
MED25	ABL1
MEPE	ABL1
MKI67	ABL1
MSH5	ABL1
NBEA	ABL1
NCK1	ABL1
NCKAP5	ABL1
NCKIPSD	ABL1
NCSTN	ABL1
NEK8	ABL1
NELFB	ABL1
NFASC	ABL1
NFKBIA	ABL1
NKX2-1	ABL1
NOTCH3	ABL1
NPVF	ABL1
NTRK1	ABL1
NXPH3	ABL1
OGN	ABL1
ORC1	ABL1
OSBPL5	ABL1
P2RX7	ABL1
PAK2	ABL1
PARK7	ABL1
PAX3	ABL1
PCDHA7	ABL1
PCNA	ABL1
PDIA2	ABL1
PFDN4	ABL1
PIK3R1	ABL1
PKD1	ABL1
PLCG1	ABL1
POLD1	ABL1
PPP3CA	ABL1
PRDX1	ABL1
PRICKLE3	ABL1
PRKCD	ABL1
PRKD1	ABL1
PRKDC	ABL1
PRX	ABL1
PSMA4	ABL1
PSMA7	ABL1
PSMD4	ABL1
PSTPIP1	ABL1
PTGES3	ABL1
PTPN12	ABL1
PTPN18	ABL1
PTPN4	ABL1
PTPN6	ABL1
PXN	ABL1
RAD51	ABL1
RAD9A	ABL1
RAPGEF1	ABL1
RASA1	ABL1
RGS20	ABL1
RIMS1	ABL1
RIN1	ABL1
RIN3	ABL1
ROBO1	ABL1
RPP38	ABL1
RYBP	ABL1
SCARF2	ABL1
SEMA7A	ABL1
SEPN1	ABL1
SF3B4	ABL1
SFN	ABL1
SH3BP1	ABL1
SH3BP2	ABL1
SHANK3	ABL1
SHB	ABL1
SHD	ABL1
SHE	ABL1
SLC22A3	ABL1
SLC24A1	ABL1
SLC9A2	ABL1
SNX12	ABL1
SNX17	ABL1
SNX3	ABL1
SOCS1	ABL1
SORBS1	ABL1
SORBS2	ABL1
SORBS3	ABL1
SOS1	ABL1
SOS2	ABL1
SP1	ABL1
SPRR2A	ABL1
SRC	ABL1
SRPK2	ABL1
ST5	ABL1
STK4	ABL1
STON2	ABL1
STUB1	ABL1
SUV39H2	ABL1
SYNJ2	ABL1
TERF1	ABL1
TGOLN2	ABL1
TLN2	ABL1
TMPO	ABL1
TOP1	ABL1
TOPBP1	ABL1
TP53	ABL1
TRAF6	ABL1
TSKS	ABL1
TUB	ABL1
TULP4	ABL1
UBASH3B	ABL1
UHMK1	ABL1
VAV1	ABL1
VPREB1	ABL1
VPS13A	ABL1
WASF1	ABL1
WNK2	ABL1
XRCC6	ABL1
YTHDC1	ABL1
YWHAB	ABL1
YWHAE	ABL1
YWHAG	ABL1
YWHAH	ABL1
YWHAQ	ABL1
YWHAZ	ABL1
ZAP70	ABL1
ABL2	ABL2
CAT	ABL2
CAV1	ABL2
DLG4	ABL2
DOK1	ABL2
EGFR	ABL2
EPHB2	ABL2
ERBB2	ABL2
ERBB3	ABL2
ERBB4	ABL2
FBXO38	ABL2
FYN	ABL2
GRB2	ABL2
HCK	ABL2
JAK1	ABL2
MAP3K10	ABL2
MED28	ABL2
NCK1	ABL2
OIP5	ABL2
PSMA7	ABL2
SRC	ABL2
TRIP10	ABL2
ACTB	ABLIM1
ACTG1	ABLIM1
APP	ABLIM1
KCNJ12	ABLIM1
UBC	ABLIM1
YWHAE	ABLIM1
ACTA1	ABLIM2
SREBF2	ABLIM2
ACTA1	ABLIM3
ACTC1	ABLIM3
UBC	ABR
CAND1	ABT1
DNTTIP1	ABTB1
SMAD2	ABTB1
SMAD9	ABTB1
COPS5	ABTB2
ESR1	ACAA1
HAT1	ACAA1
HSD17B4	ACAA1
MRPL53	ACAA1
NDUFA2	ACAA1
NDUFA7	ACAA1
PPIB	ACAA1
RPS19	ACAA1
SARNP	ACAA1
SBDS	ACAA1
SCP2	ACAA1
SF3B4	ACAA1
SRPRB	ACAA1
SUGP1	ACAA1
TRAPPC5	ACAA1
TXNDC11	ACAA1
UBC	ACAA1
VDAC3	ACAA1
ZDHHC5	ACAA1
ACO2	ACAA2
H2AFZ	ACAA2
PFN1	ACAA2
SCP2	ACAA2
SF3B4	ACAA2
TOMM40	ACAA2
TP53BP1	ACAA2
VDAC1	ACAA2
ACACA	ACACA
ADRBK1	ACACA
ARRB1	ACACA
ATXN1	ACACA
BRCA1	ACACA
CA9	ACACA
CBL	ACACA
CCT3	ACACA
CDK2	ACACA
CDK4	ACACA
CDK5	ACACA
CDK9	ACACA
CHGB	ACACA
CIAO1	ACACA
COPB1	ACACA
CSK	ACACA
CSNK1A1	ACACA
CSNK1E	ACACA
CSNK2A1	ACACA
CSNK2A2	ACACA
DCAF6	ACACA
EEF2K	ACACA
EIF2AK2	ACACA
EPB41L1	ACACA
ERCC6L	ACACA
GSK3B	ACACA
IFIT1	ACACA
IKBKAP	ACACA
ILK	ACACA
INPPL1	ACACA
KIF5B	ACACA
MID1IP1	ACACA
MLLT1	ACACA
MLLT3	ACACA
MST4	ACACA
MYC	ACACA
MYLK	ACACA
NPM1	ACACA
NUP50	ACACA
OXSR1	ACACA
PBK	ACACA
PHKG2	ACACA
PIK3R2	ACACA
PRKAA1	ACACA
PRKAA2	ACACA
PRKACA	ACACA
PRKACB	ACACA
PRKCD	ACACA
PSMB7	ACACA
RPS6KA1	ACACA
SHC1	ACACA
SIRT7	ACACA
SMEK1	ACACA
STK25	ACACA
STK3	ACACA
STK4	ACACA
TP53RK	ACACA
UBASH3B	ACACA
UBC	ACACA
UBE2N	ACACA
VCP	ACACA
ACACB	ACACB
MID1IP1	ACACB
PRKAA2	ACACB
TBKBP1	ACAD11
ACAD8	ACAD8
ACADM	ACADM
CALM1	ACADM
CUL3	ACADM
HDAC1	ACADM
STRAP	ACADM
SUMO4	ACADM
UBD	ACADM
USP20	ACADM
UBC	ACADSB
USP19	ACADSB
ATF2	ACADVL
CDH1	ACADVL
ICT1	ACADVL
RPSA	ACADVL
ADAMTS1	ACAN
ADAMTS4	ACAN
CD44	ACAN
LUM	ACAN
MMP13	ACAN
MMP3	ACAN
TNFAIP6	ACAN
GRB2	ACAP1
IFFO1	ACAP1
NCK1	ACAP1
SRC	ACAP1
TFRC	ACAP1
UBC	ACAP1
VAMP3	ACAP1
EIF6	ACAP3
SLC35G2	ACAP3
TAB1	ACAP3
ACAA2	ACAT1
ACO2	ACAT1
AGXT	ACAT1
COPS5	ACAT1
CSE1L	ACAT1
CUL1	ACAT1
FBXO6	ACAT1
GH1	ACAT1
ITGA4	ACAT1
MPG	ACAT1
PEX7	ACAT1
RAD21	ACAT1
SDHA	ACAT1
SDHB	ACAT1
SIRT7	ACAT1
TIMM44	ACAT1
TOMM7	ACAT1
TOPBP1	ACAT1
TRAF4	ACAT1
TUBB1	ACAT1
ACAT2	ACAT2
CCNA1	ACAT2
DAK	ACAT2
EIF1B	ACAT2
HMGB3	ACAT2
VASP	ACAT2
VDAC1	ACAT2
DUS3L	ACBD3
GOLGA2	ACBD3
GOLGA3	ACBD3
GOLGB1	ACBD3
HARS	ACBD3
PI4KB	ACBD3
PPM1L	ACBD3
SARS	ACBD3
SNF8	ACBD3
TBCD	ACBD3
TGOLN2	ACBD3
UBC	ACBD3
VPS36	ACBD3
WDR12	ACBD3
ACCS	ACCS
FBF1	ACCS
ADPRH	ACD
ANKMY2	ACD
APOBEC3F	ACD
BAG3	ACD
CKB	ACD
DBNL	ACD
EIF3G	ACD
EIF4B	ACD
ENO2	ACD
FKBP6	ACD
GAPDH	ACD
IVL	ACD
LASP1	ACD
LDHA	ACD
LLGL1	ACD
LRRC25	ACD
NCDN	ACD
NUDC	ACD
NUDCD2	ACD
PAGE2	ACD
PGM2	ACD
RBKS	ACD
RNF8	ACD
RPSA	ACD
SBDS	ACD
STIP1	ACD
STUB1	ACD
SULT1C2	ACD
TAGLN	ACD
TBCD	ACD
TERT	ACD
TINF2	ACD
TOMM34	ACD
TRIM15	ACD
TRIM16	ACD
TUBB2A	ACD
TUBB4B	ACD
UPF1	ACD
XRCC6	ACD
YWHAE	ACD
ZNF790	ACD
AGT	ACE
COMT	ACE
MYH9	ACE
GHRL	ACE2
ACHE	ACHE
CANX	ACHE
COL4A1	ACHE
EIF2D	ACHE
HAND1	ACHE
LAMB1	ACHE
ALYREF	ACIN1
API5	ACIN1
ARMCX3	ACIN1
BANF1	ACIN1
BET1	ACIN1
BOP1	ACIN1
CASP7	ACIN1
CAV1	ACIN1
CSGALNACT1	ACIN1
CSNK2A1	ACIN1
DHRS7B	ACIN1
DHX15	ACIN1
DHX9	ACIN1
EIF4A3	ACIN1
EVPL	ACIN1
GRK5	ACIN1
HDAC6	ACIN1
LGMN	ACIN1
MAGOH	ACIN1
NDUFAF4	ACIN1
PCBD1	ACIN1
PRPF6	ACIN1
PTCD3	ACIN1
RBM39	ACIN1
RHOT2	ACIN1
RRP7A	ACIN1
RRS1	ACIN1
S100A9	ACIN1
SF3A2	ACIN1
SIRT7	ACIN1
SMC1A	ACIN1
SRP14	ACIN1
SRPK2	ACIN1
SUMO1	ACIN1
SUPT16H	ACIN1
THRAP3	ACIN1
TRMT112	ACIN1
BAG3	ACLY
CAND1	ACLY
CCNA1	ACLY
CUL2	ACLY
ESR1	ACLY
IKBKE	ACLY
ISG15	ACLY
KPNA2	ACLY
KPNA4	ACLY
MAGED2	ACLY
MCM2	ACLY
MCM6	ACLY
NCL	ACLY
NME1-NME2	ACLY
SIRT7	ACLY
TFE3	ACLY
VHL	ACLY
AKT1	ACO1
CCDC69	ACO1
CTPS1	ACO1
DCPS	ACO1
FUBP1	ACO1
HIST1H2AB	ACO1
LGALS1	ACO1
MYBPC1	ACO1
NEB	ACO1
PXN	ACO1
SGCG	ACO1
STRAP	ACO1
UBC	ACO1
ATXN1L	ACO2
ITGA4	ACO2
PSMD4	ACO2
SRRM2	ACO2
SUMO4	ACO2
HIBCH	ACOT1
UBC	ACOT1
NDUFAF2	ACOT13
NUP214	ACOT13
PCTP	ACOT13
SBDS	ACOT13
TSFM	ACOT13
ATXN1	ACOT7
ATXN1L	ACOT7
GAPDH	ACOT7
GDI1	ACOT7
NHLRC2	ACOT7
PDIA3	ACOT7
SORD	ACOT7
SUMO1	ACOT7
TNFAIP8	ACOT7
ICT1	ACOT9
MYO16	ACOT9
NYAP2	ACOT9
SHCBP1	ACOT9
COX6B1	ACOX1
M6PR	ACOX1
PEX14	ACOX1
SLC2A4	ACOX1
UBC	ACOX1
SMURF2	ACOX3
ACP1	ACP1
BARD1	ACP1
COPS5	ACP1
EIF1B	ACP1
EIF6	ACP1
EPB41	ACP1
EPHA2	ACP1
FNBP1L	ACP1
IKBKE	ACP1
ITGA4	ACP1
NR3C1	ACP1
PAK2	ACP1
RPL12	ACP1
TNIK	ACP1
UBC	ACP1
VHL	ACP1
DNAJB11	ACP2
M6PR	ACP2
NIF3L1	ACP2
UBC	ACP2
UQCRFS1	ACP2
EGR2	ACP5
GPC4	ACP5
MAPK9	ACP5
PDCD5	ACP5
PPP2CB	ACP5
RPA2	ACP5
SLC35F6	ACP5
SNRNP40	ACP5
TNFSF10	ACP5
UBC	ACP5
ERH	ACP6
GNG7	ACP6
ILK	ACP6
SLC35F6	ACP6
ACPP	ACPP
FEZ2	ACPP
HLA-DRB1	ACPP
HNRNPA2B1	ACPP
SYNGAP1	ACPP
ZNF664	ACPP
SUMO2	ACRBP
GSK3B	ACSBG1
COPS5	ACSBG2
ARL6IP1	ACSF2
CMTM5	ACSF2
CREB3	ACSF2
UBC	ACSF2
AUP1	ACSF3
GLP1R	ACSF3
ACSL4	ACSL3
ILK	ACSL3
MTHFD1	ACSL3
SPG20	ACSL3
YWHAQ	ACSL4
ZNF16	ACSL6
EP300	ACSM5
LEFTY2	ACSS3
ACTA1	ACTA1
CTNND1	ACTA1
GAS2	ACTA1
HCLS1	ACTA1
AARS	ACTA2
ACTC1	ACTA2
CAND1	ACTA2
CCT4	ACTA2
COPS5	ACTA2
CRYAB	ACTA2
CUL1	ACTA2
CUL2	ACTA2
DNASE1	ACTA2
EGFR	ACTA2
EP300	ACTA2
GSTP1	ACTA2
KLHL1	ACTA2
LRRK2	ACTA2
MRPL47	ACTA2
MRPS7	ACTA2
MYH10	ACTA2
MYH9	ACTA2
MYL1	ACTA2
MYL12B	ACTA2
NCF1	ACTA2
PCYT1B	ACTA2
RPL14	ACTA2
RPL17	ACTA2
RPL18	ACTA2
RPS15A	ACTA2
RPS16	ACTA2
RPS23	ACTA2
RPS4X	ACTA2
SNTA1	ACTA2
TSC1	ACTA2
UBC	ACTA2
UBL4A	ACTA2
YWHAQ	ACTA2
ZYX	ACTA2
ACTG1	ACTB
ACTN2	ACTB
AKT1	ACTB
AR	ACTB
BAIAP2	ACTB
BBS4	ACTB
CAND1	ACTB
CARM1	ACTB
CCT4	ACTB
CCT8	ACTB
CDKN1A	ACTB
COPS5	ACTB
CORO1C	ACTB
CPNE4	ACTB
CSNK1A1	ACTB
CYBB	ACTB
DSTN	ACTB
DYNLL1	ACTB
EIF4A3	ACTB
EP300	ACTB
ERBB2	ACTB
FBXO25	ACTB
FHOD1	ACTB
HCK	ACTB
HSPA8	ACTB
ICAM3	ACTB
INO80	ACTB
ITGA4	ACTB
MGMT	ACTB
MORF4L2	ACTB
MRGBP	ACTB
MX1	ACTB
MYL12B	ACTB
MYO1G	ACTB
NCALD	ACTB
NCOA6	ACTB
NEBL	ACTB
OSTF1	ACTB
PCK1	ACTB
PCYT1A	ACTB
PFN1	ACTB
PFN2	ACTB
RAB35	ACTB
RAB4A	ACTB
RAB8B	ACTB
RAD51	ACTB
RCC1	ACTB
RPA1	ACTB
RPA2	ACTB
RUVBL1	ACTB
RUVBL2	ACTB
SMAD3	ACTB
SRC	ACTB
SSH2	ACTB
SYNJ2BP	ACTB
TSC1	ACTB
YWHAQ	ACTB
YWHAZ	ACTB
ACTA1	ACTBL2
ACTG1	ACTBL2
CAND1	ACTBL2
COPS5	ACTBL2
PBK	ACTBL2
ACTB	ACTC1
AFAP1	ACTC1
ANG	ACTC1
CD2AP	ACTC1
DYNLL1	ACTC1
EIF4A3	ACTC1
ESR1	ACTC1
GAPDH	ACTC1
ITGA4	ACTC1
LASP1	ACTC1
LATS1	ACTC1
MAGOH	ACTC1
PRKCE	ACTC1
TRAF3IP1	ACTC1
TWF1	ACTC1
ACTA1	ACTG1
ACTG1	ACTG1
CAP2	ACTG1
CAPZA3	ACTG1
CTBP2	ACTG1
CYBB	ACTG1
FHOD1	ACTG1
IKBKG	ACTG1
ITGA4	ACTG1
MORF4L2	ACTG1
MRGBP	ACTG1
PFN2	ACTG1
RPS6KA5	ACTG1
RUVBL1	ACTG1
RUVBL2	ACTG1
SUMO4	ACTG1
TMSB4Y	ACTG1
TNFRSF1A	ACTG1
WIPF1	ACTG1
YWHAQ	ACTG1
YWHAZ	ACTG1
ARRB2	ACTG2
CBL	ACTG2
EMD	ACTG2
KAT5	ACTG2
LRRK2	ACTG2
NOP56	ACTG2
SHBG	ACTG2
UBC	ACTG2
UBL4A	ACTG2
ACTR5	ACTL6A
ACTR8	ACTL6A
BANF1	ACTL6A
BAZ1B	ACTL6A
BCL7C	ACTL6A
CAND1	ACTL6A
CDK9	ACTL6A
EWSR1	ACTL6A
FLII	ACTL6A
H2AFZ	ACTL6A
HDAC2	ACTL6A
ING2	ACTL6A
INO80	ACTL6A
INO80B	ACTL6A
INO80E	ACTL6A
KAT2A	ACTL6A
MORF4L1	ACTL6A
MORF4L2	ACTL6A
MRGBP	ACTL6A
RUVBL1	ACTL6A
RUVBL2	ACTL6A
SMARCA2	ACTL6A
SMARCC1	ACTL6A
SMARCD1	ACTL6A
SOX2	ACTL6A
YY1	ACTL6A
CDKN1A	ACTL6B
SMARCA2	ACTL6B
SOCS6	ACTL7A
UBC	ACTL8
ACTN1	ACTN1
ACTN2	ACTN1
ACTN4	ACTN1
APC	ACTN1
ATF2	ACTN1
ATXN2	ACTN1
BTK	ACTN1
CAMK2A	ACTN1
CBL	ACTN1
CD81	ACTN1
CDAN1	ACTN1
CDH1	ACTN1
CDK5	ACTN1
CDK5R2	ACTN1
CLIC5	ACTN1
COL17A1	ACTN1
CSRP1	ACTN1
CSRP3	ACTN1
CTNNA1	ACTN1
DCAF8	ACTN1
DDN	ACTN1
ESR1	ACTN1
FAF2	ACTN1
FBP1	ACTN1
FXN	ACTN1
GTF2H1	ACTN1
ICAM1	ACTN1
ISG15	ACTN1
ITGB1	ACTN1
ITGB3	ACTN1
KAT2B	ACTN1
KPNA2	ACTN1
LPP	ACTN1
MAGEA11	ACTN1
MAP1A	ACTN1
MAP3K1	ACTN1
MED14	ACTN1
MYOZ1	ACTN1
MYOZ2	ACTN1
MYOZ3	ACTN1
NCOA1	ACTN1
NEBL	ACTN1
NR1H3	ACTN1
PALLD	ACTN1
PARVB	ACTN1
PDHX	ACTN1
PDLIM1	ACTN1
PHB	ACTN1
PIAS4	ACTN1
PKN1	ACTN1
PSEN1	ACTN1
PTK2	ACTN1
PTPN6	ACTN1
PYGB	ACTN1
RAVER1	ACTN1
RPS27	ACTN1
SF3A3	ACTN1
SIRT7	ACTN1
SLC2A4	ACTN1
SRC	ACTN1
SSX2IP	ACTN1
STAM2	ACTN1
SUMO1	ACTN1
SUMO3	ACTN1
TRAF4	ACTN1
TUBA1A	ACTN1
VCP	ACTN1
ZYX	ACTN1
ACTN2	ACTN2
GRIN2B	ACTN2
MED14	ACTN2
NCOR1	ACTN2
PDLIM3	ACTN2
TUBA1A	ACTN2
TUBA4A	ACTN2
YWHAQ	ACTN2
ZYX	ACTN2
ACTN2	ACTN3
ACTN4	ACTN3
FBP1	ACTN3
MYPN	ACTN3
ACTC1	ACTN4
ACTN2	ACTN4
ATP6V1B1	ACTN4
CAMK2A	ACTN4
CAMK2B	ACTN4
CD81	ACTN4
CDH1	ACTN4
COIL	ACTN4
COL17A1	ACTN4
CTNNB1	ACTN4
ESR1	ACTN4
FCHO2	ACTN4
FMNL1	ACTN4
ICAM1	ACTN4
INO80	ACTN4
ISG15	ACTN4
ITGA4	ACTN4
ITGB1	ACTN4
KPNA2	ACTN4
LRRC7	ACTN4
MAGI1	ACTN4
MYOZ1	ACTN4
MYOZ2	ACTN4
NOS3	ACTN4
POT1	ACTN4
PSMA3	ACTN4
PTPN11	ACTN4
PTPN6	ACTN4
RIPK3	ACTN4
RPS27	ACTN4
SF3A3	ACTN4
SIRT7	ACTN4
SLC2A4	ACTN4
STAT1	ACTN4
TJP1	ACTN4
TRAF3IP1	ACTN4
TRIM3	ACTN4
TXN	ACTN4
UBC	ACTN4
USP6NL	ACTN4
VCP	ACTN4
VDR	ACTN4
YWHAZ	ACTN4
ACTA1	ACTR10
ACTR1A	ACTR10
ACTR1B	ACTR10
CAPZA1	ACTR10
DCTN1	ACTR10
DCTN2	ACTR10
DCTN3	ACTR10
DCTN4	ACTR10
LMNB1	ACTR10
RABEP1	ACTR10
UBC	ACTR10
ACTB	ACTR1A
ACTR1A	ACTR1A
ACTR1B	ACTR1A
CEP76	ACTR1A
COG3	ACTR1A
COPS5	ACTR1A
CUL1	ACTR1A
DCTN1	ACTR1A
DCTN2	ACTR1A
DCTN3	ACTR1A
DCTN4	ACTR1A
DCTN5	ACTR1A
DCTN6	ACTR1A
NUP133	ACTR1A
RRS1	ACTR1A
SPTBN1	ACTR1A
ACTA1	ACTR1B
DCTN1	ACTR1B
DCTN3	ACTR1B
SNCA	ACTR1B
ACTC1	ACTR2
ACTR3B	ACTR2
ALAD	ACTR2
ANP32B	ACTR2
ARPC4	ACTR2
ARPC5L	ACTR2
BAK1	ACTR2
CALR	ACTR2
CORO1C	ACTR2
CRTAP	ACTR2
EFTUD1	ACTR2
EIF1B	ACTR2
ELF5	ACTR2
ESR1	ACTR2
FBXO6	ACTR2
FUBP1	ACTR2
GRPEL1	ACTR2
HCLS1	ACTR2
HIST1H2AB	ACTR2
IQGAP2	ACTR2
NSUN2	ACTR2
OSGEP	ACTR2
PANK4	ACTR2
PPME1	ACTR2
RANGAP1	ACTR2
RPA1	ACTR2
RPRD1A	ACTR2
RPRD1B	ACTR2
SIRT7	ACTR2
TOM1L1	ACTR2
TPRKB	ACTR2
TTLL12	ACTR2
UBE2N	ACTR2
WASL	ACTR2
ZNF259	ACTR2
ACTB	ACTR3
ACTR2	ACTR3
ANP32B	ACTR3
ARPC1A	ACTR3
ARPC4	ACTR3
ARPC5L	ACTR3
CEP97	ACTR3
CTTN	ACTR3
EIF1B	ACTR3
ESR1	ACTR3
FKBP10	ACTR3
FUBP1	ACTR3
HCLS1	ACTR3
HEATR2	ACTR3
LRRK2	ACTR3
METTL1	ACTR3
NCKIPSD	ACTR3
PUS1	ACTR3
RAD21	ACTR3
RPA1	ACTR3
RPRD1B	ACTR3
SIRT7	ACTR3
TTLL12	ACTR3
UGGT1	ACTR3
WASL	ACTR3
AKAP9	ACTR3B
ARPC1A	ACTR3B
ARPC4	ACTR3B
ARPC5L	ACTR3B
CDKN2A	ACTR3B
PSMD3	ACTR3B
RBL1	ACTR3B
RSRC1	ACTR3B
TMEM33	ACTR3B
UBC	ACTR3B
ACTR8	ACTR5
CSNK2B	ACTR5
H2AFX	ACTR5
INO80	ACTR5
INO80B	ACTR5
RUVBL1	ACTR5
RUVBL2	ACTR5
YY1	ACTR5
BMPR2	ACTR8
INO80B	ACTR8
RUVBL1	ACTR8
ACVR1	ACVR1
BMPR1A	ACVR1
CHN1	ACVR1
DCAF6	ACVR1
DUSP13	ACVR1
ENG	ACVR1
FANCL	ACVR1
FBXO3	ACVR1
FBXO30	ACVR1
FCHO1	ACVR1
FGD6	ACVR1
FKBP4	ACVR1
GDF5	ACVR1
INHBB	ACVR1
INHBC	ACVR1
NKIRAS1	ACVR1
NRAS	ACVR1
PLEKHB1	ACVR1
RAB25	ACVR1
RAB3B	ACVR1
RAB6B	ACVR1
RAP2A	ACVR1
RASD2	ACVR1
RASL12	ACVR1
RHEBL1	ACVR1
RHOBTB1	ACVR1
RHOJ	ACVR1
RPS27A	ACVR1
RRAS2	ACVR1
SMAD5	ACVR1
SMAD9	ACVR1
SQSTM1	ACVR1
TGFBR1	ACVR1
TTC17	ACVR1
TTC27	ACVR1
UBE2E3	ACVR1
UBXN1	ACVR1
USP39	ACVR1
VDR	ACVR1
BAG6	ACVR1B
BMPR2	ACVR1B
FKBP1A	ACVR1B
GDF11	ACVR1B
HSP90AA1	ACVR1B
HSP90AB1	ACVR1B
IGSF1	ACVR1B
INHBB	ACVR1B
INHBC	ACVR1B
NEDD4L	ACVR1B
OS9	ACVR1B
PEG10	ACVR1B
PRKACB	ACVR1B
RXRA	ACVR1B
SMAD2	ACVR1B
SMAD3	ACVR1B
SMAD6	ACVR1B
SMAD7	ACVR1B
SMURF1	ACVR1B
SNX1	ACVR1B
SNX2	ACVR1B
TGFBRAP1	ACVR1B
TSC22D1	ACVR1B
UBC	ACVR1B
ACVR2A	ACVR2A
ACVRL1	ACVR2A
ENG	ACVR2A
GDF5	ACVR2A
GDF9	ACVR2A
INHBA	ACVR2A
INHBC	ACVR2A
MAGI2	ACVR2A
SYNJ2BP	ACVR2A
ACY1	ACY1
APP	ACY1
BBS2	ACY1
BBS4	ACY1
BBS7	ACY1
NPM1	ACY1
POT1	ACY1
TERF1	ACY1
TTC1	ACY1
UBC	ACY1
ACY3	ACY3
RARG	ACY3
ACYP2	ACYP2
ADORA1	ADA
DPP4	ADA
GRB2	ADA
PIAS2	ADA
SGCD	ADA
AR	ADAM10
AXL	ADAM10
EPHA3	ADAM10
LCK	ADAM10
MAD2L1	ADAM10
MSRB2	ADAM10
PDIA3	ADAM10
PHB	ADAM10
SH3D19	ADAM10
TGFA	ADAM10
UBC	ADAM10
ACTN2	ADAM12
EGF	ADAM12
FST	ADAM12
FSTL3	ADAM12
SRC	ADAM12
ARHGEF6	ADAM15
FYN	ADAM15
GRB2	ADAM15
HCK	ADAM15
LCK	ADAM15
LYN	ADAM15
MAD2L1	ADAM15
MAPK3	ADAM15
NCK1	ADAM15
NPHP1	ADAM15
PACSIN3	ADAM15
PTK6	ADAM15
SH3D19	ADAM15
SH3GLB1	ADAM15
SH3PXD2A	ADAM15
SH3RF3	ADAM15
SNX30	ADAM15
SORBS1	ADAM15
SPAG5	ADAM15
SRC	ADAM15
TIMP3	ADAM15
TRIP13	ADAM15
UBC	ADAM15
YES1	ADAM15
PTPN3	ADAM17
TNF	ADAM17
ABI2	ADAM19
COPB1	ADAM19
ESF1	ADAM19
NRG1	ADAM19
CD9	ADAM2
CLGN	ADAM2
CRYAB	ADAM2
ABI2	ADAM22
CSNK1E	ADAM22
HCK	ADAM22
LGI1	ADAM22
LYN	ADAM22
MYB	ADAM22
RAC2	ADAM22
YWHAQ	ADAM22
YWHAZ	ADAM22
PRNP	ADAM23
YWHAZ	ADAM23
ITGA4	ADAM28
FST	ADAM8
FSTL3	ADAM8
CDH1	ADAM9
SH3D19	ADAM9
SH3GLB1	ADAM9
TNF	ADAM9
CDKN1A	ADAMTS10
HMGCL	ADAMTS10
LAMTOR3	ADAMTS10
SMN1	ADAMTS10
TK1	ADAMTS10
PIK3R5	ADAMTS2
ADAMTS4	ADAMTS4
FN1	ADAMTS4
ACAN	ADAMTS5
MMP13	ADAMTS5
FBLN1	ADAMTSL2
NECAB2	ADAMTSL2
AQP1	ADAMTSL4
COL8A1	ADAMTSL4
HOXA1	ADAMTSL4
STK16	ADAMTSL4
TUBGCP4	ADAMTSL4
AP3B2	ADAP1
CSNK1A1	ADAP1
KIF13B	ADAP1
NCL	ADAP1
PIK3CA	ADAP1
PRKCE	ADAP1
PRKD1	ADAP1
PSME3	ADAP1
PURA	ADAP1
RPS9	ADAP1
SF3A3	ADAP1
SRSF2	ADAP1
SUB1	ADAP1
SUPV3L1	ADAP1
ADAP2	ADAP2
CAND1	ADAR
CUL3	ADAR
DHX9	ADAR
DICER1	ADAR
EIF2AK2	ADAR
SNRPN	ADAR
SUMO1	ADAR
TARBP2	ADAR
TGM2	ADAR
UBE2I	ADAR
UPF1	ADAR
XPO1	ADAR
PPP2CB	ADARB1
SUMO1	ADARB2
KAT2A	ADAT3
YWHAQ	ADCK2
ICT1	ADCK3
IRAK2	ADCK3
MAGED1	ADCK3
RABAC1	ADCK3
UBC	ADCK3
VCP	ADCK3
ILK	ADCK4
STK4	ADCY10
ADCY1	ADCY2
ADCY5	ADCY2
STOML3	ADCY3
TAT	ADCY3
UBC	ADCY3
ADCY5	ADCY5
COX3	ADCY5
GNAI1	ADCY5
GNB2	ADCY5
MYCBP2	ADCY5
RANBP9	ADCY5
SNAPIN	ADCY5
TSPAN7	ADCY5
TUB	ADCY5
UBC	ADCY5
ATXN1	ADCY6
GNAS	ADCY6
RAF1	ADCY6
XRCC6	ADCY7
UBC	ADCY9
CASP3	ADD1
CSNK2B	ADD1
HDAC1	ADD1
HSPH1	ADD1
MMS19	ADD1
ROCK1	ADD1
SIN3A	ADD1
SMARCA2	ADD1
SMARCC1	ADD1
TK1	ADD1
UBC	ADD1
VCP	ADD1
PTPRZ1	ADD2
ADH1A	ADH1A
CSNK2A2	ADH1A
GNB2L1	ADH1B
PML	ADH1B
SERPINA3	ADH1B
ADH1C	ADH1C
ADH5	ADH5
VTN	ADH5
RASSF5	ADH6
RPAIN	ADH6
RSL1D1	ADH6
TNIP1	ADH6
ADH7	ADH7
CAND1	ADH7
GNAQ	ADHFE1
BAG3	ADI1
DBT	ADI1
OSTF1	ADI1
ADIPOQ	ADIPOQ
ADIPOR1	ADIPOQ
GSTK1	ADIPOQ
ADIPOR1	ADIPOR1
DPH3	ADIPOR1
NAA20	ADIPOR1
NFKBIL1	ADIPOR1
GSK3B	ADIRF
RPS6KA6	ADIRF
UBC	ADIRF
FICD	ADK
SRD5A3	ADK
ADM	ADM
CALCRL	ADM
CFH	ADM
MME	ADM
CBX3	ADNP
NFIA	ADNP
RRS1	ADNP
SIRT7	ADNP
CBX1	ADNP2
CBX3	ADNP2
CBX5	ADNP2
NFYC	ADNP2
UBC	ADNP2
YWHAQ	ADORA3
YWHAZ	ADORA3
GDF9	ADPGK
TADA3	ADPGK
TCAP	ADPGK
UBQLN4	ADPGK
HIST1H1A	ADPRH
FRA10AC1	ADPRHL2
HEXDC	ADPRHL2
UBC	ADPRM
ABR	ADRA1A
ADRA1B	ADRA1A
ARRB1	ADRA1A
BMP1	ADRA1A
CXCR1	ADRA1A
CXCR2	ADRA1A
NOS1	ADRA1A
PPP1R9B	ADRA1A
ALB	ADRA1B
DRD4	ADRA1B
GNAQ	ADRA1B
NOS1	ADRA1B
PPP1R9B	ADRA1B
PRKCA	ADRA1B
SAG	ADRA1B
STAT1	ADRA1B
EIF2B1	ADRA2A
GNAI2	ADRA2A
GNG2	ADRA2A
GRIA2	ADRA2A
EIF2B1	ADRA2B
GNAI2	ADRA2B
PPP1R9B	ADRA2B
UCHL1	ADRA2B
ACTG1	ADRB2
ADRB2	ADRB2
AMFR	ADRB2
AP2B1	ADRB2
ATP1B3	ADRB2
ATP5O	ADRB2
C1QBP	ADRB2
CAV3	ADRB2
CLGN	ADRB2
DAD1	ADRB2
DLAT	ADRB2
DNAJB11	ADRB2
DSG2	ADRB2
EIF2B1	ADRB2
ETFB	ADRB2
FAM162A	ADRB2
GAPDH	ADRB2
GNB2L1	ADRB2
GNB4	ADRB2
GNG2	ADRB2
HADHB	ADRB2
HLA-B	ADRB2
HSD17B12	ADRB2
HSPA1A	ADRB2
HSPA5	ADRB2
IDH2	ADRB2
IDH3A	ADRB2
IDH3G	ADRB2
KCNJ3	ADRB2
KCNJ5	ADRB2
KIAA0368	ADRB2
KPNB1	ADRB2
KRT5	ADRB2
MCCC2	ADRB2
MTHFD1	ADRB2
NDUFS3	ADRB2
NPLOC4	ADRB2
NSF	ADRB2
PC	ADRB2
PDIA6	ADRB2
RANBP2	ADRB2
SEC61A1	ADRB2
SLC25A5	ADRB2
SLC25A6	ADRB2
SLC9A3R1	ADRB2
SLC9A3R2	ADRB2
SLIRP	ADRB2
SYNJ2BP	ADRB2
TARDBP	ADRB2
TM9SF3	ADRB2
TMEM33	ADRB2
TOMM70A	ADRB2
TUBB	ADRB2
UQCRC2	ADRB2
USP20	ADRB2
VCP	ADRB2
ACACB	ADRBK1
ACTBL2	ADRBK1
ADRA2A	ADRBK1
ADRB2	ADRBK1
ADRBK1	ADRBK1
ADRBK2	ADRBK1
AKAP12	ADRBK1
ATP5A1	ADRBK1
CAPN2	ADRBK1
CAV1	ADRBK1
CORO1C	ADRBK1
CSNK2B	ADRBK1
DCD	ADRBK1
DDX21	ADRBK1
DNAJA1	ADRBK1
DNAJA2	ADRBK1
EGF	ADRBK1
EGFR	ADRBK1
EPHA2	ADRBK1
FASN	ADRBK1
FAU	ADRBK1
FBL	ADRBK1
GFAP	ADRBK1
GIT1	ADRBK1
GNA15	ADRBK1
GNAQ	ADRBK1
GRM1	ADRBK1
H1FX	ADRBK1
HBA1	ADRBK1
HIST1H1B	ADRBK1
HIST1H1C	ADRBK1
HIST1H4A	ADRBK1
HP	ADRBK1
HSPA1A	ADRBK1
HSPA1L	ADRBK1
HSPA5	ADRBK1
HSPH1	ADRBK1
KCNIP3	ADRBK1
LSM12	ADRBK1
MAPK3	ADRBK1
MC4R	ADRBK1
MCCC2	ADRBK1
NCL	ADRBK1
PDC	ADRBK1
PDCL	ADRBK1
PDE6G	ADRBK1
PDGFRB	ADRBK1
PEBP1	ADRBK1
PIK3CG	ADRBK1
PRKCA	ADRBK1
PRKCG	ADRBK1
PSMC2	ADRBK1
PSMC6	ADRBK1
PSMD3	ADRBK1
PTPLAD1	ADRBK1
RASGRF1	ADRBK1
RCVRN	ADRBK1
RHO	ADRBK1
RPL17	ADRBK1
RPL22	ADRBK1
RPL23	ADRBK1
RPL24	ADRBK1
RPL26	ADRBK1
RPL29	ADRBK1
RPL31	ADRBK1
RPL32	ADRBK1
RPL36A	ADRBK1
RPL37A	ADRBK1
RPL38	ADRBK1
RPS10	ADRBK1
RPS11	ADRBK1
RPS13	ADRBK1
RPS14	ADRBK1
RPS16	ADRBK1
RPS19	ADRBK1
RPS2	ADRBK1
RPS23	ADRBK1
RPS25	ADRBK1
RPS27	ADRBK1
RPS27L	ADRBK1
RPS3	ADRBK1
RPS3A	ADRBK1
RPS4X	ADRBK1
RPS5	ADRBK1
RPS6	ADRBK1
RPS8	ADRBK1
SHROOM3	ADRBK1
SLC25A5	ADRBK1
SLC25A6	ADRBK1
SLC9A3R1	ADRBK1
SRC	ADRBK1
STK4	ADRBK1
THOC3	ADRBK1
TUBB	ADRBK1
TUBB4B	ADRBK1
TUFM	ADRBK1
UBC	ADRBK1
USP11	ADRBK1
YME1L1	ADRBK1
CXCR4	ADRBK2
GIT1	ADRBK2
ATP6V0D2	ADRM1
BIRC2	ADRM1
DDI1	ADRM1
GH1	ADRM1
NOS2	ADRM1
PSMA2	ADRM1
PSMA6	ADRM1
PSMC3	ADRM1
PSMC6	ADRM1
PSMD11	ADRM1
PSMD3	ADRM1
PSMD4	ADRM1
PSMD7	ADRM1
PSMD8	ADRM1
RPS21	ADRM1
RPS8	ADRM1
USMG5	ADRM1
API5	ADSL
BTF3L4	ADSL
CTSC	ADSL
DNAJB1	ADSL
DRG2	ADSL
EHD4	ADSL
EIF1AX	ADSL
GTF2I	ADSL
NOV	ADSL
NPLOC4	ADSL
NT5C2	ADSL
OXSR1	ADSL
PAIP1	ADSL
PDE12	ADSL
PLIN3	ADSL
RAD23B	ADSL
SAE1	ADSL
SUMO1	ADSL
TWF1	ADSL
TYMS	ADSL
UBC	ADSL
UBQLN2	ADSL
USP4	ADSL
WDR4	ADSL
ACTA1	ADSS
CBX3	ADSS
CHMP4A	ADSS
HSPE1	ADSS
IDH1	ADSS
IKBKE	ADSS
OXCT1	ADSS
PDIA3	ADSS
RNH1	ADSS
SMYD1	ADSS
TALDO1	ADSS
THOP1	ADSS
ADSSL1	ADSSL1
YWHAZ	ADSSL1
HIST1H1A	AEBP2
HIST1H1C	AEBP2
JARID2	AEBP2
JMJD6	AEBP2
RALYL	AEBP2
SETD8	AEBP2
SUZ12	AEBP2
UBC	AEBP2
AES	AES
AR	AES
ATXN1L	AES
FAM203A	AES
GABARAP	AES
HDAC3	AES
HMGB1	AES
HNF1A	AES
HNRNPAB	AES
[truncated: 170,848 more rows]
