# Supplementary material for: Functional orderly topography of brain networks associated with gene expression heterogeneity
Source: Commun Biol. 2022 Oct 11;5:1083. doi: 10.1038/s42003-022-04039-8 (PMC9554040; doi:10.1038/s42003-022-04039-8)
Supplement: Supplementary file 7 — Supplementary Data 4 [file 42003_2022_4039_MOESM7_ESM.xlsx]

## Sheet: Sheet1
Structure name	Frontal pole, cerebral cortex	Somatomotor areas	Somatosensory areas	Infralimbic area	Gustatory areas	Visceral area	Auditory areas	Visual areas	Anterior cingulate area	Prelimbic area	Orbital area	Agranular insular area	Retrosplenial area	Posterior parietal association areas	Temporal association areas	Perirhinal area	Ectorhinal area	Main olfactory bulb	Accessory olfactory bulb	Anterior olfactory nucleus	Taenia tecta	Dorsal peduncular area	Piriform area	Nucleus of the lateral olfactory tract	Cortical amygdalar area	Piriform-amygdalar area	Postpiriform transition area	Ammon's horn	Dentate gyrus	Fasciola cinerea	Induseum griseum	Entorhinal area	Parasubiculum	Postsubiculum	Presubiculum	Subiculum	Claustrum	Endopiriform nucleus	Lateral amygdalar nucleus	Basolateral amygdalar nucleus	Basomedial amygdalar nucleus	Posterior amygdalar nucleus	Striatum dorsal region	Striatum ventral region	Lateral septal complex	Striatum-like amygdalar nuclei	Pallidum, dorsal region	Pallidum, ventral region	Pallidum, medial region
Structure ID	184	500	453	44	1057	677	247	669	31	972	714	95	254	22	541	922	895	507	151	159	589	814	961	619	631	788	566	375	726	982	19	909	843	1037	1084	502	583	942	131	295	319	780	485	493	275	278	818	835	826
expressnum	1426	1819	1731	1783	1779	1790	1797	1646	1841	1853	1838	1792	1655	1763	1830	1954	1834	1643	1623	1506	1824	1778	1687	1380	1564	1381	1720	1637	1642	1562	1477	1806	1463	1528	1443	1602	1768	1761	1695	1807	1702	1743	1315	1345	1369	1470	1245	1393	1391
hkpercent	39.4811	31.3359	32.9289	31.9686	32.0405	31.8436	31.7195	34.6294	30.9614	30.7609	31.012	31.808	34.4411	32.3313	31.1475	29.1709	31.0796	34.5709	35.0585	37.7822	31.25	32.0585	33.7878	40.6522	36.445	40.4779	33.0233	34.8198	34.7138	36.2996	38.5917	31.5615	38.961	37.3037	39.501	35.5805	32.2398	32.368	33.5693	31.544	33.49	32.7022	42.8897	42.2305	41.4901	38.7755	45.6225	40.9189	40.9058
tspercent	0.911641	0.274876	0.11554	0.11217	0	0.0558659	0.0556483	0.121507	0.0543183	0.215866	0.272035	0	0.060423	0.0567215	0.0546448	0.716479	0.109051	1.39988	1.91004	0.132802	0.219298	0.337458	0.118554	0.144928	0.255754	0.0724113	0.581395	0.366524	1.76614	2.62484	0.13541	0.166113	0.0683527	0.065445	0	0.124844	0.452489	0.0567859	0.0589971	0.221361	0.293772	1.43431	0.912548	0.0743494	0.511322	0	0	0	0.0718907
averagedegree	3.58696	3.46868	3.43736	3.46785	3.43172	3.42919	3.55459	3.56522	3.46253	3.44563	3.4435	3.44946	3.56542	3.53333	3.50968	3.398	3.47222	3.52983	3.58603	3.62624	3.43011	3.45	3.51701	3.70056	3.53827	3.72576	3.4447	3.48506	3.47806	3.51095	3.54208	3.40347	3.6066	3.57284	3.61082	3.52887	3.46171	3.48552	3.58486	3.47198	3.54773	3.47807	3.65768	3.70219	3.67925	3.6743	3.70141	3.61538	3.6371
mean path length	4.30593	4.00573	3.99789	4.06718	3.9897	3.96376	4.12848	4.07492	4.06867	4.13516	4.058	4.13956	3.99531	4.06869	4.13407	4.15847	4.15372	4.10075	4.04764	3.93554	4.06073	4.06533	4.10136	3.81675	4.0151	3.95774	4.18834	3.93841	3.99908	3.93768	3.90379	4.16363	3.92784	3.93631	3.90929	3.91892	4.06007	4.0051	4.03761	4.11617	4.11951	4.09099	3.78335	3.82156	3.79078	3.93679	4.01931	4.01593	3.93382
clustering coefficient	0.125185	0.131521	0.137224	0.13588	0.127857	0.140802	0.128191	0.138805	0.133236	0.124552	0.125716	0.134492	0.14095	0.132475	0.124254	0.129689	0.129573	0.131039	0.130476	0.146555	0.131867	0.129931	0.13735	0.157459	0.138805	0.15573	0.134852	0.144545	0.136091	0.159489	0.145003	0.1314	0.143602	0.15293	0.156151	0.140351	0.143652	0.137606	0.136564	0.125423	0.129205	0.120938	0.173411	0.165827	0.156525	0.138445	0.146469	0.145269	0.150828
eigen entropy	4.76318	5.18297	5.13533	5.09844	5.13213	5.15935	5.18054	5.10982	5.17731	5.1561	5.15404	5.15089	5.08849	5.14319	5.16965	5.22125	5.1525	5.035	4.96504	5.02976	5.1524	5.13014	5.09955	4.90166	5.02085	4.93664	5.07424	5.11691	5.11133	5.05323	5.03817	5.09804	5.01767	5.02938	5.01122	5.11516	5.14672	5.1318	5.11857	5.15839	5.11713	5.13635	4.93425	4.92335	4.98026	5.05879	4.91746	5.00343	4.97448
[truncated: 24 more columns]

## Sheet: Sheet2
	Structure ID	expressnum	hkpercent	tspercent	average degree	mean path length	clustering coefficient	eigen entropy
Frontal pole, cerebral cortex	184	1426	39.4811	0.9116	3.587	4.3059	0.1252	4.7632
Somatomotor areas	500	1819	31.3359	0.2749	3.4687	4.0057	0.1315	5.183
Somatosensory areas	453	1731	32.9289	0.1155	3.4374	3.9979	0.1372	5.1353
Infralimbic area	44	1783	31.9686	0.1122	3.4678	4.0672	0.1359	5.0984
Gustatory areas	1057	1779	32.0405	0	3.4317	3.9897	0.1279	5.1321
Visceral area	677	1790	31.8436	0.0559	3.4292	3.9638	0.1408	5.1593
Auditory areas	247	1797	31.7195	0.0556	3.5546	4.1285	0.1282	5.1805
Visual areas	669	1646	34.6294	0.1215	3.5652	4.0749	0.1388	5.1098
Anterior cingulate area	31	1841	30.9614	0.0543	3.4625	4.0687	0.1332	5.1773
Prelimbic area	972	1853	30.7609	0.2159	3.4456	4.1352	0.1246	5.1561
Orbital area	714	1838	31.012	0.272	3.4435	4.058	0.1257	5.154
Agranular insular area	95	1792	31.808	0	3.4495	4.1396	0.1345	5.1509
Retrosplenial area	254	1655	34.4411	0.0604	3.5654	3.9953	0.1409	5.0885
Posterior parietal association areas	22	1763	32.3313	0.0567	3.5333	4.0687	0.1325	5.1432
Temporal association areas	541	1830	31.1475	0.0546	3.5097	4.1341	0.1243	5.1696
Perirhinal area	922	1954	29.1709	0.7165	3.398	4.1585	0.1297	5.2212
Ectorhinal area	895	1834	31.0796	0.1091	3.4722	4.1537	0.1296	5.1525
Main olfactory bulb	507	1643	34.5709	1.3999	3.5298	4.1008	0.131	5.035
Accessory olfactory bulb	151	1623	35.0585	1.91	3.586	4.0476	0.1305	4.965
Anterior olfactory nucleus	159	1506	37.7822	0.1328	3.6262	3.9355	0.1466	5.0298
Taenia tecta	589	1824	31.25	0.2193	3.4301	4.0607	0.1319	5.1524
Dorsal peduncular area	814	1778	32.0585	0.3375	3.45	4.0653	0.1299	5.1301
Piriform area	961	1687	33.7878	0.1186	3.517	4.1014	0.1373	5.0995
Nucleus of the lateral olfactory tract	619	1380	40.6522	0.1449	3.7006	3.8168	0.1575	4.9017
Cortical amygdalar area	631	1564	36.445	0.2558	3.5383	4.0151	0.1388	5.0208
Piriform-amygdalar area	788	1381	40.4779	0.0724	3.7258	3.9577	0.1557	4.9366
Postpiriform transition area	566	1720	33.0233	0.5814	3.4447	4.1883	0.1349	5.0742
Ammon's horn	375	1637	34.8198	0.3665	3.4851	3.9384	0.1445	5.1169
Dentate gyrus	726	1642	34.7138	1.7661	3.4781	3.9991	0.1361	5.1113
Fasciola cinerea	982	1562	36.2996	2.6248	3.5109	3.9377	0.1595	5.0532
Induseum griseum	19	1477	38.5917	0.1354	3.5421	3.9038	0.145	5.0382
Entorhinal area	909	1806	31.5615	0.1661	3.4035	4.1636	0.1314	5.098
Parasubiculum	843	1463	38.961	0.0684	3.6066	3.9278	0.1436	5.0177
Postsubiculum	1037	1528	37.3037	0.0654	3.5728	3.9363	0.1529	5.0294
Presubiculum	1084	1443	39.501	0	3.6108	3.9093	0.1562	5.0112
Subiculum	502	1602	35.5805	0.1248	3.5289	3.9189	0.1404	5.1152
Claustrum	583	1768	32.2398	0.4525	3.4617	4.0601	0.1437	5.1467
Endopiriform nucleus	942	1761	32.368	0.0568	3.4855	4.0051	0.1376	5.1318
Lateral amygdalar nucleus	131	1695	33.5693	0.059	3.5849	4.0376	0.1366	5.1186
Basolateral amygdalar nucleus	295	1807	31.544	0.2214	3.472	4.1162	0.1254	5.1584
Basomedial amygdalar nucleus	319	1702	33.49	0.2938	3.5477	4.1195	0.1292	5.1171
Posterior amygdalar nucleus	780	1743	32.7022	1.4343	3.4781	4.091	0.1209	5.1363
Striatum dorsal region	485	1315	42.8897	0.9125	3.6577	3.7834	0.1734	4.9343
Striatum ventral region	493	1345	42.2305	0.0743	3.7022	3.8216	0.1658	4.9233
Lateral septal complex	275	1369	41.4901	0.5113	3.6792	3.7908	0.1565	4.9803
Striatum-like amygdalar nuclei	278	1470	38.7755	0	3.6743	3.9368	0.1384	5.0588
Pallidum, dorsal region	818	1245	45.6225	0	3.7014	4.0193	0.1465	4.9175
Pallidum, ventral region	835	1393	40.9189	0	3.6154	4.0159	0.1453	5.0034
Pallidum, medial region	826	1391	40.9058	0.0719	3.6371	3.9338	0.1508	4.9745
Pallidum, caudal region	809	1266	44.7077	0.158	3.7726	3.8272	0.1311	4.9001
Vermal regions	645	1124	50.089	2.3132	3.6341	4.0557	0.1479	4.6534
Hemispheric regions	1073	1127	49.7782	2.6619	3.6278	4.107	0.1679	4.5962
Fastigial nucleus	989	1272	44.1824	0.2358	3.484	4.1518	0.1154	4.6473
Interposed nucleus	91	1375	41.1636	0.2909	3.49	4.1808	0.1044	4.7167
Dentate nucleus	846	1448	39.2956	0.6215	3.5189	4.1148	0.1264	4.7648
Thalamus, sensory-motor cortex related	864	1465	38.9078	1.2969	3.3887	4.132	0.1467	4.8212
Thalamus, polymodal association cortex related	856	1439	39.6108	0.4864	3.6782	3.921	0.1463	4.9652
Reticular nucleus of the thalamus	262	1308	43.578	0.3823	3.5876	4.1235	0.1331	4.7676
Geniculate group, ventral thalamus	1014	1438	39.4993	0	3.6623	3.8122	0.1461	5.0151
Epithalamus	958	1727	32.8315	3.8217	3.3827	4.1649	0.1324	5.0408
Periventricular zone	157	1244	45.418	0.5627	3.6544	4.0694	0.1194	4.7662
Periventricular region	141	1302	43.7788	0.384	3.7652	3.9477	0.1463	4.8671
Hypothalamic medial zone	467	1369	41.6362	0	3.7514	3.9735	0.1404	4.9412
Hypothalamic lateral zone	290	1313	43.412	0	3.5871	4.2723	0.1327	4.7501
Midbrain, sensory related	339	1349	42.2535	0.0741	3.5397	4.1844	0.1391	4.7704
Midbrain, motor related	323	1326	42.9864	0.0754	3.4986	3.9654	0.1102	4.8686
Midbrain, behavioral state related	348	1394	40.8178	0.3587	3.4734	4.0372	0.1082	4.9329
Pons, sensory related	1132	1346	42.3477	0.0743	3.4096	4.1961	0.1017	4.7062
Pons, motor related	987	1467	38.8548	0.2045	3.4047	3.9761	0.1154	4.9315
Pons, behavioral state related	1117	1372	41.5452	0.1458	3.4737	4.0168	0.1227	4.8538
Medulla, sensory related	386	1456	39.1484	0	3.5067	4.068	0.1312	4.7847
Medulla, motor related	370	1474	38.6703	0	3.4335	3.9975	0.0881	4.9217
Medulla, behavioral state related	379	1374	41.1936	1.0917	3.6667	4.0033	0.1161	4.8624
