# Supplementary material for: Functional orderly topography of brain networks associated with gene expression heterogeneity
Source: Commun Biol. 2022 Oct 11;5:1083. doi: 10.1038/s42003-022-04039-8 (PMC9554040; doi:10.1038/s42003-022-04039-8)
Supplement: Supplementary file 8 — Supplementary Data 5 [file 42003_2022_4039_MOESM8_ESM.csv]

id	label	hemisphere	structure	probe_selection='max_intensity',norm='srs'	probe_selection='average',norm='srs'	probe_selection='max_variance',norm='srs'	probe_selection='pc_loading',norm='srs'	probe_selection='corr_variance',norm='srs'	probe_selection='corr_intensity',norm='srs'	probe_selection='average',norm='rs'	probe_selection='average',norm='minmax'	probe_selection='average',norm='center'	probe_selection='average',norm='zscore'
1	bankssts	L	cortex	0.13	0.14	0.14	0.13	0.14	0.13	0.11	0.13	0.37	0.53
2	caudal anterior cingulate	L	cortex	0.12	0.12	0.12	0.12	0.12	0.12	0.09	0.12	0.34	0.46
3	caudal middle frontal	L	cortex	0.14	0.15	0.15	0.14	0.15	0.15	0.12	0.14	0.42	0.58
4	cuneus	L	cortex	0.19	0.19	0.18	0.19	0.19	0.19	0.17	0.14	0.48	0.75
5	entorhinal	L	cortex	0.14	0.15	0.15	0.14	0.14	0.14	0.12	0.13	0.42	0.57
6	fusiform	L	cortex	0.12	0.12	0.12	0.11	0.12	0.12	0.08	0.13	0.37	0.46
7	inferior parietal	L	cortex	0.14	0.14	0.14	0.13	0.14	0.14	0.11	0.13	0.39	0.53
8	inferiortemporal	L	cortex	0.11	0.12	0.12	0.11	0.11	0.11	0.08	0.12	0.35	0.45
9	isthmuscingulate	L	cortex	0.17	0.18	0.18	0.17	0.18	0.17	0.14	0.14	0.46	0.66
10	lateraloccipital	L	cortex	0.14	0.15	0.15	0.14	0.14	0.14	0.11	0.13	0.39	0.54
11	lateralorbitofrontal	L	cortex	0.14	0.15	0.15	0.14	0.14	0.14	0.11	0.13	0.39	0.55
12	lingual	L	cortex	0.15	0.15	0.14	0.15	0.14	0.15	0.13	0.13	0.41	0.59
13	medialorbitofrontal	L	cortex	0.14	0.14	0.14	0.13	0.14	0.14	0.11	0.14	0.41	0.56
14	middletemporal	L	cortex	0.12	0.12	0.12	0.11	0.12	0.12	0.08	0.13	0.37	0.47
15	parahippocampal	L	cortex	0.11	0.12	0.12	0.11	0.12	0.12	0.09	0.12	0.34	0.45
16	paracentral	L	cortex	0.12	0.13	0.13	0.12	0.13	0.12	0.09	0.12	0.34	0.47
17	parsopercularis	L	cortex	0.17	0.17	0.18	0.17	0.18	0.17	0.14	0.14	0.44	0.67
18	parsorbitalis	L	cortex	0.22	0.22	0.23	0.22	0.23	0.22	0.19	0.17	0.6	0.9
19	parstriangularis	L	cortex	0.14	0.14	0.15	0.14	0.15	0.14	0.11	0.13	0.4	0.57
20	pericalcarine	L	cortex	0.24	0.25	0.24	0.25	0.24	0.25	0.23	0.15	0.62	1.01
21	postcentral	L	cortex	0.11	0.11	0.12	0.11	0.11	0.11	0.09	0.12	0.32	0.44
22	posteriorcingulate	L	cortex	0.1	0.11	0.11	0.1	0.11	0.1	0.07	0.12	0.31	0.42
23	precentral	L	cortex	0.1	0.11	0.11	0.1	0.1	0.1	0.07	0.12	0.31	0.41
24	precuneus	L	cortex	0.13	0.13	0.14	0.13	0.13	0.13	0.1	0.13	0.4	0.52
25	rostralanteriorcingulate	L	cortex	0.18	0.18	0.18	0.18	0.18	0.18	0.15	0.14	0.5	0.68
26	rostralmiddlefrontal	L	cortex	0.12	0.13	0.13	0.12	0.13	0.12	0.09	0.13	0.37	0.49
27	superiorfrontal	L	cortex	0.12	0.12	0.12	0.12	0.12	0.12	0.08	0.13	0.36	0.47
28	superiorparietal	L	cortex	0.14	0.15	0.14	0.14	0.14	0.14	0.11	0.14	0.41	0.55
29	superiortemporal	L	cortex	0.1	0.1	0.1	0.09	0.1	0.1	0.06	0.12	0.3	0.39
30	supramarginal	L	cortex	0.13	0.13	0.14	0.13	0.13	0.13	0.09	0.13	0.36	0.49
31	frontalpole	L	cortex	0.15	0.16	0.16	0.15	0.16	0.15	0.12	0.15	0.46	0.62
32	temporalpole	L	cortex	0.18	0.18	0.19	0.18	0.19	0.18	0.15	0.14	0.46	0.72
33	transversetemporal	L	cortex	0.13	0.14	0.14	0.13	0.13	0.13	0.11	0.12	0.35	0.51
34	insula	L	cortex	0.11	0.12	0.12	0.11	0.11	0.11	0.09	0.13	0.37	0.46
42	bankssts	R	cortex	0.19	0.19	0.21	0.19	0.2	0.19	0.15	0.15	0.44	0.69
43	caudalanteriorcingulate	R	cortex	0.12	0.13	0.13	0.12	0.12	0.12	0.09	0.12	0.33	0.47
44	caudalmiddlefrontal	R	cortex	0.13	0.14	0.14	0.13	0.13	0.13	0.1	0.13	0.36	0.52
45	cuneus	R	cortex	0.24	0.24	0.23	0.24	0.23	0.24	0.22	0.15	0.59	0.95
46	entorhinal	R	cortex	0.13	0.14	0.13	0.13	0.13	0.13	0.11	0.12	0.39	0.53
47	fusiform	R	cortex	0.11	0.11	0.11	0.11	0.11	0.11	0.07	0.12	0.33	0.43
48	inferiorparietal	R	cortex	0.12	0.13	0.13	0.12	0.13	0.12	0.09	0.13	0.37	0.49
49	inferiortemporal	R	cortex	0.12	0.12	0.12	0.12	0.12	0.12	0.08	0.13	0.37	0.48
50	isthmuscingulate	R	cortex	0.14	0.14	0.13	0.14	0.13	0.13	0.12	0.12	0.34	0.51
51	lateraloccipital	R	cortex	0.18	0.18	0.18	0.18	0.18	0.18	0.16	0.14	0.46	0.71
52	lateralorbitofrontal	R	cortex	0.13	0.13	0.14	0.13	0.13	0.13	0.1	0.13	0.37	0.51
53	lingual	R	cortex	0.13	0.13	0.13	0.13	0.13	0.13	0.1	0.13	0.37	0.5
54	medialorbitofrontal	R	cortex	0.13	0.14	0.14	0.13	0.13	0.13	0.1	0.13	0.39	0.52
55	middletemporal	R	cortex	0.11	0.12	0.12	0.11	0.11	0.11	0.08	0.12	0.34	0.45
56	parahippocampal	R	cortex	0.11	0.12	0.12	0.11	0.12	0.11	0.09	0.12	0.35	0.47
57	paracentral	R	cortex	0.11	0.11	0.11	0.11	0.11	0.11	0.08	0.12	0.33	0.42
58	parsopercularis	R	cortex	0.17	0.17	0.18	0.17	0.18	0.17	0.14	0.14	0.44	0.68
59	parsorbitalis	R	cortex	0.15	0.16	0.15	0.15	0.15	0.15	0.13	0.14	0.41	0.61
60	parstriangularis	R	cortex	0.14	0.14	0.14	0.13	0.14	0.14	0.1	0.13	0.36	0.52
61	pericalcarine	R	cortex	0.2	0.2	0.18	0.2	0.19	0.2	0.18	0.13	0.49	0.77
62	postcentral	R	cortex	0.11	0.11	0.11	0.11	0.11	0.11	0.08	0.12	0.31	0.43
63	posteriorcingulate	R	cortex	0.12	0.13	0.13	0.12	0.13	0.12	0.09	0.13	0.37	0.5
64	precentral	R	cortex	0.1	0.11	0.11	0.1	0.11	0.1	0.07	0.12	0.3	0.4
65	precuneus	R	cortex	0.14	0.15	0.14	0.14	0.14	0.14	0.11	0.14	0.41	0.55
66	rostralanteriorcingulate	R	cortex	0.18	0.19	0.19	0.18	0.19	0.18	0.15	0.14	0.43	0.67
67	rostralmiddlefrontal	R	cortex	0.12	0.12	0.12	0.12	0.12	0.12	0.08	0.13	0.37	0.47
68	superiorfrontal	R	cortex	0.11	0.12	0.12	0.11	0.12	0.11	0.08	0.13	0.36	0.45
69	superiorparietal	R	cortex	0.16	0.17	0.17	0.16	0.16	0.16	0.14	0.13	0.43	0.65
70	superiortemporal	R	cortex	0.11	0.11	0.11	0.11	0.11	0.11	0.07	0.12	0.32	0.41
71	supramarginal	R	cortex	0.13	0.13	0.14	0.13	0.13	0.13	0.1	0.13	0.35	0.5
72	frontalpole	R	cortex	0.17	0.18	0.18	0.17	0.18	0.17	0.14	0.15	0.49	0.73
73	temporalpole	R	cortex	0.21	0.21	0.22	0.21	0.22	0.21	0.19	0.16	0.58	0.87
74	transversetemporal	R	cortex	0.15	0.15	0.15	0.15	0.15	0.15	0.13	0.12	0.38	0.55
75	insula	R	cortex	0.13	0.13	0.13	0.13	0.13	0.13	0.1	0.13	0.39	0.52
				0.14	0.15	0.15	0.14	0.14	0.14	0.11	0.13	0.4	0.56
35	thalamusproper	L	subcortex/brainstem	0.16	0.16	0.15	0.16	0.15	0.15	0.16	0.1	0.51	0.63
36	caudate	L	subcortex/brainstem	0.19	0.2	0.19	0.19	0.19	0.19	0.19	0.12	0.61	0.81
37	putamen	L	subcortex/brainstem	0.14	0.14	0.13	0.14	0.13	0.14	0.13	0.1	0.42	0.55
38	pallidum	L	subcortex/brainstem	0.15	0.15	0.15	0.15	0.15	0.15	0.15	0.1	0.42	0.59
39	accumbensarea	L	subcortex/brainstem	0.17	0.17	0.17	0.17	0.17	0.17	0.16	0.13	0.48	0.69
40	hippocampus	L	subcortex/brainstem	0.17	0.17	0.17	0.17	0.17	0.17	0.16	0.12	0.5	0.74
41	amygdala	L	subcortex/brainstem	0.21	0.21	0.21	0.21	0.21	0.21	0.2	0.14	0.61	0.86
76	thalamusproper	R	subcortex/brainstem	0.16	0.17	0.16	0.16	0.16	0.16	0.16	0.1	0.54	0.67
77	caudate	R	subcortex/brainstem	0.19	0.2	0.19	0.19	0.19	0.19	0.19	0.12	0.6	0.8
78	putamen	R	subcortex/brainstem	0.13	0.14	0.13	0.13	0.13	0.13	0.13	0.11	0.41	0.54
79	pallidum	R	subcortex/brainstem	0.19	0.2	0.19	0.19	0.19	0.19	0.19	0.11	0.58	0.81
80	accumbensarea	R	subcortex/brainstem	0.21	0.21	0.21	0.21	0.2	0.21	0.2	0.13	0.56	0.84
81	hippocampus	R	subcortex/brainstem	0.17	0.17	0.16	0.17	0.16	0.17	0.16	0.12	0.52	0.75
82	amygdala	R	subcortex/brainstem	0.15	0.16	0.16	0.15	0.16	0.16	0.14	0.13	0.47	0.63
83	brainstem	B	subcortex/brainstem	0.16	0.17	0.16	0.16	0.16	0.16	0.16	0.1	0.56	0.68
