# Supplementary material for: Functional orderly topography of brain networks associated with gene expression heterogeneity
Source: Commun Biol. 2022 Oct 11;5:1083. doi: 10.1038/s42003-022-04039-8 (PMC9554040; doi:10.1038/s42003-022-04039-8)
Supplement: Supplementary file 9 — Supplementary Data 6 [file 42003_2022_4039_MOESM9_ESM.xlsx]

## Sheet: Sheet1
Structure Acronym	Structure Name	hkpercent	tspercent	pathlength	cc	spp
DGsg	subgranular zone of dentate gyrus (cortex)	63.0644	0.198697	3.21344	0.33156	7.53769
DGgr	granular layer of dentate gyrus (cortex)	61.3114	0.343421	3.18414	0.335936	7.58398
CA1or	stratum oriens of CA1	60.9452	0.0426712	3.18583	0.330124	7.67869
CA2py	stratum pyramidale of CA2	61.5559	0.204719	3.20885	0.329818	7.51032
CA1py	stratum pyramidale of CA1	60.6025	0.127294	3.18581	0.333507	7.60605
CA4	CA4 region	61.9363	0.0542064	3.19998	0.328135	7.59838
CA3py	stratum pyramidale of CA3	62.5739	0.0328587	3.20708	0.333707	7.42557
CA1ra	stratum radiatum of CA1	64.0614	0.100919	3.19809	0.330715	7.62202
S	subiculum	59.7844	0.125576	3.18786	0.333417	7.58645
IsCj	islands of Calleja	59.8345	0.136154	3.20888	0.329166	7.54859
NAC	nucleus accumbens	63.1131	0.0441891	3.16599	0.328646	7.68669
Ca	caudate nucleus	62.9185	0.121145	3.19577	0.332501	7.56925
GPi	internal segment of globus pallidus	60.6283	0.265308	3.17065	0.329039	7.65924
Tu	olfactory tubercle	60.2066	0.0948467	3.17453	0.329773	7.61092
Pu	putamen	64.0471	0.0560538	3.17992	0.329889	7.60669
ic	internal capsule	61.1736	0.117786	3.16811	0.333189	7.61334
PL	paralaminar nucleus	62.9254	0.0991299	3.17897	0.333105	7.6029
AB	accessory basal nucleus (basomedial nucleus)	65.5085	0.0573329	3.1819	0.328708	7.58574
APir	amygdalopiriform transition area	63.1759	0.0884662	3.18317	0.331865	7.61487
AHA	amygdalohippocampal area	63.4144	0.0777001	3.17799	0.330053	7.62151
B	basal nucleus (basolateral nucleus)	65.9091	0.13844	3.18834	0.332239	7.56284
L	lateral nucleus	67.4897	0.0590667	3.19277	0.332266	7.55374
Me	medial nucleus	58.9455	0.113496	3.17606	0.332889	7.59566
rPAC	rostral periamygdaloid cortex (rPAC)	57.2674	0.120289	3.17858	0.329706	7.67997
CE	central amygdaloid nucleus	65.97	0.0808314	3.19388	0.331526	7.6077
dlPF3	layer III of dorsolateral prefrontal cortex	62.1586	0.0870417	3.18692	0.333439	7.58248
dlPF6	layer VI of dorsolateral prefrontal cortex	58.3078	0.13268	3.20774	0.334376	7.49549
mOF2	layer II of medial orbitofrontal cortex	61.0168	0.0534017	3.17603	0.333329	7.62129
dlPF4	granular layer IV of dorsolateral prefrontal cortex	60.7056	0.0956328	3.1696	0.332025	7.66182
rCG3	layer III of rostral cingulate cortex	61.3049	0.1395	3.1686	0.330323	7.65055
rCG6	layer VI of rostral cingulate cortex	56.6485	0.307387	3.17325	0.33088	7.62866
rCG2	layer II of rostral cingulate cortex	59.9161	0.125852	3.20671	0.3305	7.52818
rCG5	layer V of rostral cingulate cortex	60.372	0.105675	3.18711	0.328135	7.54395
dlPF5	layer V of dorsolateral prefrontal cortex	59.0247	0.165306	3.16725	0.33507	7.6012
V1-5	layer V of V1	60.1052	0.0841662	3.194	0.330859	7.5997
V2-2	layer II of V2	58.4151	0.102249	3.19795	0.327084	7.60907
V2_L5	layer V of V2	58.1121	0.0813752	3.15785	0.33521	7.63932
V2-3	layer III of V2	60.9062	0.0533049	3.18174	0.333341	7.62562
V1-4A	layer IVA of V1	59.4732	0.135332	3.1765	0.33343	7.60319
V14Cb	layer IVCb of V1	59.7157	0.0940734	3.19382	0.329234	7.58777
V1wm	white matter of V1	57.1186	0.409918	3.17186	0.330278	7.67629
V2-6	layer VI of V2	55.7529	0.165902	3.1649	0.332866	7.6265
V1-1	layer I of V1	55.9495	0.284007	3.16412	0.330472	7.65642
V1-6	layer VI of V1	61.1801	0.0321268	3.1765	0.328354	7.62931
V2-4	granular layer IV of V2	56.5812	0.158463	3.18392	0.333236	7.63297
V14Ca	layer IVCa of V1	58.2484	0.132545	3.19335	0.330285	7.57368
V1-3	layer III of V1	57.9471	0.152145	3.20309	0.32985	7.56331
V1-2	layer II of V1	59.0186	0.134298	3.16901	0.329604	7.63396
V1-4B	layer IVB of V1	58.9334	0.0412626	3.16383	0.329952	7.67553
mOF4	granular layer IV of medial orbitofrontal cortex	61.6688	0.107945	3.17252	0.329108	7.67177
mOF5	layer V of medial orbitofrontal cortex	60.6476	0.127389	3.16379	0.331542	7.6704
cOF3	layer III of caudal orbitofrontal cortex	61.3114	0.0751234	3.16754	0.333528	7.64524
cOF6	layer VI of caudal orbitofrontal cortex	61.6955	0.0971922	3.17224	0.33376	7.64966
dlPF2	layer II of dorsolateral prefrontal cortex	56.8684	0.129405	3.16565	0.326442	7.63976
cOF2	layer II of caudal orbitofrontal cortex	61.4235	0.0645092	3.14892	0.332014	7.68118
mOF3	layer III of medial orbitofrontal cortex	62.0304	0.0434311	3.1733	0.330127	7.67652
mOF6	layer VI of medial orbitofrontal cortex	61.9698	0.141013	3.17177	0.330094	7.69647
