# Supplementary material for: Functional orderly topography of brain networks associated with gene expression heterogeneity
Source: Commun Biol. 2022 Oct 11;5:1083. doi: 10.1038/s42003-022-04039-8 (PMC9554040; doi:10.1038/s42003-022-04039-8)
Supplement: Supplementary file 10 — Supplementary Data 7 [file 42003_2022_4039_MOESM10_ESM.xls]

## Sheet: meanZFC
z-score	Precentral_L	Precentral_R	Frontal_Sup_L	Frontal_Sup_R	Frontal_Sup_Orb_L	Frontal_Sup_Orb_R	Frontal_Mid_L	Frontal_Mid_R	Frontal_Mid_Orb_L	Frontal_Mid_Orb_R	Frontal_Inf_Oper_L	Frontal_Inf_Oper_R	Frontal_Inf_Tri_L	Frontal_Inf_Tri_R	Frontal_Inf_Orb_L	Frontal_Inf_Orb_R	Rolandic_Oper_L	Rolandic_Oper_R	Supp_Motor_Area_L	Supp_Motor_Area_R	Olfactory_L	Olfactory_R	Frontal_Sup_Medial_L	Frontal_Sup_Medial_R	Frontal_Med_Orb_L	Frontal_Med_Orb_R	Rectus_L	Rectus_R	Insula_L	Insula_R	Cingulum_Ant_L	Cingulum_Ant_R	Cingulum_Mid_L	Cingulum_Mid_R	Cingulum_Post_L	Cingulum_Post_R	Hippocampus_L	Hippocampus_R	ParaHippocampal_L	ParaHippocampal_R	Amygdala_L	Amygdala_R	Calcarine_L	Calcarine_R	Cuneus_L	Cuneus_R	Lingual_L	Lingual_R	Occipital_Sup_L
Precentral_L	Inf	0.567719	-0.0466179	-0.317912	-0.0628013	-0.19375	0.157638	-0.164231	0.0761873	-0.143024	0.659134	0.215473	0.467134	0.0765426	0.131397	-0.12802	0.425945	0.308387	0.517125	0.28374	-0.209066	-0.181275	-0.22702	-0.411301	-0.288183	-0.45348	-0.139386	-0.179999	0.270952	0.126621	-0.375542	-0.526708	-0.01382	-0.140918	-0.368624	-0.413707	-0.0180026	-0.0570935	-0.0906955	-0.110426	0.0609655	0.0220529	-0.210213	-0.186796	-0.203962	-0.223449	-0.0983994	-0.111822	0.0887501
Precentral_R	0.567719	Inf	-0.452387	-0.292686	-0.35141	-0.204093	-0.336554	-0.164019	-0.264705	-0.160294	0.111316	0.276858	-0.0663867	0.0803625	-0.21104	-0.156739	0.563495	0.737717	0.291349	0.526973	-0.18125	-0.130152	-0.463946	-0.416252	-0.351642	-0.393635	-0.233393	-0.203608	0.238676	0.352327	-0.406959	-0.43884	0.0480461	0.0648435	-0.467456	-0.413807	-0.0164163	0.04598	-0.0945974	0.018974	0.0688363	0.121536	-0.0847691	-0.0112309	-0.0216143	0.0389539	0.0986261	0.12033	0.22042
Frontal_Sup_L	-0.0466179	-0.452387	Inf	0.426736	0.509303	0.0404811	0.684008	0.0107267	0.425514	0.0246184	0.100856	-0.363803	0.21918	-0.243293	0.47857	0.107427	-0.407813	-0.475937	0.124811	-0.212098	0.122002	0.0525931	0.906281	0.490539	0.593479	0.404037	0.426132	0.276685	-0.259981	-0.446486	0.438043	0.291285	-0.0415001	-0.216717	0.451217	0.2231	0.0486511	-0.0435035	0.121264	-0.018458	-0.0986514	-0.145492	-0.20862	-0.279741	-0.252144	-0.390015	-0.353178	-0.369396	-0.396091
Frontal_Sup_R	-0.317912	-0.292686	0.426736	Inf	0.221976	0.442354	0.264228	0.750273	0.17981	0.525738	-0.234377	0.0508359	-0.170883	0.119394	-0.0318113	0.319962	-0.428678	-0.375614	-0.172426	-0.100613	0.0356595	0.0290219	0.345101	0.690061	0.213013	0.41095	0.101347	0.185488	-0.328199	-0.216468	0.217225	0.489655	-0.125417	0.0684998	0.277213	0.334637	-0.135025	-0.0873729	-0.0591702	-0.0355838	-0.19072	-0.157316	-0.254789	-0.287381	-0.265957	-0.231429	-0.377023	-0.371647	-0.425939
Frontal_Sup_Orb_L	-0.0628013	-0.35141	0.509303	0.221976	Inf	0.331666	0.525235	0.196139	0.719372	0.33852	0.164065	-0.0578051	0.308283	0.0130691	0.444115	0.20482	-0.263783	-0.304276	0.0118897	-0.174464	0.0638398	-0.0273517	0.454891	0.278971	0.215437	0.153285	0.248528	0.100821	-0.0481283	-0.138453	0.226663	0.212058	-0.0490163	-0.0783322	0.277351	0.167479	-0.070176	-0.134886	-0.0677801	-0.170701	-0.0803261	-0.138902	-0.21691	-0.270659	-0.175072	-0.241539	-0.30822	-0.326303	-0.302744
Frontal_Sup_Orb_R	-0.19375	-0.204093	0.0404811	0.442354	0.331666	Inf	0.182986	0.61674	0.283351	0.743468	-0.0173561	0.258276	0.0635963	0.342077	0.0248491	0.410196	-0.230879	-0.204584	-0.176771	-0.12516	-0.0213827	0.00843771	0.0634068	0.269053	-0.0470471	0.158432	-0.0784818	0.154135	-0.0633641	0.0506944	0.0524697	0.259468	-0.10518	0.0886965	0.0993449	0.194321	-0.179458	-0.123871	-0.148869	-0.132376	-0.125611	-0.103942	-0.195775	-0.216029	-0.152136	-0.0943571	-0.254405	-0.257031	-0.226231
Frontal_Mid_L	0.157638	-0.336554	0.684008	0.264228	0.525235	0.182986	Inf	0.481037	0.689165	0.272603	0.341174	0.0454375	0.498446	0.0577862	0.258038	0.0211522	-0.212284	-0.285633	0.175216	-0.084506	-0.0869835	-0.134663	0.242684	0.0215817	-0.0269265	-0.081534	-0.0973946	-0.132814	0.0815787	-0.0833802	0.175493	0.0756758	0.063476	0.0120139	0.0787005	0.00700321	-0.177074	-0.265523	-0.163231	-0.297777	-0.131198	-0.205604	-0.272185	-0.327951	-0.252618	-0.320777	-0.359739	-0.400737	-0.264442
Frontal_Mid_R	-0.164231	-0.164019	0.0107267	0.750273	0.196139	0.61674	0.481037	Inf	0.299723	0.815372	-0.0123297	0.476769	0.0451886	0.450393	-0.190951	0.218584	-0.223028	-0.158184	-0.119345	0.0163128	-0.139469	-0.120187	-0.131243	0.130197	-0.319167	-0.0708242	-0.376406	-0.210181	0.0283948	0.17135	0.0196253	0.249465	-0.0284613	0.290852	-0.0524709	0.112195	-0.321315	-0.25896	-0.310644	-0.276305	-0.200101	-0.183533	-0.271161	-0.281483	-0.21261	-0.112269	-0.318702	-0.33211	-0.232635
Frontal_Mid_Orb_L	0.0761873	-0.264705	0.425514	0.17981	0.719372	0.283351	0.689165	0.299723	Inf	0.565479	0.330801	0.0807305	0.555649	0.16806	0.553998	0.267616	-0.21378	-0.259535	0.0338194	-0.178273	-0.0920966	-0.101647	0.34877	0.174326	0.0147768	-0.0400598	0.0734474	0.0392869	-0.0289528	-0.125808	0.0386045	0.0197958	-0.128137	-0.157999	0.117043	0.0303905	-0.105861	-0.168088	-0.109383	-0.216128	-0.0773103	-0.146017	-0.291888	-0.336136	-0.298105	-0.345601	-0.321151	-0.351999	-0.256319
Frontal_Mid_Orb_R	-0.143024	-0.160294	0.0246184	0.525738	0.33852	0.743468	0.272603	0.815372	0.565479	Inf	0.0662037	0.392167	0.170433	0.467683	0.117382	0.526899	-0.248536	-0.200138	-0.130799	-0.0965814	-0.129685	-0.0988223	0.0778189	0.309109	-0.163825	-0.00291865	-0.111606	-0.00685397	-0.0992734	0.037245	-0.0844374	0.145328	-0.22276	0.00034254	0.0225442	0.108522	-0.224406	-0.167799	-0.228117	-0.208836	-0.158797	-0.144327	-0.296436	-0.315268	-0.287266	-0.215124	-0.314726	-0.318604	-0.26287
Frontal_Inf_Oper_L	0.659134	0.111316	0.100856	-0.234377	0.164065	-0.0173561	0.341174	-0.0123297	0.330801	0.0662037	Inf	0.460326	1.00692	0.397045	0.544119	0.21145	0.20001	0.0818268	0.495354	0.166266	-0.161457	-0.166122	0.0441522	-0.16612	-0.251336	-0.402163	-0.072854	-0.135923	0.371019	0.169447	-0.176645	-0.284084	-0.0817127	-0.135468	-0.251314	-0.325424	-0.0807964	-0.145526	-0.159847	-0.251559	0.0715083	-0.00290442	-0.290204	-0.296844	-0.329721	-0.344871	-0.244459	-0.277161	-0.117769
Frontal_Inf_Oper_R	0.215473	0.276858	-0.363803	0.0508359	-0.0578051	0.258276	0.0454375	0.476769	0.0807305	0.392167	0.460326	Inf	0.320378	1.0321	0.0198437	0.416295	0.136579	0.229316	0.132156	0.288313	-0.21684	-0.165669	-0.310899	-0.108411	-0.560832	-0.438411	-0.383628	-0.279472	0.36338	0.52961	-0.251462	-0.127684	-0.0758439	0.165288	-0.414918	-0.258933	-0.217427	-0.16425	-0.31173	-0.263402	0.0296084	0.031864	-0.272213	-0.243414	-0.263795	-0.150212	-0.194516	-0.212718	-0.0631703
Frontal_Inf_Tri_L	0.467134	-0.0663867	0.21918	-0.170883	0.308283	0.0635963	0.498446	0.0451886	0.555649	0.170433	1.00692	0.320378	Inf	0.476394	0.743014	0.312885	-0.00880451	-0.095385	0.288065	-0.0230409	-0.12243	-0.137119	0.17484	-0.0519186	-0.120582	-0.276135	0.0335075	-0.02944	0.206837	0.0163247	-0.147487	-0.247758	-0.129143	-0.224332	-0.108747	-0.200507	-0.0394168	-0.118646	-0.0913355	-0.204698	0.0646767	-0.0286014	-0.296753	-0.319938	-0.355348	-0.399465	-0.284383	-0.315686	-0.167623
Frontal_Inf_Tri_R	0.0765426	0.0803625	-0.243293	0.119394	0.0130691	0.342077	0.0577862	0.450393	0.16806	0.467683	0.397045	1.0321	0.476394	Inf	0.204103	0.665241	-0.0372925	0.0106935	0.0183823	0.131823	-0.145869	-0.102721	-0.112012	0.0979889	-0.359387	-0.250007	-0.2072	-0.110496	0.190583	0.314491	-0.191499	-0.0463582	-0.143981	0.0465661	-0.258774	-0.138695	-0.169514	-0.132669	-0.210646	-0.193467	0.0388695	0.0384857	-0.29144	-0.280221	-0.329485	-0.231922	-0.252293	-0.264738	-0.146343
Frontal_Inf_Orb_L	0.131397	-0.21104	0.47857	-0.0318113	0.444115	0.0248491	0.258038	-0.190951	0.553998	0.117382	0.544119	0.0198437	0.743014	0.204103	Inf	0.569466	-0.166105	-0.240571	0.265578	-0.0639222	0.056868	0.0106791	0.714506	0.39007	0.277854	0.0949379	0.41767	0.24645	0.0419716	-0.130101	0.15585	0.0486439	-0.151948	-0.311203	0.124956	-0.0609663	0.086296	-0.0252114	0.0718192	-0.0701993	0.090368	0.00676378	-0.294275	-0.330548	-0.38886	-0.498775	-0.320693	-0.342324	-0.3427
Frontal_Inf_Orb_R	-0.12802	-0.156739	0.107427	0.319962	0.20482	0.410196	0.0211522	0.218584	0.267616	0.526899	0.21145	0.416295	0.312885	0.665241	0.569466	Inf	-0.249844	-0.219403	-0.00724315	-0.0162075	0.030934	0.0394358	0.433458	0.672141	0.113294	0.177228	0.216873	0.261402	-0.0314743	0.0678732	0.0924559	0.24272	-0.217588	-0.113166	0.0603347	0.0491135	-0.0325836	-0.0191515	-0.0220013	-0.0458895	0.0410463	0.0405356	-0.333852	-0.351675	-0.417283	-0.396715	-0.367711	-0.377928	-0.407434
Rolandic_Oper_L	0.425945	0.563495	-0.407813	-0.428678	-0.263783	-0.230879	-0.212284	-0.223028	-0.21378	-0.248536	0.20001	0.136579	-0.00880451	-0.0372925	-0.166105	-0.249844	Inf	1.08199	0.37504	0.506781	-0.118546	-0.0981835	-0.454927	-0.518772	-0.349371	-0.39622	-0.257748	-0.272094	0.733302	0.656213	-0.183709	-0.287605	0.39409	0.352834	-0.393248	-0.359351	0.00140838	-0.0195516	-0.0633215	-0.0511247	0.18137	0.168196	-0.0363966	0.012988	0.0106772	0.0496828	0.106029	0.0975088	0.0653697
Rolandic_Oper_R	0.308387	0.737717	-0.475937	-0.375614	-0.304276	-0.204584	-0.285633	-0.158184	-0.259535	-0.200138	0.0818268	0.229316	-0.095385	0.0106935	-0.240571	-0.219403	1.08199	Inf	0.307152	0.564294	-0.131273	-0.100619	-0.478014	-0.493658	-0.362033	-0.386303	-0.279037	-0.264206	0.595476	0.784469	-0.203655	-0.271788	0.359035	0.382956	-0.395853	-0.332397	-0.0189617	0.00038089	-0.0946308	-0.0390951	0.151014	0.179265	-0.0673145	-0.00202917	0.00130797	0.0592131	0.0788877	0.0879034	0.0488933
Supp_Motor_Area_L	0.517125	0.291349	0.124811	-0.172426	0.0118897	-0.176771	0.175216	-0.119345	0.0338194	-0.130799	0.495354	0.132156	0.288065	0.0183823	0.265578	-0.00724315	0.37504	0.307152	Inf	0.802084	-0.11912	-0.124545	0.0765331	-0.146933	-0.191398	-0.300473	-0.127932	-0.194795	0.50499	0.348511	0.108736	-0.063052	0.285158	0.216627	-0.251807	-0.329075	-0.0926116	-0.147483	-0.161494	-0.21564	0.0297062	-0.0274476	-0.197323	-0.177397	-0.192556	-0.217594	-0.137067	-0.159951	-0.161576
Supp_Motor_Area_R	0.28374	0.526973	-0.212098	-0.100613	-0.174464	-0.12516	-0.084506	0.0163128	-0.178273	-0.0965814	0.166266	0.288313	-0.0230409	0.131823	-0.0639222	-0.0162075	0.506781	0.564294	0.802084	Inf	-0.148256	-0.12435	-0.188337	-0.180517	-0.362604	-0.352649	-0.288545	-0.282306	0.568337	0.613477	0.0186469	-0.028566	0.408259	0.498927	-0.37782	-0.329691	-0.120474	-0.127978	-0.210907	-0.193816	0.0546507	0.0388967	-0.168502	-0.121995	-0.0925228	-0.0546025	-0.0550481	-0.0743787	-0.0857315
Olfactory_L	-0.209066	-0.18125	0.122002	0.0356595	0.0638398	-0.0213827	-0.0869835	-0.139469	-0.0920966	-0.129685	-0.161457	-0.21684	-0.12243	-0.145869	0.056868	0.030934	-0.118546	-0.131273	-0.11912	-0.148256	Inf	0.380856	0.241573	0.210118	0.419106	0.429361	0.344834	0.256046	-0.0819758	-0.102641	0.374386	0.320571	0.0614338	0.00762383	0.235169	0.195794	0.216918	0.172202	0.307577	0.246635	0.182474	0.129382	0.0145918	0.00194733	-0.0594752	-0.0870596	-0.0845028	-0.0630898	-0.174406
Olfactory_R	-0.181275	-0.130152	0.0525931	0.0290219	-0.0273517	0.00843771	-0.134663	-0.120187	-0.101647	-0.0988223	-0.166122	-0.165669	-0.137119	-0.102721	0.0106791	0.0394358	-0.0981835	-0.100619	-0.124545	-0.12435	0.380856	Inf	0.160337	0.172667	0.319101	0.366204	0.226936	0.324015	-0.0807326	-0.0620043	0.267586	0.253769	0.0364974	-0.00199751	0.170021	0.158938	0.183898	0.184075	0.243688	0.25157	0.129001	0.151679	0.017504	0.0103757	-0.055185	-0.0649338	-0.0571548	-0.0332362	-0.129929
Frontal_Sup_Medial_L	-0.22702	-0.463946	0.906281	0.345101	0.454891	0.0634068	0.242684	-0.131243	0.34877	0.0778189	0.0441522	-0.310899	0.17484	-0.112012	0.714506	0.433458	-0.454927	-0.478014	0.0765331	-0.188337	0.241573	0.160337	Inf	1.07845	0.842439	0.652642	0.689051	0.50265	-0.282473	-0.384524	0.602638	0.526362	-0.0897247	-0.230807	0.565886	0.296499	0.123205	0.0440917	0.19611	0.0664318	-0.0168744	-0.0590446	-0.231574	-0.28545	-0.31685	-0.4507	-0.384579	-0.385359	-0.557443
Frontal_Sup_Medial_R	-0.411301	-0.416252	0.490539	0.690061	0.278971	0.269053	0.0215817	0.130197	0.174326	0.309109	-0.16612	-0.108411	-0.0519186	0.0979889	0.39007	0.672141	-0.518772	-0.493658	-0.146933	-0.180517	0.210118	0.172667	1.07845	Inf	0.631704	0.743179	0.564173	0.548411	-0.389952	-0.342654	0.417207	0.642762	-0.185459	-0.156243	0.494921	0.396018	0.0710599	0.0612064	0.152252	0.109375	-0.0308889	-0.0271837	-0.238185	-0.278463	-0.314139	-0.356472	-0.37854	-0.370957	-0.55798
Frontal_Med_Orb_L	-0.288183	-0.351642	0.593479	0.213013	0.215437	-0.0470471	-0.0269265	-0.319167	0.0147768	-0.163825	-0.251336	-0.560832	-0.120582	-0.359387	0.277854	0.113294	-0.349371	-0.362033	-0.191398	-0.362604	0.419106	0.319101	0.842439	0.631704	Inf	1.15804	0.928245	0.671104	-0.44257	-0.508838	0.511828	0.412093	-0.0855651	-0.257712	0.681257	0.435978	0.320136	0.266056	0.466929	0.370077	0.0650436	0.053769	0.0216965	-0.0346116	-0.120758	-0.249571	-0.164019	-0.140902	-0.360527
Frontal_Med_Orb_R	-0.45348	-0.393635	0.404037	0.41095	0.153285	0.158432	-0.081534	-0.0708242	-0.0400598	-0.00291865	-0.402163	-0.438411	-0.276135	-0.250007	0.0949379	0.177228	-0.39622	-0.386303	-0.300473	-0.352649	0.429361	0.366204	0.652642	0.743179	1.15804	Inf	0.649698	0.655067	-0.441583	-0.416157	0.567188	0.645196	-0.0480184	-0.0973325	0.63202	0.536055	0.23503	0.231716	0.400186	0.363873	0.0233558	0.0446876	0.0185521	-0.0308704	-0.0996292	-0.162257	-0.171693	-0.147144	-0.364379
Rectus_L	-0.139386	-0.233393	0.426132	0.101347	0.248528	-0.0784818	-0.0973946	-0.376406	0.0734474	-0.111606	-0.072854	-0.383628	0.0335075	-0.2072	0.41767	0.216873	-0.257748	-0.279037	-0.127932	-0.288545	0.344834	0.226936	0.689051	0.564173	0.928245	0.649698	Inf	0.77062	-0.386865	-0.457971	0.199066	0.159923	-0.191708	-0.374438	0.449731	0.262606	0.30232	0.249299	0.392789	0.310696	0.101348	0.0871761	-0.0474142	-0.0806308	-0.17581	-0.28419	-0.151796	-0.135145	-0.275659
Rectus_R	-0.179999	-0.203608	0.276685	0.185488	0.100821	0.154135	-0.132814	-0.210181	0.0392869	-0.00685397	-0.135923	-0.279472	-0.02944	-0.110496	0.24645	0.261402	-0.272094	-0.264206	-0.194795	-0.282306	0.256046	0.324015	0.50265	0.548411	0.671104	0.655067	0.77062	Inf	-0.385168	-0.397747	0.145066	0.185654	-0.195721	-0.301809	0.382724	0.283185	0.230794	0.225099	0.328842	0.311275	0.0590543	0.0817191	-0.0558837	-0.0848614	-0.163113	-0.2247	-0.149818	-0.137572	-0.242672
Insula_L	0.270952	0.238676	-0.259981	-0.328199	-0.0481283	-0.0633641	0.0815787	0.0283948	-0.0289528	-0.0992734	0.371019	0.36338	0.206837	0.190583	0.0419716	-0.0314743	0.733302	0.595476	0.50499	0.568337	-0.0819758	-0.0807326	-0.282473	-0.389952	-0.44257	-0.441583	-0.386865	-0.385168	Inf	1.01521	0.138213	0.0130131	0.485703	0.549125	-0.417206	-0.367691	-0.0997797	-0.158869	-0.186375	-0.24471	0.1738	0.109647	-0.129913	-0.110142	-0.0730639	-0.0368652	-0.0437555	-0.0800838	-0.0418506
Insula_R	0.126621	0.352327	-0.446486	-0.216468	-0.138453	0.0506944	-0.0833802	0.17135	-0.125808	0.037245	0.169447	0.52961	0.0163247	0.314491	-0.130101	0.0678732	0.656213	0.784469	0.348511	0.613477	-0.102641	-0.0620043	-0.384524	-0.342654	-0.508838	-0.416157	-0.457971	-0.397747	1.01521	Inf	0.0863201	0.0694851	0.453295	0.666349	-0.434013	-0.312646	-0.142293	-0.123932	-0.225616	-0.200562	0.134908	0.145392	-0.134403	-0.0921649	-0.0592879	0.0197108	-0.0364424	-0.0574571	-0.0430187
Cingulum_Ant_L	-0.375542	-0.406959	0.438043	0.217225	0.226663	0.0524697	0.175493	0.0196253	0.0386045	-0.0844374	-0.176645	-0.251462	-0.147487	-0.191499	0.15585	0.0924559	-0.183709	-0.203655	0.108736	0.0186469	0.374386	0.267586	0.602638	0.417207	0.511828	0.567188	0.199066	0.145066	0.138213	0.0863201	Inf	1.11759	0.418829	0.37804	0.359351	0.279555	0.0710708	0.0141521	0.165794	0.0557456	0.0395784	-0.00185349	-0.0273841	-0.0666033	-0.0647009	-0.134092	-0.196239	-0.196061	-0.378212
Cingulum_Ant_R	-0.526708	-0.43884	0.291285	0.489655	0.212058	0.259468	0.0756758	0.249465	0.0197958	0.145328	-0.284084	-0.127684	-0.247758	-0.0463582	0.0486439	0.24272	-0.287605	-0.271788	-0.063052	-0.028566	0.320571	0.253769	0.526362	0.642762	0.412093	0.645196	0.159923	0.185654	0.0130131	0.0694851	1.11759	Inf	0.276388	0.404621	0.380431	0.389861	0.00466761	-0.0155861	0.0986642	0.0468586	-0.0294796	-0.0274022	-0.0757355	-0.110484	-0.0943608	-0.114485	-0.24731	-0.243077	-0.432067
Cingulum_Mid_L	-0.01382	0.0480461	-0.0415001	-0.125417	-0.0490163	-0.10518	0.063476	-0.0284613	-0.128137	-0.22276	-0.0817127	-0.0758439	-0.129143	-0.143981	-0.151948	-0.217588	0.39409	0.359035	0.285158	0.408259	0.0614338	0.0364974	-0.0897247	-0.185459	-0.0855651	-0.0480184	-0.191708	-0.195721	0.485703	0.453295	0.418829	0.276388	Inf	0.956205	0.0491613	0.0601949	-0.0495373	-0.0837138	-0.0142848	-0.0694214	0.0771941	0.0405026	-0.0558441	-0.0429976	0.0567787	0.0475149	-0.0865532	-0.0829032	-0.17131
Cingulum_Mid_R	-0.140918	0.0648435	-0.216717	0.0684998	-0.0783322	0.0886965	0.0120139	0.290852	-0.157999	0.00034254	-0.135468	0.165288	-0.224332	0.0465661	-0.311203	-0.113166	0.352834	0.382956	0.216627	0.498927	0.00762383	-0.00199751	-0.230807	-0.156243	-0.257712	-0.0973325	-0.374438	-0.301809	0.549125	0.666349	0.37804	0.404621	0.956205	Inf	-0.0628966	0.0800196	-0.165323	-0.146036	-0.160678	-0.14647	0.0180293	0.00776645	-0.0635614	-0.0444488	0.056464	0.114758	-0.0912437	-0.0981747	-0.164765
Cingulum_Post_L	-0.368624	-0.467456	0.451217	0.277213	0.277351	0.0993449	0.0787005	-0.0524709	0.117043	0.0225442	-0.251314	-0.414918	-0.108747	-0.258774	0.124956	0.0603347	-0.393248	-0.395853	-0.251807	-0.37782	0.235169	0.170021	0.565886	0.494921	0.681257	0.63202	0.449731	0.382724	-0.417206	-0.434013	0.359351	0.380431	0.0491613	-0.0628966	Inf	0.907856	0.110221	0.0789023	0.234768	0.144952	-0.0835833	-0.0959046	-0.0132316	-0.0816517	0.0609222	-0.0263757	-0.223842	-0.205887	-0.347545
Cingulum_Post_R	-0.413707	-0.413807	0.2231	0.334637	0.167479	0.194321	0.00700321	0.112195	0.0303905	0.108522	-0.325424	-0.258933	-0.200507	-0.138695	-0.0609663	0.0491135	-0.359351	-0.332397	-0.329075	-0.329691	0.195794	0.158938	0.296499	0.396018	0.435978	0.536055	0.262606	0.283185	-0.367691	-0.312646	0.279555	0.389861	0.0601949	0.0800196	0.907856	Inf	0.0458151	0.0820066	0.166876	0.152587	-0.0959079	-0.0846618	0.0124221	-0.0293261	0.0867665	0.0694938	-0.192825	-0.154534	-0.28658
Hippocampus_L	-0.0180026	-0.0164163	0.0486511	-0.135025	-0.070176	-0.179458	-0.177074	-0.321315	-0.105861	-0.224406	-0.0807964	-0.217427	-0.0394168	-0.169514	0.086296	-0.0325836	0.00140838	-0.0189617	-0.0926116	-0.120474	0.216918	0.183898	0.123205	0.0710599	0.320136	0.23503	0.30232	0.230794	-0.0997797	-0.142293	0.0710708	0.00466761	-0.0495373	-0.165323	0.110221	0.0458151	Inf	0.480312	0.639315	0.425782	0.431916	0.306598	0.00407509	-0.0183933	-0.114744	-0.162149	-0.0135986	-0.0238321	-0.0992538
Hippocampus_R	-0.0570935	0.04598	-0.0435035	-0.0873729	-0.134886	-0.123871	-0.265523	-0.25896	-0.168088	-0.167799	-0.145526	-0.16425	-0.118646	-0.132669	-0.0252114	-0.0191515	-0.0195516	0.00038089	-0.147483	-0.127978	0.172202	0.184075	0.0440917	0.0612064	0.266056	0.231716	0.249299	0.225099	-0.158869	-0.123932	0.0141521	-0.0155861	-0.0837138	-0.146036	0.0789023	0.0820066	0.480312	Inf	0.417913	0.663038	0.242165	0.39651	0.0166908	0.0227006	-0.0747672	-0.0960938	-0.00615112	0.0341929	-0.0623282
ParaHippocampal_L	-0.0906955	-0.0945974	0.121264	-0.0591702	-0.0677801	-0.148869	-0.163231	-0.310644	-0.109383	-0.228117	-0.159847	-0.31173	-0.0913355	-0.210646	0.0718192	-0.0220013	-0.0633215	-0.0946308	-0.161494	-0.210907	0.307577	0.243688	0.19611	0.152252	0.466929	0.400186	0.392789	0.328842	-0.186375	-0.225616	0.165794	0.0986642	-0.0142848	-0.160678	0.234768	0.166876	0.639315	0.417913	Inf	0.580212	0.326484	0.238583	0.0551405	0.0283243	-0.0709348	-0.125863	0.00182725	0.00675961	-0.126197
ParaHippocampal_R	-0.110426	0.018974	-0.018458	-0.0355838	-0.170701	-0.132376	-0.297777	-0.276305	-0.216128	-0.208836	-0.251559	-0.263402	-0.204698	-0.193467	-0.0701993	-0.0458895	-0.0511247	-0.0390951	-0.21564	-0.193816	0.246635	0.25157	0.0664318	0.109375	0.370077	0.363873	0.310696	0.311275	-0.24471	-0.200562	0.0557456	0.0468586	-0.0694214	-0.14647	0.144952	0.152587	0.425782	0.663038	0.580212	Inf	0.204423	0.325224	0.101467	0.105701	-0.000781302	-0.0229626	0.071078	0.111689	-0.0225804
Amygdala_L	0.0609655	0.0688363	-0.0986514	-0.19072	-0.0803261	-0.125611	-0.131198	-0.200101	-0.0773103	-0.158797	0.0715083	0.0296084	0.0646767	0.0388695	0.090368	0.0410463	0.18137	0.151014	0.0297062	0.0546507	0.182474	0.129001	-0.0168744	-0.0308889	0.0650436	0.0233558	0.101348	0.0590543	0.1738	0.134908	0.0395784	-0.0294796	0.0771941	0.0180293	-0.0835833	-0.0959079	0.431916	0.242165	0.326484	0.204423	Inf	0.435231	-0.0885984	-0.0899943	-0.153776	-0.154857	-0.0769084	-0.0783233	-0.106084
Amygdala_R	0.0220529	0.121536	-0.145492	-0.157316	-0.138902	-0.103942	-0.205604	-0.183533	-0.146017	-0.144327	-0.00290442	0.031864	-0.0286014	0.0384857	0.00676378	0.0405356	0.168196	0.179265	-0.0274476	0.0388967	0.129382	0.151679	-0.0590446	-0.0271837	0.053769	0.0446876	0.0871761	0.0817191	0.109647	0.145392	-0.00185349	-0.0274022	0.0405026	0.00776645	-0.0959046	-0.0846618	0.306598	0.39651	0.238583	0.325224	0.435231	Inf	-0.068505	-0.0680844	-0.12524	-0.121224	-0.0421346	-0.0393692	-0.0694075
Calcarine_L	-0.210213	-0.0847691	-0.20862	-0.254789	-0.21691	-0.195775	-0.272185	-0.271161	-0.291888	-0.296436	-0.290204	-0.272213	-0.296753	-0.29144	-0.294275	-0.333852	-0.0363966	-0.0673145	-0.197323	-0.168502	0.0145918	0.017504	-0.231574	-0.238185	0.0216965	0.0185521	-0.0474142	-0.0558837	-0.129913	-0.134403	-0.0273841	-0.0757355	-0.0558441	-0.0635614	-0.0132316	0.0124221	0.00407509	0.0166908	0.0551405	0.101467	-0.0885984	-0.068505	Inf	1.41498	0.869589	0.771097	1.13497	1.02938	0.559835
Calcarine_R	-0.186796	-0.0112309	-0.279741	-0.287381	-0.270659	-0.216029	-0.327951	-0.281483	-0.336136	-0.315268	-0.296844	-0.243414	-0.319938	-0.280221	-0.330548	-0.351675	0.012988	-0.00202917	-0.177397	-0.121995	0.00194733	0.0103757	-0.28545	-0.278463	-0.0346116	-0.0308704	-0.0806308	-0.0848614	-0.110142	-0.0921649	-0.0666033	-0.110484	-0.0429976	-0.0444488	-0.0816517	-0.0293261	-0.0183933	0.0227006	0.0283243	0.105701	-0.0899943	-0.0680844	1.41498	Inf	0.857369	0.875158	1.09793	1.22315	0.574011
Cuneus_L	-0.203962	-0.0216143	-0.252144	-0.265957	-0.175072	-0.152136	-0.252618	-0.21261	-0.298105	-0.287266	-0.329721	-0.263795	-0.355348	-0.329485	-0.38886	-0.417283	0.0106772	0.00130797	-0.192556	-0.0925228	-0.0594752	-0.055185	-0.31685	-0.314139	-0.120758	-0.0996292	-0.17581	-0.163113	-0.0730639	-0.0592879	-0.0647009	-0.0943608	0.0567787	0.056464	0.0609222	0.0867665	-0.114744	-0.0747672	-0.0709348	-0.000781302	-0.153776	-0.12524	0.869589	0.857369	Inf	1.48551	0.842748	0.82108	0.752711
Cuneus_R	-0.223449	0.0389539	-0.390015	-0.231429	-0.241539	-0.0943571	-0.320777	-0.112269	-0.345601	-0.215124	-0.344871	-0.150212	-0.399465	-0.231922	-0.498775	-0.396715	0.0496828	0.0592131	-0.217594	-0.0546025	-0.0870596	-0.0649338	-0.4507	-0.356472	-0.249571	-0.162257	-0.28419	-0.2247	-0.0368652	0.0197108	-0.134092	-0.114485	0.0475149	0.114758	-0.0263757	0.0694938	-0.162149	-0.0960938	-0.125863	-0.0229626	-0.154857	-0.121224	0.771097	0.875158	1.48551	Inf	0.814267	0.856997	0.765157
Lingual_L	-0.0983994	0.0986261	-0.353178	-0.377023	-0.30822	-0.254405	-0.359739	-0.318702	-0.321151	-0.314726	-0.244459	-0.194516	-0.284383	-0.252293	-0.320693	-0.367711	0.106029	0.0788877	-0.137067	-0.0550481	-0.0845028	-0.0571548	-0.384579	-0.37854	-0.164019	-0.171693	-0.151796	-0.149818	-0.0437555	-0.0364424	-0.196239	-0.24731	-0.0865532	-0.0912437	-0.223842	-0.192825	-0.0135986	-0.00615112	0.00182725	0.071078	-0.0769084	-0.0421346	1.13497	1.09793	0.842748	0.814267	Inf	1.31797	0.827422
Lingual_R	-0.111822	0.12033	-0.369396	-0.371647	-0.326303	-0.257031	-0.400737	-0.33211	-0.351999	-0.318604	-0.277161	-0.212718	-0.315686	-0.264738	-0.342324	-0.377928	0.0975088	0.0879034	-0.159951	-0.0743787	-0.0630898	-0.0332362	-0.385359	-0.370957	-0.140902	-0.147144	-0.135145	-0.137572	-0.0800838	-0.0574571	-0.196061	-0.243077	-0.0829032	-0.0981747	-0.205887	-0.154534	-0.0238321	0.0341929	0.00675961	0.111689	-0.0783233	-0.0393692	1.02938	1.22315	0.82108	0.856997	1.31797	Inf	0.774289
Occipital_Sup_L	0.0887501	0.22042	-0.396091	-0.425939	-0.302744	-0.226231	-0.264442	-0.232635	-0.256319	-0.26287	-0.117769	-0.0631703	-0.167623	-0.146343	-0.3427	-0.407434	0.0653697	0.0488933	-0.161576	-0.0857315	-0.174406	-0.129929	-0.557443	-0.55798	-0.360527	-0.364379	-0.275659	-0.242672	-0.0418506	-0.0430187	-0.378212	-0.432067	-0.17131	-0.164765	-0.347545	-0.28658	-0.0992538	-0.0623282	-0.126197	-0.0225804	-0.106084	-0.0694075	0.559835	0.574011	0.752711	0.765157	0.827422	0.774289	Inf
Occipital_Sup_R	0.0201576	0.27441	-0.455303	-0.384674	-0.340134	-0.194052	-0.362609	-0.210507	-0.290269	-0.219024	-0.171134	-0.0355799	-0.226156	-0.123066	-0.360797	-0.355074	0.0581816	0.0861234	-0.154766	-0.0398922	-0.169003	-0.120141	-0.5392	-0.498992	-0.352467	-0.340488	-0.269242	-0.230089	-0.0551835	-0.0164487	-0.378818	-0.397959	-0.204741	-0.156834	-0.33606	-0.2726	-0.121343	-0.0529009	-0.147082	-0.0266622	-0.112146	-0.0653385	0.490836	0.581706	0.678662	0.832538	0.775595	0.813063	1.36959
Occipital_Mid_L	0.0325782	0.0839819	-0.20776	-0.296327	-0.235801	-0.216664	-0.218106	-0.269074	-0.207856	-0.249431	-0.130366	-0.135156	-0.134525	-0.140982	-0.213841	-0.27317	-0.12561	-0.140652	-0.293812	-0.284964	-0.0862933	-0.0549681	-0.306749	-0.309579	-0.0793194	-0.130035	-0.038592	-0.0298595	-0.248995	-0.278437	-0.364946	-0.396777	-0.358404	-0.385336	-0.182278	-0.178642	0.0114736	0.030184	0.0162665	0.0840867	-0.0684013	-0.0265076	0.293972	0.289407	0.266965	0.274753	0.446211	0.413814	0.902965
Occipital_Mid_R	-0.0323997	0.166084	-0.344888	-0.228346	-0.301082	-0.13593	-0.312325	-0.134822	-0.266658	-0.154555	-0.175929	-0.00858664	-0.209447	-0.0540676	-0.292748	-0.237086	-0.121755	-0.0768611	-0.266501	-0.194681	-0.110395	-0.061926	-0.414494	-0.327242	-0.199015	-0.182615	-0.143287	-0.0990345	-0.206261	-0.158201	-0.386724	-0.367476	-0.341958	-0.2805	-0.262692	-0.20126	-0.0586145	0.0141417	-0.0608939	0.0611531	-0.0949223	-0.0349836	0.248328	0.309959	0.261334	0.358193	0.431836	0.471365	0.868294
Occipital_Inf_L	0.0871391	0.178891	-0.284181	-0.315681	-0.183872	-0.144187	-0.261427	-0.207814	-0.132799	-0.131709	-0.00727574	0.0380636	-0.0476454	-0.000286106	-0.0897156	-0.128427	-0.00260096	-0.00345535	-0.103618	-0.0865034	-0.128171	-0.0841477	-0.275667	-0.266642	-0.194285	-0.238786	-0.108842	-0.0926229	-0.0639956	-0.0562844	-0.318611	-0.331305	-0.283753	-0.254803	-0.264728	-0.267819	-0.0227056	-0.0116888	-0.0810173	-0.0374804	-0.0207954	0.0158987	0.0715193	0.0813725	0.0404296	0.0747267	0.274722	0.237626	0.51175
Occipital_Inf_R	-0.0690911	0.0984755	-0.189534	-0.228293	-0.094486	-0.0796706	-0.236247	-0.1761	-0.10571	-0.078478	-0.0707004	-0.0105848	-0.0955945	-0.0296671	-0.0331275	-0.0544946	-0.0474963	-0.010791	-0.0633643	-0.0302318	-0.0615575	-0.0424555	-0.120598	-0.124525	-0.0906946	-0.127129	-0.0519474	-0.0390018	-0.0694061	-0.037825	-0.165733	-0.170166	-0.196603	-0.177186	-0.129277	-0.1484	-0.0329952	-0.00579665	-0.0912798	-0.0588592	-0.0281644	-0.000688629	0.0502199	0.0736193	0.00931697	0.0434999	0.174937	0.206837	0.265235
Fusiform_L	0.0538268	0.111125	-0.233673	-0.347915	-0.282061	-0.272114	-0.316243	-0.365879	-0.235612	-0.318262	-0.0708283	-0.120555	-0.0639225	-0.0985487	-0.112959	-0.202543	-0.0101152	-0.0369862	-0.227498	-0.216166	-0.00318863	0.0204753	-0.243377	-0.247581	-0.00769657	-0.0653383	0.0583915	0.0508841	-0.167719	-0.206354	-0.288117	-0.34552	-0.274355	-0.332717	-0.193526	-0.188589	0.171217	0.160015	0.275589	0.27588	0.0817872	0.097783	0.243519	0.254443	0.180552	0.181576	0.446514	0.405672	0.555343
Fusiform_R	-0.0410809	0.193102	-0.33398	-0.306685	-0.353742	-0.242409	-0.435233	-0.325644	-0.325673	-0.288234	-0.186686	-0.0954696	-0.213407	-0.101738	-0.230078	-0.219548	-0.00398091	0.0309636	-0.220127	-0.145528	-0.0463936	0.00167589	-0.31545	-0.254207	-0.0886981	-0.10196	-0.00935266	0.0119747	-0.186008	-0.143097	-0.330135	-0.340335	-0.265332	-0.284543	-0.243349	-0.216868	0.0668103	0.156844	0.112079	0.297896	0.00384808	0.080654	0.323711	0.379648	0.308392	0.364952	0.55854	0.613478	0.674653
Postcentral_L	0.509542	0.765393	-0.226574	-0.325777	-0.259044	-0.295076	-0.328695	-0.41812	-0.231447	-0.296497	-0.0312826	-0.167306	-0.146057	-0.263253	-0.141146	-0.270844	0.659944	0.637111	0.239645	0.298935	-0.0823098	-0.0553201	-0.238531	-0.293279	-0.0641295	-0.1625	-0.0103667	-0.0402875	0.127839	0.116504	-0.260276	-0.346212	0.123857	-0.0375232	-0.225747	-0.240275	0.122081	0.127722	0.0919824	0.150879	0.0896717	0.101993	0.0143002	0.06533	0.0456175	0.0461266	0.140979	0.168027	0.132457
Postcentral_R	0.391032	0.982712	-0.248615	-0.282452	-0.27702	-0.284228	-0.352048	-0.374247	-0.25155	-0.274094	-0.0610024	-0.14416	-0.168382	-0.249505	-0.172655	-0.270699	0.54829	0.692305	0.181125	0.296097	-0.0986739	-0.0768319	-0.262268	-0.304668	-0.0783621	-0.165607	-0.020613	-0.0397271	0.0681301	0.122493	-0.295489	-0.365001	0.0830973	-0.0314899	-0.231844	-0.245404	0.104659	0.151945	0.0834817	0.171968	0.0610333	0.0930696	-0.0187336	0.0364646	0.0348317	0.0452252	0.115685	0.156943	0.134613
Parietal_Sup_L	0.532255	0.316563	-0.211145	-0.270964	-0.196433	-0.184514	0.0245435	-0.0785049	-0.0599595	-0.155115	0.110478	0.0226167	0.0732325	-0.0712586	-0.248421	-0.385481	0.144981	0.103463	-0.0216983	-0.0373734	-0.217679	-0.179526	-0.492798	-0.556213	-0.352904	-0.399219	-0.247374	-0.214197	-0.0129945	-0.063258	-0.477886	-0.544314	-0.0797319	-0.14806	-0.293696	-0.247512	-0.0924768	-0.0619373	-0.112454	-0.049436	-0.0917597	-0.0759173	0.00299516	0.0430171	0.119755	0.135266	0.159278	0.153484	0.557623
Parietal_Sup_R	0.322774	0.466192	-0.387445	-0.184446	-0.322254	-0.145108	-0.186656	0.0124074	-0.217515	-0.103972	-0.0322743	0.144387	-0.122485	0.0038662	-0.371515	-0.323824	0.150716	0.201952	-0.041282	0.0731622	-0.225421	-0.161104	-0.589834	-0.517361	-0.441442	-0.409506	-0.32353	-0.251673	0.00269331	0.0568936	-0.475088	-0.47036	-0.112938	-0.0541051	-0.391129	-0.291288	-0.138602	-0.0524132	-0.16364	-0.0419103	-0.09896	-0.0614238	0.0011213	0.0752684	0.139072	0.224796	0.193043	0.212427	0.566184
Parietal_Inf_L	0.621643	0.160013	0.00334131	-0.102731	0.119859	0.0461451	0.452563	0.204792	0.344065	0.152023	0.416557	0.224592	0.449504	0.131391	0.012632	-0.130806	0.123313	0.0543163	0.0445195	-0.0725659	-0.24501	-0.213539	-0.273627	-0.387281	-0.374266	-0.428159	-0.250884	-0.227779	0.0821445	0.00388914	-0.380739	-0.402978	-0.0495244	-0.0946689	-0.176521	-0.157641	-0.173066	-0.158385	-0.180285	-0.195603	-0.107102	-0.132734	-0.250218	-0.240208	-0.144541	-0.137756	-0.185244	-0.197032	0.0980585
Parietal_Inf_R	0.163651	0.21119	-0.285042	0.221081	0.0108169	0.355184	0.157799	0.717135	0.183488	0.553972	0.107426	0.578506	0.0931614	0.41297	-0.230714	0.065566	-0.00665249	0.0658831	-0.109511	0.00888011	-0.24658	-0.193051	-0.408712	-0.212052	-0.535402	-0.364724	-0.43555	-0.277301	0.0512156	0.181569	-0.338508	-0.156134	-0.12713	0.10933	-0.220745	-0.0791398	-0.296893	-0.214484	-0.331185	-0.245454	-0.191407	-0.171833	-0.258771	-0.2328	-0.139979	-0.0136509	-0.190671	-0.1872	0.0686442
SupraMarginal_L	0.436779	0.314235	-0.329699	-0.343033	-0.172098	-0.143938	0.0389678	-0.00538211	-0.0717064	-0.134095	0.359112	0.354792	0.198124	0.192304	-0.0753464	-0.125999	0.730032	0.613358	0.273139	0.370325	-0.233577	-0.190116	-0.46408	-0.517088	-0.579366	-0.61159	-0.401978	-0.383921	0.672985	0.601045	-0.251127	-0.327181	0.328151	0.32559	-0.469075	-0.394811	-0.154353	-0.176858	-0.23395	-0.256339	0.108443	0.0809201	-0.159834	-0.123296	-0.0718854	-0.0262564	-0.0358475	-0.0597341	0.0769878
SupraMarginal_R	0.217622	0.416663	-0.515038	-0.175428	-0.228178	0.00928812	-0.0527237	0.263636	-0.133933	0.0401944	0.146405	0.579546	0.0023186	0.334276	-0.286946	-0.0946247	0.54135	0.665253	0.112822	0.4012	-0.262202	-0.201792	-0.631465	-0.495153	-0.721319	-0.610785	-0.556445	-0.455481	0.559207	0.728358	-0.287462	-0.242582	0.260423	0.425748	-0.492818	-0.351765	-0.246642	-0.201273	-0.337738	-0.272272	0.0252204	0.0464756	-0.174374	-0.122137	-0.0455072	0.0610705	-0.0344524	-0.042653	0.11082
Angular_L	-0.148439	-0.48241	0.775607	0.356954	0.518479	0.149206	0.414582	0.0486081	0.524002	0.244968	0.0609607	-0.286142	0.237227	-0.133214	0.478322	0.256728	-0.480393	-0.515698	-0.115871	-0.386188	0.0935773	0.0319039	0.816135	0.607523	0.557128	0.433446	0.494837	0.389617	-0.461881	-0.559008	0.171873	0.196087	-0.193262	-0.333324	0.684451	0.419555	0.0422739	-0.0149472	0.122037	0.0145664	-0.120475	-0.158048	-0.235569	-0.29254	-0.206867	-0.320654	-0.390408	-0.39756	-0.463177
Angular_R	-0.28349	-0.33658	0.171019	0.713017	0.212983	0.446575	0.183062	0.616875	0.246213	0.628067	-0.162187	0.099526	-0.0307525	0.190607	-0.0369605	0.294179	-0.492322	-0.450864	-0.391227	-0.399594	0.0272382	0.0210812	0.212038	0.494756	0.171203	0.343334	0.115558	0.205468	-0.478749	-0.364628	-0.0287825	0.232463	-0.289777	-0.126744	0.425956	0.498255	-0.0936228	-0.0285372	-0.000549248	0.0280972	-0.1982	-0.174325	-0.177449	-0.20992	-0.166512	-0.124116	-0.326417	-0.315231	-0.305928
Precuneus_L	-0.21158	-0.32596	0.264155	0.147377	0.00930742	-0.11153	0.105926	-0.0715982	-0.154495	-0.245931	-0.325231	-0.455694	-0.258413	-0.407011	-0.259767	-0.336322	-0.242651	-0.274064	-0.300281	-0.315115	0.111761	0.0643618	0.102164	0.0675082	0.351523	0.337481	0.16044	0.136263	-0.343127	-0.397964	0.117474	0.101304	0.150211	0.00241589	0.561663	0.4802	0.0432975	0.0332122	0.169463	0.148939	-0.111598	-0.110061	0.155756	0.118875	0.297174	0.2102	-0.0197636	-0.00153008	-0.0301651
Precuneus_R	-0.373276	-0.269084	-0.00580373	0.298674	-0.135368	0.0217039	-0.0871845	0.150022	-0.297982	-0.104019	-0.462995	-0.244922	-0.437631	-0.219564	-0.470494	-0.243758	-0.238017	-0.217231	-0.4277	-0.26988	0.0900201	0.0758308	-0.0921447	0.0864322	0.190981	0.327669	0.0173354	0.0746187	-0.339416	-0.265268	0.0490728	0.16312	0.0988241	0.141104	0.408408	0.568808	-0.0362599	0.0331373	0.0979217	0.161606	-0.132667	-0.105281	0.170892	0.184775	0.315093	0.355188	0.0131133	0.0505957	-0.0199965
Paracentral_Lobule_L	0.315693	0.544043	-0.100389	-0.207996	-0.18907	-0.256254	-0.238973	-0.342076	-0.166866	-0.233965	-0.0692555	-0.197801	-0.128924	-0.242114	-0.0795752	-0.214425	0.360053	0.349489	0.224124	0.353061	-0.0255959	-0.0195783	-0.110232	-0.171514	0.0168664	-0.0598497	0.0451071	0.0185266	0.00944089	0.00286138	-0.163128	-0.233774	0.171496	-0.0195062	-0.133612	-0.151544	0.126862	0.137132	0.132347	0.172615	0.0570799	0.0644471	-0.0377505	0.00262074	-0.0030964	-0.0185235	0.06017	0.0864369	0.0439844
Paracentral_Lobule_R	0.223285	0.477513	-0.0999453	-0.175978	-0.176383	-0.231218	-0.231144	-0.304633	-0.140799	-0.204205	-0.115845	-0.222083	-0.137892	-0.234992	-0.0852691	-0.201482	0.255535	0.263759	0.132673	0.268556	-0.027867	-0.0222114	-0.108641	-0.154211	0.0203874	-0.0464525	0.0491352	0.0260659	-0.0596512	-0.0547687	-0.171501	-0.224652	0.0956718	-0.0564668	-0.108337	-0.11974	0.118774	0.140252	0.126267	0.173617	0.0310964	0.0338209	-0.0072775	0.0334762	0.0509988	0.0393801	0.0975108	0.125798	0.0990212
Caudate_L	-0.0806844	-0.248869	0.229957	0.0805579	0.197664	0.0577743	0.221272	0.068573	0.157032	0.0502458	0.108796	-0.0201478	0.115159	-0.00765115	0.168223	0.0761011	-0.146134	-0.16728	0.114668	-0.0214088	0.262165	0.147127	0.237727	0.126856	0.143467	0.117742	0.0623743	0.0238577	0.0629133	-0.0105304	0.315258	0.243908	0.0347566	0.0370172	0.0780951	0.0315567	0.110672	0.0396086	0.0292696	-0.0641538	0.115206	0.0508084	-0.15129	-0.179042	-0.226606	-0.266315	-0.250832	-0.251023	-0.295821
Caudate_R	-0.118067	-0.211948	0.128371	0.157286	0.139188	0.131501	0.14137	0.165858	0.0919536	0.116369	0.0392673	0.0349634	0.0401956	0.0477528	0.0867029	0.114024	-0.143088	-0.142707	0.0564073	0.0135304	0.17713	0.2211	0.163479	0.146999	0.0908783	0.134682	0.0167732	0.0192184	0.0435807	0.0458251	0.276292	0.284497	0.0363588	0.0919902	0.0571535	0.0488629	0.0719232	0.0502203	-0.0099293	-0.0571363	0.101658	0.0834383	-0.155824	-0.185416	-0.230135	-0.244311	-0.241732	-0.254332	-0.288793
Putamen_L	0.0833989	-0.0184332	-0.00557883	-0.0635356	0.039372	-0.0116409	0.110846	0.0321288	0.0266193	-0.033304	0.146798	0.105381	0.0885876	0.0495396	0.0532474	-0.0130853	0.162478	0.117877	0.221096	0.197353	0.125502	0.0538275	-0.0180691	-0.0828744	-0.0760218	-0.0807461	-0.0906735	-0.111325	0.309424	0.220715	0.141035	0.0707005	0.171028	0.185777	-0.112453	-0.121834	0.0577149	-0.0374246	-0.0467333	-0.134441	0.298095	0.2168	-0.188185	-0.188481	-0.236756	-0.240222	-0.198275	-0.220575	-0.210025
Putamen_R	-0.00433743	0.0552481	-0.115685	-0.0295138	-0.0262426	0.0416604	0.0245055	0.108689	-0.0293426	0.0239505	0.0662797	0.184343	-0.000954025	0.114709	-0.0504721	0.0154926	0.162288	0.206409	0.161664	0.24124	0.0879247	0.0674571	-0.101045	-0.0967472	-0.139386	-0.0992505	-0.15183	-0.136898	0.281148	0.353909	0.113068	0.0942122	0.17452	0.265056	-0.144008	-0.113547	0.00657049	-0.0188471	-0.105004	-0.13206	0.249966	0.252095	-0.161872	-0.158979	-0.18851	-0.170506	-0.161505	-0.180826	-0.17965
Pallidum_L	0.0583621	-0.0444296	0.0161639	-0.0586435	0.0439643	-0.00580133	0.0917974	0.00861218	0.0549447	-0.0120537	0.152961	0.101868	0.10917	0.0553614	0.0921863	0.0265436	0.100865	0.0678424	0.19091	0.136858	0.0674055	0.0213979	0.00737087	-0.0523737	-0.0640395	-0.0779411	-0.0641	-0.0862611	0.223847	0.16761	0.1106	0.0515943	0.117338	0.126723	-0.0619267	-0.0811088	0.0162298	-0.0548088	-0.0606727	-0.133496	0.170956	0.117512	-0.120138	-0.122794	-0.160378	-0.160635	-0.138432	-0.158714	-0.150705
Pallidum_R	-0.00139732	0.00595366	-0.057999	-0.0160335	-0.0022082	0.0335016	0.0446305	0.0826106	0.0218406	0.0404455	0.0857273	0.145611	0.0460185	0.106325	0.00793449	0.0529062	0.0822709	0.110822	0.123009	0.142213	0.0394355	0.0334939	-0.0421194	-0.0501378	-0.0956876	-0.0809363	-0.0972707	-0.0922109	0.190669	0.213776	0.0781137	0.0597957	0.0945889	0.155801	-0.0956104	-0.0680009	-0.0222979	-0.0355323	-0.0881161	-0.118274	0.136251	0.148344	-0.0987546	-0.101022	-0.154724	-0.13771	-0.127627	-0.139214	-0.151534
Thalamus_L	-0.0106591	-0.0954905	-0.0274197	-0.1015	0.0231291	-0.0294102	0.0800645	-0.0048041	0.00457131	-0.0609943	0.0368773	0.00513096	0.0334916	-0.0312284	-0.0288774	-0.0819071	0.102602	0.0868837	0.127205	0.109877	0.0572044	0.0437702	-0.0398914	-0.121239	-0.0468068	-0.0575131	-0.114893	-0.126262	0.19083	0.151658	0.179601	0.108205	0.261082	0.220269	0.00680551	0.0197481	0.0539715	-0.042117	-0.0303845	-0.125804	0.0747338	0.0270818	-0.0313667	-0.0484766	-0.117559	-0.119692	-0.136283	-0.144449	-0.205794
Thalamus_R	-0.0959225	-0.0584405	-0.12801	-0.010802	-0.052748	0.0266666	-0.0266713	0.086263	-0.0758497	0.00752799	-0.0577168	0.0649072	-0.0730717	0.0233526	-0.135943	-0.0550468	0.068293	0.0967391	0.0177136	0.100606	0.0512564	0.0499836	-0.104748	-0.0788348	-0.0747584	-0.0244044	-0.141462	-0.118872	0.133395	0.167574	0.13921	0.148582	0.211362	0.262612	-0.00976013	0.0800975	-0.00283794	0.00877951	-0.0473375	-0.0894961	0.0581215	0.0313073	-0.00382248	-0.00951028	-0.0944216	-0.0618031	-0.105751	-0.0989873	-0.179659
Heschl_L	0.185917	0.367049	-0.267242	-0.284843	-0.200348	-0.193734	-0.267732	-0.25515	-0.205566	-0.211552	-0.0204676	-0.0549763	-0.119165	-0.128881	-0.134151	-0.178207	0.860346	0.709527	0.205311	0.298321	-0.0124424	-0.0089059	-0.228211	-0.255013	-0.085557	-0.127731	-0.071298	-0.0874375	0.424557	0.405953	-0.0350648	-0.107014	0.300602	0.239604	-0.173817	-0.158325	0.0730393	0.0497248	0.0587187	0.0731351	0.131415	0.136093	0.0310712	0.067534	0.0123561	0.0299535	0.0901412	0.0991772	-0.039787
Heschl_R	0.139045	0.424125	-0.266116	-0.297712	-0.209117	-0.211816	-0.277185	-0.272635	-0.219124	-0.224919	-0.0416531	-0.0568789	-0.136336	-0.145725	-0.138149	-0.184595	0.702543	0.813299	0.208539	0.31932	-0.00511165	0.00657371	-0.213391	-0.258507	-0.0677058	-0.108321	-0.0675372	-0.0834186	0.346709	0.43984	-0.0141454	-0.0911726	0.320738	0.264225	-0.169763	-0.162259	0.0751228	0.078662	0.0595842	0.0866082	0.119421	0.139609	0.0427095	0.0872809	0.0361629	0.0469537	0.10489	0.122618	-0.0369758
Temporal_Sup_L	0.238879	0.470482	-0.42158	-0.396371	-0.289734	-0.219627	-0.310522	-0.234023	-0.253041	-0.239826	0.0710952	0.105504	-0.0885813	-0.0180659	-0.177531	-0.205672	0.970214	0.862817	0.221158	0.380585	-0.0685421	-0.0416241	-0.406938	-0.410682	-0.270054	-0.29453	-0.197838	-0.189838	0.553724	0.563275	-0.145872	-0.211268	0.309175	0.29395	-0.346558	-0.298488	0.0371997	0.0310047	-0.00104313	0.0246293	0.186238	0.188927	-0.0310666	0.0175763	0.0119555	0.0534937	0.108198	0.106008	0.0383476
Temporal_Sup_R	0.108981	0.475928	-0.364343	-0.267491	-0.283321	-0.182591	-0.368834	-0.215923	-0.284927	-0.195459	-0.00876017	0.103769	-0.150478	0.0140751	-0.160984	-0.0981745	0.59726	0.732578	0.121875	0.312993	-0.0558746	-0.0194102	-0.289156	-0.231448	-0.174248	-0.178764	-0.111845	-0.0951827	0.300154	0.431392	-0.164246	-0.176484	0.162043	0.166837	-0.261001	-0.228237	0.0454644	0.10845	0.0160169	0.096978	0.141824	0.201882	-0.0696416	-0.00790232	0.00146528	0.0457297	0.0705951	0.090166	0.00209436
Temporal_Pole_Sup_L	0.020336	-0.0192207	0.150244	-0.138947	0.0603708	-0.127083	-0.147832	-0.366315	-0.00766497	-0.167831	0.231228	-0.0385209	0.198364	0.0486915	0.599249	0.322102	0.115408	0.0574507	0.288587	0.154684	0.160636	0.110725	0.451846	0.318298	0.253002	0.151707	0.343681	0.229603	0.230291	0.103866	0.232139	0.138272	0.0417757	-0.0681836	0.0470725	-0.0801315	0.194384	0.101236	0.210051	0.111618	0.261832	0.172287	-0.198125	-0.192907	-0.224799	-0.268675	-0.157146	-0.15975	-0.270307
Temporal_Pole_Sup_R	-0.0351782	0.199154	-0.196176	-0.141499	-0.173914	-0.100277	-0.352222	-0.214262	-0.229303	-0.144996	0.0445442	0.134038	-0.0497148	0.143024	0.123636	0.259869	0.278021	0.33761	0.143198	0.263817	0.0721894	0.0978876	0.0481073	0.139337	0.0180884	0.0229025	0.116102	0.106446	0.244347	0.344232	0.0345326	0.0440829	0.0830755	0.0851632	-0.130429	-0.132938	0.123441	0.164609	0.109504	0.18961	0.212752	0.287179	-0.154676	-0.110551	-0.1204	-0.092915	-0.0599012	-0.045994	-0.137618
Temporal_Mid_L	0.0388512	-0.163446	0.394765	-0.00357338	0.180729	-0.125177	-0.0215936	-0.379178	0.127356	-0.0970208	0.196796	-0.245905	0.220693	-0.104856	0.566661	0.23226	-0.169608	-0.233879	0.0813798	-0.145614	0.0643059	0.0337552	0.616547	0.441528	0.419752	0.233468	0.524436	0.368218	-0.259225	-0.384576	-0.016823	-0.036076	-0.240311	-0.434784	0.291547	0.0895009	0.155702	0.0778989	0.187795	0.11407	0.0412667	0.0107985	-0.217125	-0.236425	-0.190752	-0.288111	-0.205234	-0.207847	-0.278322
Temporal_Mid_R	-0.226502	-0.0443036	-0.0202814	0.303697	-0.0901817	0.0754951	-0.291106	0.00149473	-0.151525	0.103273	-0.18086	0.0450322	-0.15633	0.155399	0.0416803	0.364103	-0.27144	-0.199218	-0.27178	-0.154902	0.0255142	0.0533441	0.189752	0.508775	0.197817	0.26844	0.264046	0.312775	-0.394727	-0.278824	-0.160509	0.0321608	-0.310679	-0.26988	0.151533	0.155255	0.0413281	0.132397	0.105202	0.195599	-0.0111551	0.0568086	-0.175674	-0.141354	-0.108551	-0.0724412	-0.140766	-0.10517	-0.151261
Temporal_Pole_Mid_L	-0.0969554	-0.135651	0.313668	0.0463408	0.0880767	-0.124168	-0.177902	-0.368105	0.0126033	-0.119519	-0.0204635	-0.303272	0.00480656	-0.178291	0.449808	0.21737	-0.178185	-0.217731	0.0310782	-0.114374	0.169205	0.128999	0.591664	0.512721	0.49239	0.373289	0.566678	0.420548	-0.261519	-0.335909	0.115267	0.0967328	-0.20498	-0.336281	0.271864	0.105119	0.257454	0.179918	0.310749	0.234521	0.109883	0.0757978	-0.108211	-0.12085	-0.149529	-0.223437	-0.108979	-0.106831	-0.217944
Temporal_Pole_Mid_R	-0.181434	-0.0964004	0.168783	0.142125	-0.0227775	-0.0761655	-0.285574	-0.287464	-0.134532	-0.115297	-0.131473	-0.232167	-0.128917	-0.090534	0.230633	0.289005	-0.210187	-0.192499	-0.0772712	-0.105645	0.157106	0.14956	0.464833	0.59728	0.445824	0.421962	0.511695	0.471772	-0.315722	-0.300203	0.0696622	0.139146	-0.209409	-0.287965	0.244039	0.148274	0.213564	0.236784	0.268724	0.324179	0.0929884	0.116193	-0.102947	-0.100466	-0.114225	-0.162334	-0.10766	-0.0923105	-0.20833
Temporal_Inf_L	0.152775	-0.225044	0.395648	-0.00192967	0.289974	0.0186931	0.269542	-0.123067	0.48368	0.130028	0.308238	-0.0969883	0.500337	0.0522159	0.547826	0.223207	-0.27786	-0.350124	-0.0870893	-0.342277	0.00239208	-0.0259896	0.398188	0.223203	0.222477	0.0673114	0.365273	0.27658	-0.279579	-0.430459	-0.135113	-0.160807	-0.324675	-0.490521	0.180956	0.0428688	0.128334	0.0493801	0.145628	0.0441183	0.023052	-0.01454	-0.278495	-0.315556	-0.339679	-0.405687	-0.284066	-0.299093	-0.145771
Temporal_Inf_R	-0.033589	0.0624602	-0.099396	0.177205	-0.06931	0.121869	-0.187766	0.097095	0.0401102	0.26074	-0.0524937	0.166961	-0.0253366	0.235198	0.023169	0.259981	-0.260848	-0.183031	-0.251239	-0.206484	-0.0835211	-0.0369513	0.00588537	0.214984	-0.0358325	0.00644767	0.105679	0.162392	-0.339828	-0.229895	-0.3112	-0.14461	-0.431361	-0.34024	-0.040062	-0.0202295	-0.00740165	0.0860769	0.011702	0.107457	-0.0565355	0.0136885	-0.250582	-0.224662	-0.214999	-0.150177	-0.13756	-0.114078	0.0796768
Cerebelum_Crus1_L	-0.238553	-0.271391	-0.0310308	0.290199	0.121563	0.301999	0.150855	0.48065	0.165648	0.44082	-0.010975	0.237412	0.0243102	0.260012	-0.0359067	0.196843	-0.337589	-0.316392	-0.173625	-0.12542	-0.0995091	-0.077317	-0.051516	0.100265	-0.192002	-0.0841967	-0.199354	-0.118758	-0.143229	-0.0904062	-0.0757181	0.0676053	-0.274879	-0.058807	-0.0363925	0.0397065	-0.185621	-0.169271	-0.272786	-0.287791	-0.127615	-0.117943	-0.104343	-0.16033	-0.15924	-0.102125	-0.111319	-0.158129	-0.0385718
Cerebelum_Crus1_R	-0.0316493	-0.386307	0.44382	0.134451	0.380535	0.116196	0.471628	0.115513	0.450775	0.217414	0.212647	-0.0493887	0.32023	0.0265222	0.363267	0.145343	-0.403403	-0.422222	0.0714501	-0.202494	-0.0392395	-0.0498813	0.348531	0.172094	0.0840083	-0.00408585	0.089187	0.0348464	-0.190931	-0.291922	0.053278	0.0235548	-0.235354	-0.261046	0.147385	0.0443285	-0.0641477	-0.115413	-0.143167	-0.232703	-0.0951278	-0.130451	-0.208326	-0.256277	-0.271939	-0.320931	-0.29107	-0.285886	-0.204175
Cerebelum_Crus2_L	-0.362587	-0.414261	0.182294	0.612871	0.273025	0.48738	0.170854	0.52146	0.290462	0.632091	-0.106409	0.119493	0.01186	0.246251	0.0986782	0.419385	-0.503343	-0.46141	-0.277656	-0.261634	0.0304946	0.0312418	0.276692	0.532258	0.130457	0.260179	0.0858197	0.15788	-0.352625	-0.264322	0.0623729	0.283849	-0.27992	-0.108031	0.279434	0.335696	-0.0712859	-0.0530038	-0.104996	-0.133525	-0.0919881	-0.0863461	-0.261283	-0.311016	-0.282983	-0.252233	-0.388072	-0.403534	-0.3778
Cerebelum_Crus2_R	-0.0929548	-0.468899	0.63857	0.211	0.466277	0.138585	0.487792	0.0465319	0.516163	0.201107	0.1406	-0.195238	0.305802	-0.0607162	0.4533	0.180443	-0.478289	-0.501835	-0.0406411	-0.32962	0.0651361	0.0208574	0.56987	0.339585	0.340397	0.222342	0.303311	0.218099	-0.335418	-0.444735	0.137836	0.108088	-0.221745	-0.318899	0.371177	0.226177	0.0458643	-0.0246	0.00668531	-0.0984844	-0.051457	-0.094889	-0.244775	-0.30737	-0.292507	-0.395858	-0.389558	-0.39914	-0.343922
Cerebelum_3_L	-0.0605126	-0.0455946	0.0595927	-0.0106041	-0.0159222	-0.0434717	-0.0411493	-0.0875181	-0.0780899	-0.08362	-0.0829581	-0.124999	-0.0791122	-0.108883	-0.00880744	-0.0386177	-0.0456322	-0.034866	-0.00169402	0.00933416	0.0795572	0.0823587	0.0729077	0.0484669	0.134473	0.106755	0.0767633	0.0759308	-0.0458342	-0.0553301	0.0947208	0.0635191	0.0508524	-0.00624665	0.106423	0.0953149	0.10938	0.0904406	0.140132	0.120783	0.0386751	0.0425907	-0.0268338	-0.0383378	-0.0383039	-0.0640404	-0.0598128	-0.0600533	-0.129595
Cerebelum_3_R	-0.121012	-0.0570256	-0.0367711	0.00667573	-0.0643632	-0.0180406	-0.0726579	-0.018689	-0.0971972	-0.0427974	-0.117894	-0.0750743	-0.11515	-0.0536626	-0.0950982	-0.0651638	-0.0385022	-0.0347169	-0.0620712	-0.0180571	0.0726559	0.080532	-0.0165998	0.0119718	0.0667321	0.0862388	0.0199601	0.0275568	-0.0508404	-0.0313768	0.0608288	0.0677168	0.0386152	0.0370272	0.0435132	0.0774135	0.0662398	0.0811154	0.102483	0.133058	0.0200449	0.0167295	0.026331	0.0277098	-0.0153737	-0.00826304	-0.0170114	-0.00034532	-0.0756461
Cerebelum_4_5_L	-0.104042	0.0279548	-0.0948494	-0.166626	-0.201843	-0.210857	-0.189876	-0.228471	-0.268365	-0.300722	-0.229719	-0.250315	-0.238949	-0.253692	-0.215451	-0.263225	0.0064219	0.0216138	-0.108349	-0.0462136	0.112507	0.0892173	-0.115821	-0.139243	0.102607	0.0919852	0.0273975	0.0213698	-0.0985041	-0.0976958	0.0325306	-0.0239298	0.0634695	0.00515235	0.00625784	0.0291654	0.168677	0.136284	0.245794	0.238942	0.0467013	0.0585366	0.275879	0.270353	0.2083	0.167476	0.297303	0.256934	0.104926
Cerebelum_4_5_R	-0.0229627	0.0610377	-0.192796	-0.18482	-0.224555	-0.166395	-0.239906	-0.196096	-0.25626	-0.222704	-0.193823	-0.167937	-0.231547	-0.190627	-0.231549	-0.250681	0.0560483	0.0404414	-0.0841955	-0.0362665	0.0281916	0.0584357	-0.195688	-0.190529	-0.0206644	-0.0182982	-0.0420963	-0.0343026	-0.078587	-0.0643629	-0.0623957	-0.100341	0.0195014	-0.0153265	-0.0846745	-0.0566085	0.0590367	0.103677	0.1042	0.190092	0.00616581	0.032055	0.21969	0.255637	0.213006	0.214928	0.277816	0.317844	0.203854
Cerebelum_6_L	0.0293521	0.254383	-0.452152	-0.348616	-0.309823	-0.196465	-0.259055	-0.117858	-0.293141	-0.204872	-0.0918141	0.0440155	-0.209293	-0.0888482	-0.350353	-0.340478	0.200701	0.236021	-0.0115342	0.123816	-0.157388	-0.11941	-0.528755	-0.50791	-0.396043	-0.391778	-0.344331	-0.32045	0.117475	0.160491	-0.258194	-0.297315	-0.0544957	0.0327104	-0.393242	-0.313036	-0.107881	-0.0917588	-0.18962	-0.118959	-0.0375869	-0.00327598	0.338104	0.339331	0.358904	0.385639	0.543333	0.470624	0.560991
Cerebelum_6_R	0.148746	0.136799	-0.291812	-0.374602	-0.231636	-0.187909	-0.13375	-0.152922	-0.197584	-0.211234	0.0277837	0.00634801	-0.0776467	-0.0899054	-0.217029	-0.314138	0.135995	0.119243	0.0577318	0.0351264	-0.126912	-0.0855708	-0.412958	-0.480765	-0.324973	-0.363224	-0.272091	-0.261477	0.0820076	0.0580241	-0.233793	-0.311272	-0.0800133	-0.069197	-0.330177	-0.297251	-0.0783151	-0.0632467	-0.162272	-0.118612	-0.014993	0.00100794	0.237386	0.258868	0.232621	0.26514	0.352036	0.385465	0.451846
Cerebelum_7b_L	-0.0905616	-0.0782959	-0.238685	0.163252	-0.00984694	0.286247	0.149367	0.561399	0.067083	0.332468	0.0570348	0.43642	0.0406021	0.371688	-0.226964	0.0574886	-0.129431	-0.0893692	-0.143041	-0.020326	-0.122778	-0.0803918	-0.354076	-0.173853	-0.405741	-0.243506	-0.408964	-0.268593	0.0532601	0.13269	-0.141854	-0.0166885	-0.0954923	0.140738	-0.185548	-0.0178863	-0.203124	-0.182043	-0.291332	-0.282332	-0.079407	-0.0668548	-0.147241	-0.154839	-0.119544	-0.0183285	-0.157352	-0.189304	0.0147715
Cerebelum_7b_R	0.161319	-0.195498	0.167945	-0.0114883	0.215773	0.131213	0.526922	0.237091	0.3285	0.149922	0.330422	0.130927	0.372725	0.117207	0.0909479	-0.0458568	-0.169953	-0.203774	0.0440977	-0.141731	-0.102245	-0.103488	-0.0742746	-0.214117	-0.193424	-0.225049	-0.187963	-0.184723	0.0170187	-0.0712669	-0.0748859	-0.122962	-0.071396	-0.0817142	-0.0454919	-0.0450537	-0.112017	-0.141942	-0.185592	-0.250909	-0.0534322	-0.0991367	-0.185089	-0.213888	-0.164628	-0.186314	-0.239593	-0.264911	-0.0348635
Cerebelum_8_L	0.0529387	0.205919	-0.361955	-0.233858	-0.209556	-0.0932253	-0.100234	0.031635	-0.184272	-0.107757	-0.00207312	0.162764	-0.0914285	0.0450817	-0.262749	-0.213378	0.245807	0.282963	0.0719849	0.217936	-0.0971185	-0.0832938	-0.447956	-0.42493	-0.39344	-0.359216	-0.370393	-0.315836	0.25683	0.284542	-0.136388	-0.172527	0.144597	0.230081	-0.311296	-0.224414	-0.0967347	-0.109892	-0.195031	-0.198527	0.0318796	0.0319898	-0.0329359	-0.013083	0.0217744	0.0700473	0.032341	0.0128245	0.140468
Cerebelum_8_R	0.208855	0.126485	-0.255484	-0.265462	-0.165149	-0.113019	-0.00281664	-0.0204631	-0.123853	-0.123976	0.0974783	0.111135	0.00721475	0.0158909	-0.199659	-0.243154	0.249939	0.224059	0.137496	0.141594	-0.123572	-0.080608	-0.414125	-0.464554	-0.379902	-0.390197	-0.338945	-0.309418	0.235323	0.217974	-0.16189	-0.228135	0.148084	0.141094	-0.289538	-0.22635	-0.0765889	-0.0794855	-0.181855	-0.180292	0.0348545	0.0171823	-0.0328986	-0.0193035	-0.00929232	0.0175258	0.0071254	0.00452726	0.130193
Cerebelum_9_L	-0.27009	-0.260546	-0.0149941	0.162887	-0.0384722	0.0729784	-0.0390755	0.121029	-0.116746	0.021458	-0.197031	-0.0472294	-0.161927	-0.00693154	-0.153998	0.000493289	-0.232094	-0.225736	-0.259852	-0.214669	0.108259	0.0992602	7.50281e-05	0.0977589	0.120591	0.193871	0.0318017	0.0591345	-0.193892	-0.155073	0.0765831	0.143625	-0.0447998	0.0127133	0.133902	0.203351	0.0273105	0.0441884	0.0510364	0.0345079	0.0063973	0.00604031	0.0228531	0.0103619	-0.0460409	-0.0226251	-0.0927843	-0.0845234	-0.108633
Cerebelum_9_R	-0.209828	-0.371865	0.238106	0.0858437	0.0841345	-0.033583	0.115837	-0.0388204	0.0216341	-0.073235	-0.11722	-0.212019	-0.0336445	-0.138101	0.0300315	-0.047685	-0.300588	-0.314984	-0.198389	-0.299094	0.155059	0.115065	0.21431	0.146486	0.297718	0.250436	0.176785	0.138081	-0.260935	-0.295804	0.164749	0.133619	-0.0376219	-0.113419	0.269927	0.231087	0.108573	0.0656727	0.129114	0.0817879	0.0216405	-0.0247115	0.0198597	-0.0026801	-0.0638712	-0.118765	-0.130635	-0.121306	-0.167631
Cerebelum_10_L	-0.103858	-0.190301	-0.005797	0.0699108	0.0537611	0.0967379	0.0759312	0.144513	0.0492927	0.103319	0.00776814	0.0782343	0.0458428	0.105603	-0.00326342	0.0637325	-0.170642	-0.161847	-0.114636	-0.129239	0.0502789	0.0316581	-0.000410926	0.0272247	-0.0038437	0.029359	-0.0418739	-0.0261405	-0.063841	-0.0478148	0.0550676	0.0853001	-0.0376284	0.014365	0.0515151	0.0911063	-0.00304973	-0.0233916	-0.0372881	-0.0660881	0.00982139	-0.0102521	-0.0152967	-0.0294111	-0.115738	-0.111286	-0.115245	-0.124923	-0.106287
Cerebelum_10_R	-0.0700108	-0.203482	0.0380111	0.042491	0.0377208	0.0669009	0.131853	0.113402	0.0513671	0.051159	0.00675729	0.0437526	0.0555877	0.0635373	-0.00976538	0.00594469	-0.154624	-0.164153	-0.102707	-0.135631	0.0577819	0.0500126	-0.0153936	-0.0102793	-0.00946321	0.0112352	-0.0448162	-0.0353504	-0.0502264	-0.0612391	0.0429523	0.0506233	-0.034394	-0.00237197	0.0366503	0.0573206	-0.00279212	-0.0205017	-0.0224759	-0.0768244	0.0154123	-0.0113541	-0.00825762	-0.0261489	-0.112668	-0.117886	-0.113505	-0.112688	-0.0840337
Vermis_1_2	-0.0940635	-0.119418	0.0650541	0.0480193	0.0230975	0.00106027	0.00376005	-0.00812717	-0.0216484	-0.0194169	-0.0757547	-0.0933814	-0.0590623	-0.0695001	-0.0229078	-0.0196852	-0.092649	-0.10185	-0.0454033	-0.0665219	0.0842317	0.0652348	0.0864159	0.0783667	0.124115	0.120057	0.0546594	0.0502964	-0.0668181	-0.068123	0.110248	0.10531	0.0137503	0.00688854	0.14046	0.144595	0.0391824	0.036835	0.0648621	0.0598955	0.00119255	-0.00047656	0.00650362	-0.0150354	-0.0255363	-0.0425516	-0.0588723	-0.0511809	-0.107074
Vermis_3	-0.0929597	-0.0696734	0.020621	0.0290184	-0.0422411	-0.0416409	-0.0446068	-0.0446213	-0.0979805	-0.0740567	-0.108136	-0.106412	-0.106334	-0.0828741	-0.0698208	-0.0515644	-0.0528795	-0.0595549	-0.0430246	-0.00659547	0.0458038	0.0555438	0.0303204	0.0394713	0.0809184	0.080722	0.0250969	0.0173205	-0.0524978	-0.0479277	0.0679823	0.0734147	0.0490539	0.0184654	0.0847375	0.0926081	0.0453383	0.0455274	0.074793	0.0643788	0.0143362	0.0160649	0.0155068	0.00386526	-0.00108457	-0.0126684	-0.0271644	-0.0221873	-0.0978848
Vermis_4_5	-0.181334	-0.131758	0.00775457	0.013326	-0.109867	-0.0969416	-0.0934224	-0.0796573	-0.206051	-0.18145	-0.235049	-0.227822	-0.233202	-0.22276	-0.210115	-0.193614	-0.0870403	-0.0929976	-0.140054	-0.102686	0.10667	0.0863984	-0.0165516	-0.00916653	0.158577	0.17979	0.0402622	0.0295823	-0.152835	-0.143358	0.106156	0.0923108	0.0699947	0.0456824	0.18505	0.216565	0.0772274	0.073495	0.126746	0.12937	-0.034258	-0.0183125	0.241863	0.223438	0.197724	0.169595	0.131797	0.16429	-0.0343611
Vermis_6	-0.0223904	0.0866669	-0.221862	-0.18889	-0.154155	-0.107575	-0.123351	-0.0686619	-0.178731	-0.137228	-0.119534	-0.0609874	-0.176771	-0.145638	-0.230015	-0.2369	0.126563	0.128603	0.00349382	0.0746195	-0.0459771	-0.0236263	-0.264367	-0.276081	-0.174656	-0.160708	-0.204594	-0.191969	0.0764571	0.107541	-0.0439893	-0.0787177	0.0773077	0.1171	-0.10916	-0.0726216	-0.0416294	-0.0188673	-0.102926	-0.0747673	-0.0247884	-0.0104995	0.230128	0.240845	0.288448	0.284279	0.238616	0.243446	0.205813
Vermis_7	-0.00614788	0.0831855	-0.23832	-0.194223	-0.125962	-0.0511964	-0.0657927	-0.00373117	-0.101266	-0.0547367	-0.0252889	0.0442817	-0.0790446	-0.0297827	-0.181008	-0.166925	0.0618395	0.0583458	-0.0157456	0.0280201	-0.0612414	-0.0390891	-0.299621	-0.307298	-0.231316	-0.213102	-0.225637	-0.198181	0.0770324	0.0956393	-0.109648	-0.127995	-0.00713647	0.0507283	-0.169668	-0.126904	-0.0551268	-0.0487322	-0.144345	-0.116592	-0.0221049	-0.0113362	0.160503	0.184304	0.203291	0.227161	0.201011	0.191862	0.289674
Vermis_8	-0.0440748	0.0489889	-0.134831	-0.142927	-0.102379	-0.0809489	-0.137887	-0.0879501	-0.128477	-0.109505	-0.0991417	-0.0554187	-0.14114	-0.0948516	-0.0971637	-0.0952138	0.0718875	0.0588845	0.0172326	0.058083	0.0436227	0.0556013	-0.10917	-0.119893	-0.0309099	-0.0338651	-0.0662817	-0.0637158	0.0627332	0.0717371	0.0446023	0.0104694	0.0717078	0.0860447	-0.0449344	-0.0321538	0.0405051	0.0329101	-0.00450412	-0.00099431	0.0393303	0.0455711	0.107255	0.114285	0.109232	0.0925807	0.0951533	0.0834694	0.0507525
Vermis_9	-0.212196	-0.318943	0.100938	0.0902767	0.095319	0.0869566	0.0314784	0.050897	0.0573095	0.062563	-0.0492723	-0.0330613	0.0032601	0.0265835	0.0874576	0.122656	-0.246103	-0.254849	-0.118272	-0.184519	0.137186	0.119423	0.185087	0.19456	0.18474	0.189654	0.101565	0.102124	-0.113461	-0.109958	0.188848	0.212406	-0.0515254	-0.0165532	0.20936	0.201953	0.047782	0.00745429	0.0450785	-0.00857373	0.0276209	0.00429593	0.0599654	0.0222342	-0.0724246	-0.102604	-0.105804	-0.111042	-0.198213
Vermis_10	-0.154534	-0.214387	0.0942309	0.0846559	0.0566859	0.0650871	0.037239	0.0429207	0.0262121	0.030344	-0.0594463	-0.0639791	-0.0319102	-0.0285691	0.0256614	0.0463324	-0.16078	-0.167116	-0.0934561	-0.122583	0.109584	0.0975362	0.130067	0.1346	0.147163	0.161907	0.0757633	0.0818772	-0.0930661	-0.0863993	0.147774	0.161181	-0.0231996	-0.00176393	0.197843	0.183772	0.0301682	0.00264096	0.0440061	0.00367192	0.012986	-0.0105968	-0.013694	-0.0376986	-0.0508288	-0.0676658	-0.123733	-0.124035	-0.164131
p-value	Precentral_L	Precentral_R	Frontal_Sup_L	Frontal_Sup_R	Frontal_Sup_Orb_L	Frontal_Sup_Orb_R	Frontal_Mid_L	Frontal_Mid_R	Frontal_Mid_Orb_L	Frontal_Mid_Orb_R	Frontal_Inf_Oper_L	Frontal_Inf_Oper_R	Frontal_Inf_Tri_L	Frontal_Inf_Tri_R	Frontal_Inf_Orb_L	Frontal_Inf_Orb_R	Rolandic_Oper_L	Rolandic_Oper_R	Supp_Motor_Area_L	Supp_Motor_Area_R	Olfactory_L	Olfactory_R	Frontal_Sup_Medial_L	Frontal_Sup_Medial_R	Frontal_Med_Orb_L	Frontal_Med_Orb_R	Rectus_L	Rectus_R	Insula_L	Insula_R	Cingulum_Ant_L	Cingulum_Ant_R	Cingulum_Mid_L	Cingulum_Mid_R	Cingulum_Post_L	Cingulum_Post_R	Hippocampus_L	Hippocampus_R	ParaHippocampal_L	ParaHippocampal_R	Amygdala_L	Amygdala_R	Calcarine_L	Calcarine_R	Cuneus_L	Cuneus_R	Lingual_L	Lingual_R	Occipital_Sup_L
Precentral_L	1	1.83236e-22	1	3.32567e-16	1	3.01243e-13	7.70689e-07	6.23878e-09	1	5.7399e-08	1.57893e-25	7.84064e-09	3.19337e-18	1	1	6.8595e-08	2.62004e-20	3.09678e-14	3.23958e-22	1.24709e-12	3.03143e-15	1.93209e-14	4.82973e-10	1.29515e-19	5.19895e-14	1.98301e-21	1.80673e-07	1.42907e-11	1.18394e-12	1	2.07775e-19	3.59728e-24	1	3.16723e-06	2.16382e-18	8.11382e-24	1	1	1	1	1	1	2.13061e-11	2.71881e-10	4.1837e-11	7.50577e-12	1	1	1
Precentral_R	1.83236e-22	1	4.40589e-23	5.78739e-18	1.08096e-20	5.33384e-14	3.41847e-19	2.84736e-09	1.57537e-16	9.12162e-14	3.1934e-06	1.82502e-11	1	1	3.46626e-14	8.23907e-10	4.25534e-31	8.08585e-36	1.67679e-13	4.00157e-22	2.91895e-16	2.76e-11	2.07536e-26	5.48163e-25	2.20474e-18	4.16235e-21	2.49582e-14	5.58194e-15	3.9119e-15	4.05411e-19	2.86344e-22	6.66607e-22	1	1	6.2112e-28	3.22941e-28	1	1	1.64669e-06	1	1	1.75629e-08	1	1	1	1	1	1	2.74743e-10
Frontal_Sup_L	1	4.40589e-23	1	3.05334e-19	9.21103e-25	1	5.33759e-25	1	7.25352e-21	1	1	5.73573e-14	4.09921e-11	3.01117e-09	2.25046e-20	1	8.08409e-24	1.18947e-27	1	1.02904e-09	2.03865e-08	1	4.58619e-28	1.65781e-21	7.68043e-21	1.52374e-17	1.98862e-17	1.99623e-14	2.73961e-12	2.16612e-18	3.47421e-18	6.52033e-13	1	9.12602e-09	1.43441e-22	3.31099e-12	1	1	6.95277e-06	1	2.84175e-06	2.10323e-08	1.45759e-10	2.84796e-15	3.02074e-12	5.37009e-20	8.90917e-21	1.27264e-20	1.29503e-24
Frontal_Sup_R	3.32567e-16	5.78739e-18	3.05334e-19	1	1.19736e-10	1.72469e-20	4.07252e-12	8.8155e-27	2.68302e-06	1.84428e-22	4.17638e-09	1	1.63293e-06	1	1	2.30235e-15	3.18726e-26	1.80387e-25	3.76511e-07	1	1	1	1.07076e-17	1.78099e-26	9.1821e-08	1.0632e-16	1	4.01417e-09	6.64996e-15	9.87155e-11	1.37227e-10	6.70835e-23	3.32254e-06	1	1.39419e-14	4.39997e-19	6.15627e-09	1	1	1	6.16817e-16	8.39392e-12	1.12221e-14	4.82429e-18	1.40771e-14	1.14363e-11	7.94812e-23	3.95411e-22	2.30983e-25
Frontal_Sup_Orb_L	1	1.08096e-20	9.21103e-25	1.19736e-10	1	5.25145e-17	5.29681e-29	5.14136e-08	2.78174e-27	4.89872e-16	1.87834e-06	1	5.33742e-12	1	1.31598e-16	8.69402e-09	1.77711e-15	6.6891e-19	1	8.93235e-10	1	1	7.36209e-17	2.51389e-11	1.09605e-08	1	2.00494e-09	1	1	6.33374e-06	5.51348e-10	7.8979e-10	1	1	1.97588e-12	5.50502e-09	1	4.40452e-08	1	9.8712e-11	1	4.16602e-12	2.76735e-16	5.95587e-19	2.30806e-10	1.54567e-15	3.76589e-24	2.23784e-22	4.76198e-17
Frontal_Sup_Orb_R	3.01243e-13	5.33384e-14	1	1.72469e-20	5.25145e-17	1	2.17482e-10	6.04616e-28	3.49388e-13	6.50729e-26	1	1.00942e-14	1	6.34475e-16	1	1.13195e-16	5.54778e-15	3.77925e-13	3.89844e-09	1	1	1	1	2.56124e-11	1	2.69014e-06	1	2.27768e-06	1	1	1	3.3359e-12	1	1	1	3.63067e-11	5.13428e-13	1.2002e-09	6.98654e-10	3.50987e-09	4.24756e-10	4.89591e-09	3.96117e-11	3.35454e-13	4.8012e-07	1	8.85534e-20	6.38645e-19	5.88343e-14
Frontal_Mid_L	7.70689e-07	3.41847e-19	5.33759e-25	4.07252e-12	5.29681e-29	2.17482e-10	1	1.83566e-19	6.84593e-33	6.68229e-15	3.31559e-19	1	9.53331e-27	1	4.08192e-14	1	1.62248e-12	1.4177e-15	4.00859e-09	1	1	1.6101e-12	3.17053e-09	1	1	1	1	4.61009e-07	1	1	1	1	1	1	1	1	3.21797e-12	2.29451e-21	1.79303e-12	7.93341e-19	1.22882e-08	3.75015e-16	1.59183e-17	6.55724e-21	4.02685e-14	2.10252e-21	2.39758e-20	1.57776e-22	2.79715e-12
Frontal_Mid_R	6.23878e-09	2.84736e-09	1	8.8155e-27	5.14136e-08	6.04616e-28	1.83566e-19	1	2.52382e-12	1.97065e-34	1	3.06856e-22	1	3.0718e-19	2.95912e-09	1.8099e-12	7.94652e-12	2.09708e-07	1	1	8.72454e-09	2.81821e-09	1	1	1.24795e-11	1	7.34965e-19	1.23025e-11	1	3.24033e-08	1	5.20351e-12	1	1.24162e-14	1	1	8.94973e-24	2.26805e-22	3.80939e-21	8.16636e-20	1.54579e-14	2.56483e-16	7.44615e-18	1.31729e-18	2.6756e-11	1	2.15714e-20	9.80646e-22	6.31977e-13
Frontal_Mid_Orb_L	1	1.57537e-16	7.25352e-21	2.68302e-06	2.78174e-27	3.49388e-13	6.84593e-33	2.52382e-12	1	1.08005e-26	6.7675e-15	1	4.57781e-27	1.07636e-06	7.6713e-27	2.49697e-13	3.21109e-13	2.11403e-18	1	4.22798e-10	2.42441e-06	9.53404e-09	7.14935e-16	1.33643e-06	1	1	1	1	1	1	1	1	1	1.41416e-06	1	1	1	6.86316e-12	7.3626e-06	2.42193e-12	1	2.17e-12	5.8627e-21	1.09949e-22	2.64712e-20	3.67805e-25	8.25082e-24	1.11583e-23	3.09546e-14
Frontal_Mid_Orb_R	5.7399e-08	9.12162e-14	1	1.84428e-22	4.89872e-16	6.50729e-26	6.68229e-15	1.97065e-34	1.08005e-26	1	1	3.77143e-19	4.85301e-08	1.52977e-20	1	1.64227e-25	9.91692e-18	6.30637e-14	9.63461e-08	1	1.74238e-08	1.27671e-07	1	7.40165e-15	3.66897e-09	1	1	1	1	1	1	1.59527e-06	5.2318e-12	1	1	9.74203e-07	2.31974e-14	2.56737e-12	1.33203e-15	7.73349e-13	4.32163e-14	3.64179e-14	4.86699e-20	2.20853e-24	2.90885e-20	1.63742e-17	9.03565e-25	3.70683e-25	5.6923e-17
Frontal_Inf_Oper_L	1.57893e-25	3.1934e-06	1	4.17638e-09	1.87834e-06	1	3.31559e-19	1	6.7675e-15	1	1	1.20974e-19	3.14155e-32	2.78566e-20	2.43456e-21	5.95971e-10	1.80681e-11	1	7.28349e-22	1.22314e-08	1.18085e-09	1.53218e-13	1	1	1.97098e-10	2.90871e-15	1	3.27174e-06	2.45436e-20	8.74619e-08	2.43704e-08	2.06156e-12	1	3.90305e-07	2.38674e-11	5.74052e-18	1	5.53429e-10	1.73924e-09	5.11654e-16	1	1	3.14615e-18	2.81319e-18	3.40565e-18	1.85185e-19	1.21079e-14	7.33175e-17	1
Frontal_Inf_Oper_R	7.84064e-09	1.82502e-11	5.73573e-14	1	1	1.00942e-14	1	3.06856e-22	1	3.77143e-19	1.20974e-19	1	5.73552e-17	2.7145e-33	1	1.0308e-16	1	4.14658e-12	2.31293e-06	3.00946e-14	6.59981e-13	2.18762e-10	2.28877e-09	1	4.93168e-23	1.68776e-17	4.43909e-17	2.87061e-12	7.0259e-19	1.39755e-24	8.18782e-10	1	1	1.0968e-07	2.85237e-18	6.69202e-12	3.72693e-15	9.52369e-12	3.3749e-19	1.10118e-17	1	1	4.01702e-15	2.06753e-13	1.52385e-12	1.54783e-06	7.58089e-09	3.81139e-10	1
Frontal_Inf_Tri_L	3.19337e-18	1	4.09921e-11	1.63293e-06	5.33742e-12	1	9.53331e-27	1	4.57781e-27	4.85301e-08	3.14155e-32	5.73552e-17	1	4.5701e-25	1.03806e-27	8.79603e-17	1	1	1.04935e-13	1	8.66946e-09	3.86177e-15	1.10731e-06	1	1	2.69237e-12	1	1	4.84204e-12	1	3.37273e-08	5.14263e-13	1.78038e-06	6.45511e-12	1	4.67733e-12	1	3.55313e-09	8.13633e-07	2.5475e-17	1	1	8.88651e-22	2.01776e-23	2.28857e-23	1.61009e-26	4.51587e-21	3.92092e-23	5.67302e-10
Frontal_Inf_Tri_R	1	1	3.01117e-09	1	1	6.34475e-16	1	3.0718e-19	1.07636e-06	1.52977e-20	2.78566e-20	2.7145e-33	4.5701e-25	1	1.31193e-07	2.20515e-26	1	1	1	1	2.0314e-10	4.80301e-08	1	1	1.16788e-15	6.23802e-12	2.43698e-08	1	2.48532e-11	1.63406e-15	1.58662e-08	1	6.93454e-07	1	1.96417e-12	1.07731e-07	8.45772e-12	6.11516e-10	5.35805e-13	4.07409e-13	1	1	4.69967e-19	3.4544e-17	1.09697e-17	6.49505e-12	3.66626e-15	1.58566e-16	4.36355e-07
Frontal_Inf_Orb_L	1	3.46626e-14	2.25046e-20	1	1.31598e-16	1	4.08192e-14	2.95912e-09	7.6713e-27	1	2.43456e-21	1	1.03806e-27	1.31193e-07	1	5.77005e-29	7.53753e-12	5.60125e-17	8.02102e-12	1	1	1	5.43057e-29	2.91207e-18	1.39462e-11	1	1.93482e-18	2.3293e-13	1	1.19927e-06	1.12935e-07	1	6.23683e-09	1.35924e-19	2.50709e-07	1	1	1	1	1	1.56145e-07	1	6.1722e-20	1.49175e-21	3.31145e-26	9.61346e-32	2.79607e-23	4.65612e-24	2.46558e-24
Frontal_Inf_Orb_R	6.8595e-08	8.23907e-10	1	2.30235e-15	8.69402e-09	1.13195e-16	1	1.8099e-12	2.49697e-13	1.64227e-25	5.95971e-10	1.0308e-16	8.79603e-17	2.20515e-26	5.77005e-29	1	1.03492e-15	1.4352e-14	1	1	1	1	6.58105e-20	6.06565e-27	1	1.93609e-09	2.2357e-09	5.08118e-12	1	1	1	1.54678e-12	3.11139e-12	1	1	1	1	1	1	1	1	1	1.26713e-20	9.55711e-25	1.95259e-25	1.03941e-24	2.24001e-25	2.58475e-28	1.71532e-23
Rolandic_Oper_L	2.62004e-20	4.25534e-31	8.08409e-24	3.18726e-26	1.77711e-15	5.54778e-15	1.62248e-12	7.94652e-12	3.21109e-13	9.91692e-18	1.80681e-11	1	1	1	7.53753e-12	1.03492e-15	1	5.33308e-40	1.94491e-16	8.92012e-25	6.24452e-08	2.74902e-07	2.08778e-24	3.22401e-26	1.08199e-18	2.68477e-21	7.55439e-14	3.3296e-17	2.15472e-34	2.6363e-31	1.18833e-08	2.20063e-14	3.67542e-19	6.37046e-16	7.36494e-26	2.06375e-27	1	1	1	1	2.61784e-16	1.04759e-12	1	1	1	1	1	1	1
Rolandic_Oper_R	3.09678e-14	8.08585e-36	1.18947e-27	1.80387e-25	6.6891e-19	3.77925e-13	1.4177e-15	2.09708e-07	2.11403e-18	6.30637e-14	1	4.14658e-12	1	1	5.60125e-17	1.4352e-14	5.33308e-40	1	4.17211e-15	2.53676e-26	5.93898e-10	2.09866e-07	2.05931e-26	1.70191e-28	3.03605e-21	5.89987e-23	6.98197e-17	8.35448e-21	2.86317e-30	6.40809e-36	5.05826e-10	1.10878e-13	1.37577e-17	9.95007e-17	1.19885e-27	4.05713e-25	1	1	6.77565e-06	1	5.81287e-14	6.07212e-13	1	1	1	1	1	1	1
Supp_Motor_Area_L	3.23958e-22	1.67679e-13	1	3.76511e-07	1	3.89844e-09	4.00859e-09	1	1	9.63461e-08	7.28349e-22	2.31293e-06	1.04935e-13	1	8.02102e-12	1	1.94491e-16	4.17211e-15	1	4.32072e-30	4.61385e-09	2.12217e-08	1	1	1.76853e-09	3.15093e-15	1.67636e-06	3.59185e-12	5.6036e-25	1.51705e-17	1	1	4.73422e-16	2.22199e-10	3.31325e-13	4.97214e-20	6.96923e-08	7.14043e-11	2.0978e-11	4.32936e-13	1	1	8.74436e-14	1.07573e-11	2.06578e-11	1.87285e-12	2.45355e-08	3.19014e-10	1.35205e-07
Supp_Motor_Area_R	1.24709e-12	4.00157e-22	1.02904e-09	1	8.93235e-10	1	1	1	4.22798e-10	1	1.22314e-08	3.00946e-14	1	1	1	1	8.92012e-25	2.53676e-26	4.32072e-30	1	2.90112e-12	1.5492e-09	2.74447e-08	4.19264e-07	1.02464e-19	1.36932e-21	4.03157e-16	3.54417e-17	2.25766e-27	2.12758e-28	1	1	1.48682e-18	5.85286e-21	1.46784e-22	2.35991e-21	3.72904e-09	6.87086e-09	4.08961e-15	1.41858e-10	1	1	6.576e-10	1.6632e-06	1	1	1	1	1
Olfactory_L	3.03143e-15	2.91895e-16	2.03865e-08	1	1	1	1	8.72454e-09	2.42441e-06	1.74238e-08	1.18085e-09	6.59981e-13	8.66946e-09	2.0314e-10	1	1	6.24452e-08	5.93898e-10	4.61385e-09	2.90112e-12	1	7.30432e-23	1.483e-15	3.42291e-18	9.5818e-23	3.33859e-24	3.67441e-24	5.51473e-17	1	6.75528e-06	1.13308e-23	1.07215e-22	1	1	8.66212e-19	1.95258e-15	2.31669e-19	3.28747e-14	4.74499e-21	4.16727e-17	2.61101e-20	2.15115e-16	1	1	1	1	1	1	2.93662e-15
Olfactory_R	1.93209e-14	2.76e-11	1	1	1	1	1.6101e-12	2.81821e-09	9.53404e-09	1.27671e-07	1.53218e-13	2.18762e-10	3.86177e-15	4.80301e-08	1	1	2.74902e-07	2.09866e-07	2.12217e-08	1.5492e-09	7.30432e-23	1	2.32283e-12	2.84094e-15	3.71876e-19	7.94686e-22	7.02371e-16	8.17154e-22	1	1	1.04926e-20	2.00866e-20	1	1	3.61962e-13	5.44355e-14	4.1032e-17	4.63695e-17	9.42174e-18	2.22423e-19	4.62735e-14	6.16915e-15	1	1	1	1	1	1	1.37729e-11
Frontal_Sup_Medial_L	4.82973e-10	2.07536e-26	4.58619e-28	1.07076e-17	7.36209e-17	1	3.17053e-09	1	7.14935e-16	1	1	2.28877e-09	1.10731e-06	1	5.43057e-29	6.58105e-20	2.08778e-24	2.05931e-26	1	2.74447e-08	1.483e-15	2.32283e-12	1	8.24545e-37	5.54689e-27	4.40962e-24	4.13869e-28	3.86109e-25	5.37683e-17	1.08898e-19	1.35021e-22	2.27909e-21	1	1.5787e-12	5.44258e-27	6.35048e-17	1.68176e-07	1	5.07821e-11	1	1	1	6.22766e-11	4.97463e-15	2.89268e-19	1.15987e-26	2.25817e-20	1.53072e-20	6.9261e-31
Frontal_Sup_Medial_R	1.29515e-19	5.48163e-25	1.65781e-21	1.78099e-26	2.51389e-11	2.56124e-11	1	1	1.33643e-06	7.40165e-15	1	1	1	1	2.91207e-18	6.06565e-27	3.22401e-26	1.70191e-28	1	4.19264e-07	3.42291e-18	2.84094e-15	8.24545e-37	1	1.76492e-28	1.49124e-29	1.62006e-25	4.31575e-25	1.89612e-20	2.53676e-17	1.18174e-16	1.08555e-21	3.25511e-08	8.25086e-07	1.3375e-24	3.82894e-20	1	1	7.97516e-10	2.97918e-06	1	1	3.95349e-12	6.13428e-16	1.12901e-19	2.312e-21	3.63063e-21	4.86434e-21	4.22549e-29
Frontal_Med_Orb_L	5.19895e-14	2.20474e-18	7.68043e-21	9.1821e-08	1.09605e-08	1	1	1.24795e-11	1	3.66897e-09	1.97098e-10	4.93168e-23	1	1.16788e-15	1.39462e-11	1	1.08199e-18	3.03605e-21	1.76853e-09	1.02464e-19	9.5818e-23	3.71876e-19	5.54689e-27	1.76492e-28	1	4.13769e-37	1.54497e-32	6.37258e-28	1.80365e-25	1.70908e-25	2.2747e-23	1.08127e-18	1	8.78443e-13	2.15596e-28	1.97627e-20	1.89178e-20	5.96574e-18	4.34835e-23	2.55206e-22	1	1	1	1	1	8.71308e-13	1.48602e-08	1.5758e-07	2.41613e-23
Frontal_Med_Orb_R	1.98301e-21	4.16235e-21	1.52374e-17	1.0632e-16	1	2.69014e-06	1	1	1	1	2.90871e-15	1.68776e-17	2.69237e-12	6.23802e-12	1	1.93609e-09	2.68477e-21	5.89987e-23	3.15093e-15	1.36932e-21	3.33859e-24	7.94686e-22	4.40962e-24	1.49124e-29	4.13769e-37	1	1.54032e-28	3.1374e-29	5.65347e-22	5.50674e-19	1.61519e-24	6.56933e-26	1	1	1.10588e-26	1.47751e-24	2.21376e-15	3.11342e-14	3.36554e-21	9.29001e-20	1	1	1	1	1	2.09216e-08	1.49717e-08	5.12233e-07	6.93162e-24
Rectus_L	1.80673e-07	2.49582e-14	1.98862e-17	1	2.00494e-09	1	1	7.34965e-19	1	1	1	4.43909e-17	1	2.43698e-08	1.93482e-18	2.2357e-09	7.55439e-14	6.98197e-17	1.67636e-06	4.03157e-16	3.67441e-24	7.02371e-16	4.13869e-28	1.62006e-25	1.54497e-32	1.54032e-28	1	1.4127e-28	1.85019e-22	2.71653e-24	1.48766e-09	1.00748e-07	1.26101e-11	5.09712e-24	7.32778e-22	5.09649e-14	1.26739e-20	6.71386e-16	4.28267e-21	1.49248e-19	9.91279e-10	1.65854e-08	1	1	1.87226e-09	1.75187e-16	8.49136e-09	3.14352e-07	1.38664e-17
Rectus_R	1.42907e-11	5.58194e-15	1.99623e-14	4.01417e-09	1	2.27768e-06	4.61009e-07	1.23025e-11	1	1	3.27174e-06	2.87061e-12	1	1	2.3293e-13	5.08118e-12	3.3296e-17	8.35448e-21	3.59185e-12	3.54417e-17	5.51473e-17	8.17154e-22	3.86109e-25	4.31575e-25	6.37258e-28	3.1374e-29	1.4127e-28	1	1.06204e-21	3.51536e-21	2.16953e-08	5.13304e-10	1.0102e-10	1.42497e-18	1.32264e-20	1.12045e-15	7.68668e-18	4.86039e-16	1.96331e-21	2.78699e-21	1	1.13505e-07	1	1	5.53167e-11	6.52655e-15	7.99913e-09	6.6968e-08	4.59788e-17
Insula_L	1.18394e-12	3.9119e-15	2.73961e-12	6.64996e-15	1	1	1	1	1	1	2.45436e-20	7.0259e-19	4.84204e-12	2.48532e-11	1	1	2.15472e-34	2.86317e-30	5.6036e-25	2.25766e-27	1	1	5.37683e-17	1.89612e-20	1.80365e-25	5.65347e-22	1.85019e-22	1.06204e-21	1	1.12232e-40	1	1	1.117e-26	1.15441e-27	1.77319e-24	9.7707e-23	1.74919e-06	7.3007e-15	3.15915e-13	2.66102e-16	5.19486e-14	7.38663e-07	1	1	1	1	1	1	1
Insula_R	1	4.05411e-19	2.16612e-18	9.87155e-11	6.33374e-06	1	1	3.24033e-08	1	1	8.74619e-08	1.39755e-24	1	1.63406e-15	1.19927e-06	1	2.6363e-31	6.40809e-36	1.51705e-17	2.12758e-28	6.75528e-06	1	1.08898e-19	2.53676e-17	1.70908e-25	5.50674e-19	2.71653e-24	3.51536e-21	1.12232e-40	1	1	1	5.33139e-23	2.97789e-30	5.87609e-24	1.45384e-18	2.71358e-10	2.14948e-10	1.45768e-15	1.08117e-12	2.259e-10	1.12766e-10	4.24374e-06	1	1	1	1	1	1
Cingulum_Ant_L	2.07775e-19	2.86344e-22	3.47421e-18	1.37227e-10	5.51348e-10	1	1	1	1	1	2.43704e-08	8.18782e-10	3.37273e-08	1.58662e-08	1.12935e-07	1	1.18833e-08	5.05826e-10	1	1	1.13308e-23	1.04926e-20	1.35021e-22	1.18174e-16	2.2747e-23	1.61519e-24	1.48766e-09	2.16953e-08	1	1	1	3.83815e-39	2.45796e-21	4.89002e-18	1.07789e-20	4.22721e-18	1	1	1.38526e-10	1	1	1	1	1	1	4.28204e-07	5.38893e-11	1.30076e-11	2.28104e-23
Cingulum_Ant_R	3.59728e-24	6.66607e-22	6.52033e-13	6.70835e-23	7.8979e-10	3.3359e-12	1	5.20351e-12	1	1.59527e-06	2.06156e-12	1	5.14263e-13	1	1	1.54678e-12	2.20063e-14	1.10878e-13	1	1	1.07215e-22	2.00866e-20	2.27909e-21	1.08555e-21	1.08127e-18	6.56933e-26	1.00748e-07	5.13304e-10	1	1	3.83815e-39	1	1.5469e-13	1.55555e-19	1.18405e-20	9.12294e-22	1	1	1	1	1	1	1	1	1	1	4.79718e-15	1.90824e-16	3.48762e-26
Cingulum_Mid_L	1	1	1	3.32254e-06	1	1	1	1	1	5.2318e-12	1	1	1.78038e-06	6.93454e-07	6.23683e-09	3.11139e-12	3.67542e-19	1.37577e-17	4.73422e-16	1.48682e-18	1	1	1	3.25511e-08	1	1	1.26101e-11	1.0102e-10	1.117e-26	5.33139e-23	2.45796e-21	1.5469e-13	1	1.28397e-31	1	1	1	2.09859e-07	1	1	1	1	1	1	1	1	1	1	6.886e-08
Cingulum_Mid_R	3.16723e-06	1	9.12602e-09	1	1	1	1	1.24162e-14	1.41416e-06	1	3.90305e-07	1.0968e-07	6.45511e-12	1	1.35924e-19	1	6.37046e-16	9.95007e-17	2.22199e-10	5.85286e-21	1	1	1.5787e-12	8.25086e-07	8.78443e-13	1	5.09712e-24	1.42497e-18	1.15441e-27	2.97789e-30	4.89002e-18	1.55555e-19	1.28397e-31	1	1	1	1.03444e-15	3.63367e-14	1.37121e-12	3.48449e-12	1	1	1	1	1	1	1	1	4.22823e-08
Cingulum_Post_L	2.16382e-18	6.2112e-28	1.43441e-22	1.39419e-14	1.97588e-12	1	1	1	1	1	2.38674e-11	2.85237e-18	1	1.96417e-12	2.50709e-07	1	7.36494e-26	1.19885e-27	3.31325e-13	1.46784e-22	8.66212e-19	3.61962e-13	5.44258e-27	1.3375e-24	2.15596e-28	1.10588e-26	7.32778e-22	1.32264e-20	1.77319e-24	5.87609e-24	1.07789e-20	1.18405e-20	1	1	1	7.64396e-35	2.24889e-06	1	1.22217e-12	5.40695e-08	1.52408e-07	4.16518e-07	1	1	1	1	1.10194e-14	4.79893e-13	2.67709e-21
Cingulum_Post_R	8.11382e-24	3.22941e-28	3.31099e-12	4.39997e-19	5.50502e-09	3.63067e-11	1	1	1	9.74203e-07	5.74052e-18	6.69202e-12	4.67733e-12	1.07731e-07	1	1	2.06375e-27	4.05713e-25	4.97214e-20	2.35991e-21	1.95258e-15	5.44355e-14	6.35048e-17	3.82894e-20	1.97627e-20	1.47751e-24	5.09649e-14	1.12045e-15	9.7707e-23	1.45384e-18	4.22721e-18	9.12294e-22	1	1	7.64396e-35	1	1	1	2.4733e-09	2.20161e-09	5.05038e-10	1.27162e-08	1	1	1	1	6.7021e-14	1.22683e-10	7.32608e-19
Hippocampus_L	1	1	1	6.15627e-09	1	5.13428e-13	3.21797e-12	8.94973e-24	1	2.31974e-14	1	3.72693e-15	1	8.45772e-12	1	1	1	1	6.96923e-08	3.72904e-09	2.31669e-19	4.1032e-17	1.68176e-07	1	1.89178e-20	2.21376e-15	1.26739e-20	7.68668e-18	1.74919e-06	2.71358e-10	1	1	1	1.03444e-15	2.24889e-06	1	1	8.7961e-27	2.37974e-36	7.77794e-27	1.06975e-30	2.13159e-21	1	1	1.04413e-06	2.3243e-10	1	1	6.43083e-06
Hippocampus_R	1	1	1	1	4.40452e-08	1.2002e-09	2.29451e-21	2.26805e-22	6.86316e-12	2.56737e-12	5.53429e-10	9.52369e-12	3.55313e-09	6.11516e-10	1	1	1	1	7.14043e-11	6.87086e-09	3.28747e-14	4.63695e-17	1	1	5.96574e-18	3.11342e-14	6.71386e-16	4.86039e-16	7.3007e-15	2.14948e-10	1	1	2.09859e-07	3.63367e-14	1	1	8.7961e-27	1	4.1344e-27	2.26787e-38	2.79412e-20	4.80556e-26	1	1	1	7.24151e-06	1	1	1
ParaHippocampal_L	1	1.64669e-06	6.95277e-06	1	1	6.98654e-10	1.79303e-12	3.80939e-21	7.3626e-06	1.33203e-15	1.73924e-09	3.3749e-19	8.13633e-07	5.35805e-13	1	1	1	6.77565e-06	2.0978e-11	4.08961e-15	4.74499e-21	9.42174e-18	5.07821e-11	7.97516e-10	4.34835e-23	3.36554e-21	4.28267e-21	1.96331e-21	3.15915e-13	1.45768e-15	1.38526e-10	1	1	1.37121e-12	1.22217e-12	2.4733e-09	2.37974e-36	4.1344e-27	1	2.44477e-30	1.50517e-27	1.92561e-22	1	1	1	3.1188e-07	1	1	1.77245e-07
ParaHippocampal_R	1	1	1	1	9.8712e-11	3.50987e-09	7.93341e-19	8.16636e-20	2.42193e-12	7.73349e-13	5.11654e-16	1.10118e-17	2.5475e-17	4.07409e-13	1	1	1	1	4.32936e-13	1.41858e-10	4.16727e-17	2.22423e-19	1	2.97918e-06	2.55206e-22	9.29001e-20	1.49248e-19	2.78699e-21	2.66102e-16	1.08117e-12	1	1	1	3.48449e-12	5.40695e-08	2.20161e-09	7.77794e-27	2.26787e-38	2.44477e-30	1	5.96688e-19	1.72963e-27	3.63548e-06	1.21489e-06	1	1	1	1.41312e-06	1
Amygdala_L	1	1	2.84175e-06	6.16817e-16	1	4.24756e-10	1.22882e-08	1.54579e-14	1	4.32163e-14	1	1	1	1	1.56145e-07	1	2.61784e-16	5.81287e-14	1	1	2.61101e-20	4.62735e-14	1	1	1	1	9.91279e-10	1	5.19486e-14	2.259e-10	1	1	1	1	1.52408e-07	5.05038e-10	1.06975e-30	2.79412e-20	1.50517e-27	5.96688e-19	1	8.50501e-25	4.26298e-07	5.60773e-07	5.60412e-14	4.40572e-13	1	1	7.19523e-08
Amygdala_R	1	1.75629e-08	2.10323e-08	8.39392e-12	4.16602e-12	4.89591e-09	3.75015e-16	2.56483e-16	2.17e-12	3.64179e-14	1	1	1	1	1	1	1.04759e-12	6.07212e-13	1	1	2.15115e-16	6.16915e-15	1	1	1	1	1.65854e-08	1.13505e-07	7.38663e-07	1.12766e-10	1	1	1	1	4.16518e-07	1.27162e-08	2.13159e-21	4.80556e-26	1.92561e-22	1.72963e-27	8.50501e-25	1	1	1	6.31391e-10	1.28475e-08	1	1	1
Calcarine_L	2.13061e-11	1	1.45759e-10	1.12221e-14	2.76735e-16	3.96117e-11	1.59183e-17	7.44615e-18	5.8627e-21	4.86699e-20	3.14615e-18	4.01702e-15	8.88651e-22	4.69967e-19	6.1722e-20	1.26713e-20	1	1	8.74436e-14	6.576e-10	1	1	6.22766e-11	3.95349e-12	1	1	1	1	1	4.24374e-06	1	1	1	1	1	1	1	1	1	3.63548e-06	4.26298e-07	1	1	1.07758e-36	3.23463e-28	2.44233e-25	9.90637e-30	3.92023e-29	4.31482e-19
Calcarine_R	2.71881e-10	1	2.84796e-15	4.82429e-18	5.95587e-19	3.35454e-13	6.55724e-21	1.31729e-18	1.09949e-22	2.20853e-24	2.81319e-18	2.06753e-13	2.01776e-23	3.4544e-17	1.49175e-21	9.55711e-25	1	1	1.07573e-11	1.6632e-06	1	1	4.97463e-15	6.13428e-16	1	1	1	1	1	1	1	1	1	1	1	1	1	1	1	1.21489e-06	5.60773e-07	1	1.07758e-36	1	3.50468e-29	5.80555e-29	2.89687e-33	1.90356e-34	1.46583e-22
Cuneus_L	4.1837e-11	1	3.02074e-12	1.40771e-14	2.30806e-10	4.8012e-07	4.02685e-14	2.6756e-11	2.64712e-20	2.90885e-20	3.40565e-18	1.52385e-12	2.28857e-23	1.09697e-17	3.31145e-26	1.95259e-25	1	1	2.06578e-11	1	1	1	2.89268e-19	1.12901e-19	1	1	1.87226e-09	5.53167e-11	1	1	1	1	1	1	1	1	1.04413e-06	1	1	1	5.60412e-14	6.31391e-10	3.23463e-28	3.50468e-29	1	9.31736e-44	2.20853e-28	1.19548e-28	4.59166e-27
Cuneus_R	7.50577e-12	1	5.37009e-20	1.14363e-11	1.54567e-15	1	2.10252e-21	1	3.67805e-25	1.63742e-17	1.85185e-19	1.54783e-06	1.61009e-26	6.49505e-12	9.61346e-32	1.03941e-24	1	1	1.87285e-12	1	1	1	1.15987e-26	2.312e-21	8.71308e-13	2.09216e-08	1.75187e-16	6.52655e-15	1	1	4.28204e-07	1	1	1	1	1	2.3243e-10	7.24151e-06	3.1188e-07	1	4.40572e-13	1.28475e-08	2.44233e-25	5.80555e-29	9.31736e-44	1	1.63153e-30	2.88565e-31	4.67201e-28
Lingual_L	1	1	8.90917e-21	7.94812e-23	3.76589e-24	8.85534e-20	2.39758e-20	2.15714e-20	8.25082e-24	9.03565e-25	1.21079e-14	7.58089e-09	4.51587e-21	3.66626e-15	2.79607e-23	2.24001e-25	1	1	2.45355e-08	1	1	1	2.25817e-20	3.63063e-21	1.48602e-08	1.49717e-08	8.49136e-09	7.99913e-09	1	1	5.38893e-11	4.79718e-15	1	1	1.10194e-14	6.7021e-14	1	1	1	1	1	1	9.90637e-30	2.89687e-33	2.20853e-28	1.63153e-30	1	3.31985e-37	9.04817e-29
Lingual_R	1	1	1.27264e-20	3.95411e-22	2.23784e-22	6.38645e-19	1.57776e-22	9.80646e-22	1.11583e-23	3.70683e-25	7.33175e-17	3.81139e-10	3.92092e-23	1.58566e-16	4.65612e-24	2.58475e-28	1	1	3.19014e-10	1	1	1	1.53072e-20	4.86434e-21	1.5758e-07	5.12233e-07	3.14352e-07	6.6968e-08	1	1	1.30076e-11	1.90824e-16	1	1	4.79893e-13	1.22683e-10	1	1	1	1.41312e-06	1	1	3.92023e-29	1.90356e-34	1.19548e-28	2.88565e-31	3.31985e-37	1	6.82084e-29
Occipital_Sup_L	1	2.74743e-10	1.29503e-24	2.30983e-25	4.76198e-17	5.88343e-14	2.79715e-12	6.31977e-13	3.09546e-14	5.6923e-17	1	1	5.67302e-10	4.36355e-07	2.46558e-24	1.71532e-23	1	1	1.35205e-07	1	2.93662e-15	1.37729e-11	6.9261e-31	4.22549e-29	2.41613e-23	6.93162e-24	1.38664e-17	4.59788e-17	1	1	2.28104e-23	3.48762e-26	6.886e-08	4.22823e-08	2.67709e-21	7.32608e-19	6.43083e-06	1	1.77245e-07	1	7.19523e-08	1	4.31482e-19	1.46583e-22	4.59166e-27	4.67201e-28	9.04817e-29	6.82084e-29	1
Occipital_Sup_R	1	1.82562e-13	6.05364e-28	4.72326e-21	3.34218e-21	1.43531e-11	3.97693e-21	1.88733e-11	2.02583e-19	1.19959e-14	3.32456e-08	1	1.25375e-15	1	2.71123e-23	7.838e-20	1	1	2.89865e-07	1	3.37011e-15	1.34751e-10	2.32283e-29	4.70837e-26	3.90187e-23	3.05582e-19	5.9777e-17	1.16117e-14	1	1	5.37868e-22	3.80679e-23	4.74435e-10	1.0496e-08	9.50715e-23	5.37634e-19	7.09634e-07	1	6.23708e-10	1	8.97644e-08	1	2.02493e-18	7.81259e-24	8.54702e-28	1.04595e-32	3.07273e-29	1.41122e-31	2.40795e-38
Occipital_Mid_L	1	1	1.60239e-10	5.71006e-18	2.68946e-14	2.66365e-13	1.01162e-10	1.00611e-16	1.03476e-12	1.00351e-14	1.96051e-06	1	7.39005e-08	4.48891e-06	8.10514e-15	2.25401e-17	6.50349e-06	4.39511e-06	7.96966e-17	5.68064e-14	1	1	7.70811e-16	4.40652e-15	1	6.01561e-06	1	1	2.11015e-12	5.63603e-13	1.2044e-23	8.02654e-26	2.46521e-21	2.01924e-21	1.41056e-10	2.64813e-11	1	1	1	1	1	1	2.11829e-13	6.15148e-14	1.58647e-10	8.19724e-12	6.51251e-22	6.72203e-21	4.14366e-27
Occipital_Mid_R	1	8.22452e-07	2.89098e-20	2.45822e-10	2.5469e-20	1.54314e-07	7.88878e-18	6.68043e-08	3.04127e-18	2.02638e-09	2.91626e-08	1	9.37474e-14	1	1.89395e-23	3.36085e-15	1	1	9.19642e-14	3.49178e-08	1.66979e-08	1	5.8716e-24	2.7073e-17	2.55057e-10	1.07905e-07	6.06254e-09	1	2.05042e-09	3.46752e-06	2.54178e-25	8.2491e-22	3.37667e-17	5.43044e-15	4.39042e-16	7.21841e-11	1	1	1	1	1.79791e-06	1	1.13506e-10	1.24874e-14	1.78081e-10	5.6844e-15	8.04775e-21	8.76421e-21	1.57643e-28
Occipital_Inf_L	1	4.64558e-08	7.13973e-20	4.35059e-24	1.73988e-12	9.23277e-12	1.27765e-15	2.19413e-14	1.0899e-07	6.76538e-09	1	1	1	1	1	4.99006e-09	1	1	1	1	1.27325e-08	1.27015e-07	2.48443e-18	6.95277e-17	3.24503e-12	1.19072e-15	4.40583e-06	1	1	1	2.8511e-20	2.29752e-21	2.00302e-15	3.63258e-12	4.98594e-23	6.25513e-22	1	1	1	1	1	1	1	1	1	1	1.02965e-14	7.47824e-13	4.19501e-24
Occipital_Inf_R	1	1	3.29449e-12	3.60699e-15	1	1	7.38002e-14	1.69623e-10	1.27705e-06	1	1	1	1	1	1	1	1	1	1	1	1	1	4.92068e-06	5.76703e-06	1	4.28434e-06	1	1	1	1	3.00151e-08	5.19224e-09	1.63584e-10	3.37215e-08	8.61561e-09	3.3227e-10	1	1	1	1	1	1	1	1	1	1	1.53037e-08	3.02602e-11	1.76586e-12
Fusiform_L	1	1	3.54339e-18	1.72402e-23	2.14979e-17	3.75959e-17	3.3726e-21	1.67135e-24	1.46214e-13	2.59016e-19	1	5.84495e-06	1	1	1.50379e-07	1.34257e-12	1	1	2.001e-16	1.56484e-13	1	1	5.37955e-14	3.67374e-13	1	1	1	1	7.55435e-09	4.26057e-11	2.04799e-18	1.82927e-21	3.99315e-15	1.36234e-17	1.89471e-13	2.80097e-15	2.23701e-14	5.10778e-14	1.42747e-20	8.25198e-22	1	1.1549e-06	8.50944e-13	7.89139e-15	3.66664e-07	5.00568e-08	3.76148e-24	1.21197e-23	5.02259e-24
Fusiform_R	1	7.80237e-09	1.47603e-25	7.89649e-19	1.47079e-23	3.80033e-16	8.89407e-26	1.09638e-21	3.25062e-20	5.21422e-19	5.3099e-12	1	5.47475e-15	1	7.0546e-18	1.70273e-13	1	1	1.14165e-12	5.9423e-07	1	1	5.89531e-18	7.65401e-13	1	1	1	1	1.28129e-08	7.02383e-06	1.22818e-20	4.50697e-22	1.44048e-13	1.22925e-14	1.77751e-16	1.11461e-15	1	3.90144e-13	4.48381e-08	5.02764e-22	1	1	3.91248e-13	3.61032e-18	1.02363e-12	5.30329e-17	9.55996e-25	1.2005e-27	6.82253e-25
Postcentral_L	4.63052e-22	3.79473e-27	1.0188e-13	7.5489e-21	3.67184e-16	3.35248e-19	1.11268e-19	4.426e-27	2.43849e-15	1.28171e-22	1	4.7317e-08	1.63956e-09	1.52296e-15	3.11226e-10	8.25036e-18	8.87843e-24	6.99677e-24	2.02546e-11	1.68676e-13	3.03176e-06	1	4.71917e-16	3.49505e-18	1	1.51086e-09	1	1	1	1	1.62869e-16	1.26872e-20	1	1	1.49134e-14	3.10301e-17	5.05551e-09	1.28151e-09	6.46933e-08	2.48605e-09	1	1.8763e-06	1	1	1	1	1	4.40467e-07	1
Postcentral_R	4.34711e-19	3.96664e-33	5.76242e-14	6.02711e-17	7.82618e-17	1.52097e-17	1.25709e-20	4.30636e-22	1.20372e-15	1.07381e-18	1	1.74579e-06	9.34075e-11	1.06482e-13	3.46449e-12	4.19269e-18	6.41797e-23	2.37563e-27	1.09803e-09	1.70951e-13	5.17912e-08	3.1011e-06	2.41817e-16	1.31161e-17	1	1.11121e-08	1	1	1	1	5.04028e-18	6.68015e-21	1	1	4.49946e-15	1.01163e-16	9.64247e-07	3.77704e-11	1	1.83919e-11	1	1	1	1	1	1	1	2.67863e-06	1
Parietal_Sup_L	3.13001e-27	2.0598e-13	6.24493e-11	3.32158e-16	1.69847e-10	1.27632e-09	1	1	1	7.32071e-07	1	1	1	1	8.23505e-16	2.10011e-24	1.17082e-06	1	1	1	9.29282e-20	2.24454e-15	7.84596e-28	3.15049e-30	2.27878e-19	1.49658e-22	1.76708e-15	3.11964e-14	1	1	3.45415e-24	4.96797e-28	1	1	8.67164e-15	2.12245e-14	2.18756e-06	1	4.95534e-08	1	9.43449e-07	2.28767e-06	1	1	1	1.9582e-06	1.30023e-08	1.28995e-08	4.87517e-28
Parietal_Sup_R	8.00672e-19	3.51272e-19	1.91467e-20	6.61591e-08	4.71898e-17	2.84462e-06	6.72796e-09	1	3.71448e-11	1	1	1	9.34572e-08	1	4.64621e-26	5.0051e-22	6.514e-08	4.18603e-11	1	1	2.57744e-18	4.22189e-15	3.08168e-30	1.75438e-27	1.71722e-23	6.57653e-23	3.82698e-19	7.32687e-18	1	1	1.73582e-25	5.0522e-25	1	1	6.49435e-23	3.2172e-18	4.2992e-09	1	3.85476e-11	1	6.35433e-08	1	1	1	1	2.393e-11	1.07623e-08	1.38916e-09	4.74513e-23
Parietal_Inf_L	7.87122e-24	1	1	1	1	1	5.15054e-17	7.23067e-09	1.2905e-14	2.83037e-06	4.63352e-17	3.85433e-10	2.30686e-22	1	1	6.41819e-06	1	1	1	1	6.37818e-21	1.37178e-18	1.00411e-12	3.84793e-17	1.60288e-17	3.61993e-19	1.35711e-13	4.9254e-13	1	1	1.4142e-20	3.30664e-19	1	1	1.42306e-07	3.42508e-07	1.28943e-13	1.32435e-10	4.21877e-13	1.23831e-13	1.05238e-07	2.11351e-13	5.41832e-16	5.67924e-14	1.58527e-08	6.34408e-08	7.5544e-11	1.54528e-11	1
Parietal_Inf_R	2.13361e-06	9.97638e-08	5.32841e-11	1.67276e-06	1	1.88965e-14	1	2.64259e-23	8.59454e-08	1.52249e-20	1	1.78268e-18	1	4.38019e-15	3.54603e-11	1	1	1	1	1	4.66224e-19	2.97895e-16	1.6404e-18	9.93726e-09	6.19726e-21	7.08453e-14	3.95999e-20	1.88239e-15	1	3.01884e-08	1.03906e-17	3.85578e-06	1	1	5.0435e-09	1	1.34263e-21	4.25357e-14	5.91691e-19	1.53975e-15	9.62505e-17	1.01749e-14	1.14014e-17	1.65569e-15	3.37685e-07	1	4.13565e-12	4.58561e-12	1
SupraMarginal_L	7.02705e-19	1.83989e-19	2.54888e-15	1.08953e-15	2.94633e-08	2.35636e-07	1	1	1	1.56525e-07	2.16755e-13	6.88135e-17	3.26112e-09	7.11683e-09	1	1	1.13088e-25	1.39186e-25	2.01589e-12	2.70854e-19	2.67226e-16	4.74234e-12	1.101e-21	9.78432e-24	1.25803e-29	1.04424e-30	6.55261e-21	7.83605e-20	2.61679e-34	1.41653e-31	1.81351e-13	4.10482e-17	8.83278e-18	7.26016e-17	1.59303e-25	1.33164e-26	3.25769e-10	3.00428e-11	2.7305e-15	6.41294e-16	1.4506e-07	1	5.75266e-07	1	1	1	1	1	1
SupraMarginal_R	1.21035e-08	5.93499e-20	3.82799e-19	1	4.32177e-10	1	1	1.40383e-09	1	1	1	8.779e-23	1	6.0532e-14	1.33282e-13	1	1.09102e-20	1.03493e-24	1	8.97471e-17	5.75348e-17	2.15316e-12	1.45214e-27	6.82525e-26	5.04862e-31	9.75218e-31	4.66823e-25	1.97227e-23	3.46596e-26	5.35082e-28	4.2849e-15	1.06949e-11	4.16732e-12	1.50761e-20	2.95128e-26	5.10123e-21	8.41206e-18	7.85541e-13	2.63882e-18	1.93482e-15	1	1	7.2896e-08	1	1	1	1	1	1
Angular_L	1	4.77562e-24	5.64141e-26	4.59868e-16	1.68622e-18	1	5.00578e-15	1	2.59473e-18	6.40296e-11	1	2.06708e-09	4.85393e-10	1	2.42139e-25	9.04752e-11	8.8355e-30	2.56294e-29	1	2.75161e-20	1	1	3.36848e-34	2.78318e-25	1.26988e-19	2.00866e-14	4.53081e-19	5.06286e-16	4.68319e-19	2.88085e-23	1.38596e-06	9.31019e-07	1.48547e-07	8.02619e-15	9.17737e-28	1.75802e-21	1	1	1	1	5.01342e-09	8.77583e-12	6.55742e-12	7.99692e-17	6.53114e-15	4.05598e-26	1.00158e-22	4.77728e-23	3.08411e-27
Angular_R	1.51839e-13	3.69825e-18	5.76116e-08	4.39941e-27	7.10758e-10	3.43323e-19	8.82183e-10	5.1778e-25	1.1296e-10	1.33969e-21	1	1	1	5.02836e-06	1	3.89817e-16	1.13378e-27	4.25766e-25	7.45196e-21	2.58714e-19	1	1	2.49227e-09	3.00133e-19	2.25221e-07	1.80939e-16	1	7.63652e-10	1.88793e-22	1.29348e-16	1	3.8421e-10	3.18101e-17	1	4.30179e-23	8.05802e-27	1.50391e-06	1	1	1	5.218e-19	2.22335e-15	5.65467e-12	1.07767e-16	7.47867e-12	6.10529e-07	5.02459e-24	1.27061e-21	4.70791e-18
Precuneus_L	2.82226e-10	1.4771e-15	4.47639e-11	1	1	2.44773e-06	1	1	2.6649e-08	1.08395e-15	7.46566e-21	1.52675e-25	7.22377e-16	1.94818e-21	5.65689e-14	1.22636e-18	5.29044e-16	9.65638e-17	1.56046e-18	1.3637e-18	1.43588e-06	1	1	1	5.89747e-14	8.48262e-15	6.36137e-06	1	3.11969e-20	2.98664e-21	1	1	4.39703e-08	1	8.32952e-21	3.64533e-21	1	1	3.20673e-10	1.13199e-09	2.27548e-08	1.08792e-08	7.96863e-09	2.48798e-06	3.09184e-16	1.62795e-10	1	1	1
Precuneus_R	2.41476e-19	7.36061e-14	1	2.24217e-11	4.52287e-06	1	1	4.89734e-08	3.84015e-17	4.83335e-06	2.62352e-26	1.03394e-13	1.31035e-24	3.45778e-13	1.56524e-25	1.33775e-14	1.54444e-15	2.51425e-13	9.55312e-26	4.29187e-15	1	1.60637e-06	1	1	1.0501e-06	5.60535e-14	1	1	1.49048e-18	3.00763e-14	1	6.65402e-08	1	5.87937e-08	5.7477e-19	1.01843e-25	1	1	1	4.97028e-10	1.04015e-09	1.03233e-08	6.84617e-09	9.98697e-10	3.70779e-17	5.46323e-17	1	1	1
Paracentral_Lobule_L	3.89451e-15	2.00996e-20	1	9.9772e-13	3.726e-11	2.11533e-18	6.96667e-14	2.0473e-23	9.9941e-09	2.14413e-16	1	2.49676e-12	3.0484e-07	2.42757e-15	1	4.96598e-13	8.16328e-14	8.05887e-15	3.01936e-11	7.12845e-14	1	1	1	2.75033e-09	1	1	1	1	1	1	4.77695e-10	2.01336e-14	3.65722e-06	1	6.64082e-07	2.70253e-09	7.43157e-09	5.58749e-10	5.45752e-11	3.26244e-11	1	1	1	1	1	1	1	1	1
Paracentral_Lobule_R	4.48095e-09	6.57543e-17	1	6.28309e-11	3.11079e-10	7.32429e-16	1.188e-12	6.88507e-21	1.33674e-07	8.89747e-14	1.91616e-06	1.37659e-14	2.9506e-08	8.17588e-15	1	1.69749e-11	7.83332e-10	5.166e-11	1	5.88779e-10	1	1	1	2.40079e-07	1	1	1	1	1	1	1.03061e-09	1.77361e-12	1	1	1	1.82135e-06	3.92343e-08	3.29317e-11	3.81539e-10	1.05027e-11	1	1	1	1	1	1	1	1	1
Caudate_L	1	2.95485e-16	1.11327e-14	1	1.89806e-14	1	4.74168e-14	1	1.39039e-09	1	9.86938e-07	1	7.05167e-07	1	5.95146e-11	1	7.63626e-10	3.74351e-11	1.75191e-06	1	1.01491e-22	1.5381e-16	4.1712e-15	3.44005e-08	4.92245e-11	7.62192e-10	1	1	1	1	1.17682e-23	5.37212e-19	1	1	1	1	3.31661e-08	1	1	1	9.99656e-08	1	5.23516e-08	2.78606e-11	7.48923e-14	3.07811e-18	1.78853e-15	9.64876e-16	1.70567e-17
Caudate_R	2.47835e-07	7.72951e-14	1.11461e-09	7.57318e-11	1.65116e-10	2.46948e-08	3.79071e-09	9.05885e-10	1	6.09172e-08	1	1	1	1	1	5.57489e-08	4.70056e-10	1.55545e-08	1	1	7.24671e-16	3.67094e-23	2.26721e-12	1.49202e-10	1	3.54944e-10	1	1	1	1	2.07862e-21	2.21065e-19	1	1	1	1	1	1	1	1	3.28187e-06	1	1.14001e-08	8.19496e-11	1.24413e-14	2.70555e-17	9.20805e-16	2.52534e-16	9.65515e-18
Putamen_L	1	1	1	1	1	1	1.35253e-06	1	1	1	2.0263e-09	6.66824e-06	1	1	1	1	8.226e-10	3.08198e-07	7.38287e-15	2.02606e-12	5.81532e-11	1	1	1	1	1	2.4582e-07	1.70962e-10	5.467e-23	9.70907e-17	7.42747e-09	1	1.97634e-11	2.01431e-11	3.32889e-08	1.11658e-08	1	1	1	4.04422e-12	3.29923e-21	2.61912e-21	1.03193e-11	1.32562e-11	1.45151e-14	7.4843e-16	7.64786e-12	1.2235e-13	8.67145e-13
Putamen_R	1	1	4.04289e-06	1	1	1	1	4.03682e-06	1	1	1	9.63316e-12	1	3.81316e-06	1	1	3.02085e-08	1.0635e-10	6.17901e-12	4.24805e-14	2.29705e-06	3.40817e-06	9.16277e-07	1.87045e-06	5.10366e-12	3.62856e-07	3.78318e-14	7.61572e-12	1.84242e-21	3.18577e-23	6.38351e-06	1	6.38587e-11	5.28047e-16	2.24246e-10	5.94638e-08	1	1	7.45573e-09	1.17433e-12	5.78092e-18	1.90815e-23	1.93234e-08	6.70688e-08	5.20649e-10	2.40986e-09	9.29656e-08	3.06688e-09	7.49641e-10
Pallidum_L	1	1	1	1	1	1	6.30781e-06	1	1	1	1.14905e-11	2.50818e-06	9.51092e-09	1	9.37941e-08	1	6.8294e-06	1	1.38356e-15	4.21903e-10	3.61476e-06	1	1	1	1	1.25267e-06	1	3.88317e-07	1.72408e-16	1.04057e-11	1.13926e-07	1	1.29476e-07	8.75383e-08	1	1	1	1	6.70908e-06	7.90532e-12	6.54219e-15	4.68316e-14	2.25738e-10	2.99862e-10	5.13924e-13	2.66995e-14	1.73408e-09	8.60752e-12	3.41008e-10
Pallidum_R	1	1	1	1	1	1	1	1	1	1	2.75003e-06	4.91569e-13	1	1.32316e-07	1	1	1	9.09287e-07	1.38316e-09	4.8582e-09	1	1	1	1	2.54973e-10	1.33591e-06	2.86962e-11	1.24812e-07	1.75304e-16	3.64849e-18	1	1	7.28967e-06	5.57627e-10	1.32727e-07	1	1	1	7.85848e-10	7.83838e-13	5.25555e-12	1.97729e-18	8.33965e-08	3.53164e-08	3.00188e-12	1.12225e-11	5.65753e-09	2.78549e-10	6.04324e-10
Thalamus_L	1	1	1	1	1	1	1	1	1	1	1	1	1	1	1	1	1	1	2.25548e-07	6.77863e-06	1	1	1	1.22335e-06	1	1	9.09629e-09	1.00288e-09	3.80704e-15	1.02128e-10	1.58917e-09	1	9.33578e-15	4.47744e-12	1	1	1	1	1	9.8258e-08	1	1	1	1	4.20311e-06	9.79201e-07	4.12277e-06	3.88873e-07	1.47072e-10
Thalamus_R	1	1	1.83566e-08	1	1	1	1	1	1	1	1	1	1	1	4.08786e-10	1	1	1	1	1	1	1	2.07146e-06	1	1	1	1.11235e-09	1.81187e-08	3.65452e-11	1.81353e-12	5.23285e-06	2.43803e-06	9.01679e-12	8.22121e-14	1	1	1	1	1	1	1	1	1	1	1	1	1	1	7.09855e-10
Heschl_L	1.65715e-09	1.71549e-21	5.59348e-22	1.65391e-22	2.23041e-13	2.2074e-16	1.30368e-17	6.86063e-16	2.19231e-14	2.94735e-16	1	1	9.86928e-09	3.93086e-08	1.25977e-11	3.12891e-15	5.32377e-32	5.6568e-31	2.55346e-12	1.78871e-17	1	1	4.17866e-17	6.94119e-18	1	3.54293e-08	1	7.41555e-07	1.01003e-24	9.49538e-23	1	1	5.70678e-15	2.38529e-11	1.89415e-12	1.47971e-11	1	1	1	1	1.39495e-09	1.80017e-10	1	1	1	1	1	1	1
Heschl_R	2.25863e-08	6.10238e-24	1.64473e-20	1.68398e-21	7.94101e-15	1.22889e-17	1.25966e-19	4.28885e-17	1.54515e-16	1.37638e-17	1	1	4.5024e-11	3.72673e-11	1.94873e-12	7.24822e-16	2.44516e-31	4.4205e-35	1.31948e-12	2.35751e-18	1	1	1.08439e-15	1.22341e-18	1	1.46217e-06	1	8.10252e-07	2.02973e-22	1.30015e-27	1	1	3.7989e-18	6.1351e-13	1.19691e-11	5.04804e-11	1	2.80903e-07	1	4.85088e-07	1.92285e-09	2.83372e-10	1	1	1	1	1	3.32067e-06	1
Temporal_Sup_L	4.99136e-13	1.38557e-25	5.91949e-29	1.97581e-26	4.74489e-18	5.26375e-15	2.47074e-18	8.15563e-13	4.00889e-16	6.83011e-18	1	1	1	1	1.17276e-10	2.31589e-13	8.47838e-38	3.07671e-35	2.58542e-11	9.27756e-21	1	1	1.96386e-24	3.08199e-23	2.57648e-17	1.01501e-20	3.57148e-12	7.01359e-14	3.12176e-26	4.43478e-28	2.15992e-07	2.18553e-11	3.21575e-17	1.18966e-12	2.19914e-23	5.35463e-22	1	1	1	1	2.99093e-15	5.39169e-16	1	1	1	1	1	1	1
Temporal_Sup_R	1	6.12657e-23	2.78902e-22	1.34378e-16	9.79479e-19	1.333e-12	4.2573e-25	2.8069e-11	7.03323e-23	9.9629e-15	1	1	7.60568e-10	1	2.66712e-09	1	6.91558e-30	7.82174e-33	9.27194e-07	3.98289e-18	1	1	3.21302e-17	6.81089e-13	5.32901e-11	2.15911e-11	1.98149e-06	1	6.93236e-16	1.75771e-20	5.92471e-10	2.67466e-09	2.92428e-09	1.47924e-06	9.89255e-19	2.75122e-16	1	2.07394e-09	1	1	7.85744e-13	7.05391e-16	1	1	1	1	1	1	1
Temporal_Pole_Sup_L	1	1	1	1.73166e-06	1	1	3.92115e-07	1.82917e-21	1	3.41479e-11	1.69965e-09	1	1.28047e-08	1	5.48484e-26	2.27102e-17	1	1	2.95003e-13	5.94238e-07	2.55798e-13	8.60529e-10	3.22891e-20	2.61149e-15	1.31734e-13	1.2909e-07	4.33667e-21	2.17397e-14	2.71125e-11	1	2.1847e-12	7.48173e-08	1	1	1	1	4.73947e-15	5.07295e-07	2.91223e-16	9.37662e-08	1.61416e-22	8.4463e-14	2.81074e-15	7.23753e-16	1.74786e-14	2.09007e-17	1.53146e-10	1.20161e-10	8.83189e-18
Temporal_Pole_Sup_R	1	2.18881e-09	1.11233e-09	3.88017e-06	3.18568e-10	1	2.03784e-22	2.72695e-12	1.45312e-13	6.36689e-08	1	1	1	1	3.43616e-06	1.47399e-12	1.25486e-13	7.35193e-16	6.23387e-08	4.61969e-14	1	5.18355e-07	1	1	1	1	1	1	3.99838e-11	1.11607e-15	1	1	1	1	2.99012e-08	9.92038e-09	9.54946e-10	1.08481e-12	3.49255e-08	6.09541e-13	1.24915e-16	7.50214e-22	2.9831e-09	1.10799e-06	1	1	1	1	4.167e-06
Temporal_Mid_L	1	1	3.19723e-14	1	1	1	1	7.30354e-22	1	1	1	8.16551e-08	1.67093e-07	1	1.84318e-21	2.02951e-11	5.19897e-07	1.93773e-10	1	1	1	1	3.14224e-23	9.28694e-19	2.84613e-14	9.6662e-08	9.05511e-24	2.01288e-17	3.25791e-12	6.91624e-18	1	1	3.11339e-12	1.98238e-22	2.84671e-12	1	1.25306e-10	1	4.153e-11	1	1	1	9.06814e-12	1.48339e-12	6.28959e-11	2.00438e-15	2.68916e-10	5.37271e-11	9.35757e-15
Temporal_Mid_R	5.39498e-10	1	1	1.2188e-10	1	1	6.80475e-14	1	2.63518e-07	1	2.93557e-08	1	2.61598e-06	1.09869e-06	1	1.43535e-15	5.64199e-12	4.89927e-08	3.64576e-14	1	1	1	1.95583e-08	1.24466e-19	1.23645e-08	1.19365e-10	9.84678e-14	6.65259e-17	8.75124e-19	2.34662e-12	1	1	5.0904e-14	1.80502e-11	1	4.64742e-06	1	6.50344e-09	2.04521e-06	1.96426e-11	1	1	2.64528e-09	7.58825e-07	1	1	1	1	1
Temporal_Pole_Mid_L	1	8.18601e-08	9.64238e-15	1	1	1	9.06569e-09	6.54529e-24	1	5.04427e-07	1	1.46479e-13	1	7.19777e-07	1.10605e-22	1.73823e-12	5.48294e-10	2.59569e-14	1	1	1.4084e-10	1.16492e-09	2.08488e-29	2.64332e-24	1.6154e-22	3.00578e-17	5.73599e-29	2.03095e-24	6.41972e-15	3.07777e-19	1	1	5.56746e-12	4.81884e-21	7.84821e-17	1	4.26777e-20	2.37635e-13	3.62762e-21	4.07048e-17	2.23538e-09	1.44195e-06	4.28814e-06	4.10222e-07	7.02351e-09	1.47057e-14	2.93985e-06	1.23374e-06	4.20145e-13
Temporal_Pole_Mid_R	4.62863e-09	1	2.25786e-08	8.47491e-07	1	1	4.6636e-15	7.94456e-17	2.30703e-06	1.6729e-07	1	1.58619e-09	1	1	1.19045e-12	1.35088e-15	8.37232e-12	7.18198e-14	1	1	2.13229e-09	4.10235e-11	1.22142e-24	1.63307e-25	5.2822e-21	1.09959e-17	1.44026e-24	1.37521e-23	1.57754e-17	1.2964e-16	1	1	3.9379e-11	8.53031e-17	1.86983e-13	5.97449e-08	1.60089e-15	6.19697e-16	6.6151e-17	8.00336e-20	1.96076e-07	4.35566e-10	6.46439e-06	2.62653e-06	1.87229e-06	2.84603e-10	1	1	2.66215e-11
Temporal_Inf_L	1	3.50313e-12	1.82736e-15	1	1.95672e-13	1	1.35408e-12	1	2.41318e-20	1.1346e-06	2.59606e-16	1	3.7692e-24	1	2.08526e-26	1.77287e-10	1.91859e-16	1.32552e-21	1	4.74455e-20	1	1	4.61275e-16	5.16005e-08	1.00335e-06	1	2.35307e-15	4.67967e-13	3.76239e-16	1.84238e-22	1	7.38869e-07	1.84811e-20	3.92177e-27	5.88762e-08	1	7.10109e-09	1	1.15854e-09	1	1	1	1.15027e-17	7.4047e-19	1.52862e-21	7.77677e-23	4.86691e-17	3.37322e-18	1
Temporal_Inf_R	1	1	1	3.74307e-07	1	1	4.39868e-10	1	1	1.46375e-11	1	7.65756e-07	1	1.91221e-12	1	1.85783e-11	1.54398e-14	6.50121e-11	1.93221e-15	1.26147e-10	1	1	1	2.13725e-07	1	1	1	3.01428e-07	2.03681e-18	1.00311e-10	2.53456e-16	3.7614e-06	5.53388e-22	1.05277e-15	1	1	1	3.6723e-07	1	7.24442e-07	1	1	4.56374e-13	2.51817e-11	4.07339e-10	4.70088e-07	1	1	1
Cerebelum_Crus1_L	4.21983e-13	7.53679e-11	1	5.07438e-17	1	2.35194e-20	3.83066e-06	2.3809e-23	5.80992e-07	1.69284e-24	1	7.45959e-11	1	3.16158e-13	1	8.88068e-13	9.40502e-16	8.90492e-15	2.10137e-10	1	4.26865e-06	1	1	1	8.57394e-08	1	5.1907e-11	8.42022e-07	7.52392e-08	1	1	1	8.99042e-15	1	1	1	8.52478e-12	6.43434e-12	2.99213e-19	2.24645e-21	3.45657e-08	1.84826e-08	1	2.11e-06	8.33392e-07	1	1	2.73956e-07	1
Cerebelum_Crus1_R	1	9.2738e-22	7.67713e-23	2.65809e-06	3.02873e-26	7.35253e-07	7.25328e-26	1	2.19484e-31	1.41328e-16	2.04695e-10	1	2.54234e-19	1	5.26936e-22	9.15461e-10	4.00718e-22	7.267e-26	1	1.20852e-11	1	1	1.92676e-19	5.19978e-09	1	1	1	1	1.40732e-10	2.71439e-16	1	1	9.79991e-13	1.38519e-14	9.9478e-09	1	1	7.50512e-08	8.27006e-11	3.07634e-15	3.62147e-06	1.19051e-10	2.99994e-11	1.13279e-13	8.47011e-16	3.01632e-19	3.14369e-17	3.1777e-16	9.78409e-11
Cerebelum_Crus2_L	1.16133e-23	6.87348e-24	6.21807e-10	4.4555e-25	8.3502e-15	5.28939e-22	1.24375e-08	6.19831e-22	4.28823e-17	4.56675e-29	1	1	1	6.36611e-13	1	3.40463e-26	7.60585e-32	2.49535e-29	3.05762e-19	1.88267e-15	1	1	2.31136e-16	1.75145e-25	5.24143e-06	1.42552e-14	1	2.7505e-08	4.83309e-22	1.70385e-16	1	1.53012e-16	9.57819e-16	1	5.37947e-16	6.99027e-22	1	1	1.93275e-07	1.30958e-08	1	3.17323e-06	2.79029e-13	2.86323e-18	1.32811e-14	2.74789e-14	5.36825e-24	5.73836e-26	1.47024e-19
Cerebelum_Crus2_R	1	2.61284e-27	4.79176e-25	5.76024e-12	6.6184e-22	4.20225e-07	2.12288e-21	1	1.39415e-26	8.20334e-14	2.11901e-06	1.00977e-07	7.2608e-18	1	1.14443e-22	2.51327e-10	9.15524e-30	3.7455e-34	1	5.75161e-20	1	1	1.15814e-27	3.83685e-19	6.17713e-19	2.06678e-10	1.74287e-15	1.0175e-12	2.03437e-20	1.49969e-23	1	1	2.35598e-11	1.19182e-17	9.03167e-25	2.26382e-16	1	1	1	7.29606e-06	1	6.35175e-06	3.03212e-12	4.15709e-17	2.88178e-17	1.31091e-22	2.40704e-24	7.00566e-25	3.84561e-19
Cerebelum_3_L	1	1	1	1	1	1	1	9.63954e-07	3.87625e-06	2.45511e-07	1.85689e-06	7.25105e-13	5.5631e-07	7.08653e-09	1	1	1	1	1	1	6.93968e-07	4.61046e-09	1	1	1.00767e-09	7.12011e-08	1	1	1	1	1.34426e-08	1	1	1	5.20049e-07	1	4.05762e-10	6.92026e-09	3.5712e-12	7.25188e-12	1	1	1	1	1	1	1	1	1.72033e-11
Cerebelum_3_R	3.34339e-11	1	1	1	1	1	1	1	9.23059e-10	1	1.08425e-12	1	3.28277e-12	1	2.56395e-10	1	1	1	3.54091e-06	1	1.94029e-07	3.41211e-09	1	1	1	5.41218e-07	1	1	1	1	1	1	1	1	1	7.1715e-07	1	3.5876e-07	1.5565e-08	1.97281e-12	1	1	1	1	1	1	1	1	2.70011e-06
Cerebelum_4_5_L	1	1	1	3.5497e-09	3.43052e-16	4.58248e-17	1.3185e-13	3.60599e-17	7.28252e-23	2.03423e-21	8.59806e-18	2.83449e-18	2.94642e-20	2.00232e-19	9.42782e-20	1.73733e-20	1	1	2.65479e-07	1	4.11422e-09	5.7429e-07	9.05465e-07	4.15963e-07	1	1	1	1	1	1	1	1	1	1	1	1	1.6157e-14	3.13533e-11	7.68678e-18	5.2875e-16	1	1	1.62167e-18	6.08892e-18	1.8058e-13	1.53633e-10	1.2661e-19	1.65635e-17	1
Cerebelum_4_5_R	1	1	9.26977e-12	1.05183e-11	1.16995e-16	1.63919e-12	1.62225e-16	8.61291e-16	9.09247e-20	1.17773e-18	3.64549e-15	6.61696e-11	6.66826e-21	1.61861e-13	1.60845e-19	1.03613e-18	1	1	1.37e-06	1	1	5.57075e-06	1.57058e-11	2.69076e-11	1	1	1	1	1	1	1	2.54606e-06	1	1	1	1	1	1.42801e-08	8.81555e-08	1.62589e-14	1	1	2.40609e-17	1.06282e-20	6.29714e-15	6.20724e-16	9.17486e-20	1.0784e-22	1.85274e-12
Cerebelum_6_L	1	6.48216e-10	3.86215e-22	4.46361e-20	8.99669e-17	1.03608e-12	1.1587e-13	1.41984e-06	1.85865e-17	4.29692e-14	1	1	2.16566e-13	1	1.15789e-23	7.30293e-24	6.14237e-08	2.2388e-10	1	1	1.62324e-10	1.33849e-08	6.18739e-25	1.51048e-25	3.5424e-21	1.47185e-19	1.23364e-20	1.87869e-20	1	2.84536e-06	7.08836e-13	2.33451e-14	1	1	1.31372e-20	8.84939e-20	5.51445e-07	3.04542e-06	3.30274e-12	1.30432e-06	1	1	1.19875e-18	1.09058e-18	3.54357e-20	8.58558e-22	4.26519e-26	2.18868e-24	9.11083e-25
Cerebelum_6_R	1	1	4.09503e-18	5.48115e-22	3.53233e-12	1.4264e-11	9.3305e-07	4.61536e-10	4.88639e-11	4.06523e-14	1	1	1	7.07835e-06	2.30805e-14	3.94292e-24	1	1	1	1	1.266e-09	6.66686e-07	1.89526e-21	1.39335e-24	2.05521e-18	5.71951e-19	5.69538e-18	6.46801e-18	1	1	4.97352e-14	1.53063e-16	1	1	1.27052e-18	4.20537e-18	1	1	1.82135e-10	3.53799e-07	1	1	1.82622e-10	9.1607e-13	1.39941e-12	2.9946e-13	1.08553e-16	9.19206e-19	1.42831e-20
Cerebelum_7b_L	1	1	1.15779e-08	3.36992e-07	1	2.73895e-15	5.78092e-06	1.05029e-25	1	3.18916e-19	1	6.72099e-17	1	9.86285e-15	1.43167e-10	1	1	1	1.03322e-07	1	9.07904e-08	3.65525e-06	2.42895e-14	5.32873e-08	2.91488e-16	1.15394e-10	3.17807e-21	3.66139e-16	1	1	1	1	1	2.27771e-06	9.64387e-07	1	6.51793e-15	4.50787e-14	1.32893e-18	3.20975e-19	1	1	5.58242e-07	1.70153e-07	1	1	7.22969e-07	1.30932e-09	1
Cerebelum_7b_R	2.3653e-06	1.34732e-08	1	1	2.75579e-10	1.42378e-07	6.22762e-25	7.81466e-14	7.81879e-18	1.16015e-10	1.12955e-15	1	1.33273e-18	1	1	1	1.22695e-06	1.55095e-09	1	1	5.31508e-06	1.57776e-07	1	4.98968e-07	3.14082e-07	5.41285e-09	5.99947e-08	8.63745e-09	1	1	1	1	1	1	1	1	1.36027e-06	1.38042e-09	7.21068e-12	2.50661e-18	1	2.03101e-09	2.61533e-10	3.6867e-12	1.20425e-07	3.73319e-09	8.97248e-12	6.1819e-14	1
Cerebelum_8_L	1	1.68535e-07	1.39129e-16	5.38344e-15	7.11165e-10	1	1	1	7.65689e-10	1	1	2.01772e-06	1	1	9.43506e-16	1.22239e-13	6.83533e-10	1.1906e-12	1	1.01015e-10	4.81253e-06	1	2.96047e-20	3.06554e-22	1.75384e-19	1.04032e-17	3.70286e-21	9.72236e-20	1.41557e-13	2.10065e-14	1	5.1461e-08	2.88045e-08	2.53867e-13	1.59357e-16	6.42283e-13	2.31167e-06	5.34366e-08	1.09273e-15	1.03449e-15	1	1	1	1	1	1	1	1	3.12264e-06
Cerebelum_8_R	2.78024e-08	1	2.2496e-13	8.32689e-16	9.41994e-09	2.27273e-07	1	1	4.45895e-07	7.03606e-08	1	1	1	1	2.88787e-13	7.14946e-18	5.36748e-10	8.4162e-10	1.67877e-06	1.11163e-06	2.03153e-08	1	8.45908e-21	9.44126e-24	1.07182e-21	3.55122e-20	4.80524e-23	5.12189e-21	4.29684e-11	6.07823e-10	6.68076e-08	1.03855e-11	3.67604e-07	1.40768e-07	2.37301e-15	2.61334e-13	1	1	1.18449e-13	2.73841e-15	1	1	1	1	1	1	1	1	2.16091e-06
Cerebelum_9_L	1.50741e-17	6.2642e-14	1	2.21468e-08	1	1	1	1	1.49178e-07	1	3.53187e-14	1	1.15033e-10	1	4.79203e-09	1	1.23936e-15	3.7167e-15	5.64951e-20	2.27425e-15	2.49267e-09	4.99335e-08	1	1	1	2.53145e-10	1	1	4.17826e-13	1.83696e-10	1	9.75569e-08	1	1	2.69513e-10	1.34891e-16	1	1	1	1	1	1	1	1	1	1	1	1	1
Cerebelum_9_R	9.30674e-14	1.74197e-20	3.1166e-10	1	1	1	1	1	1	1	3.73238e-08	3.24463e-15	1	1.39216e-08	1	1	1.02494e-16	1.51084e-18	6.26834e-16	1.04761e-19	2.85209e-13	6.7168e-10	3.76306e-10	1.35452e-07	5.52344e-16	9.60407e-15	5.26675e-09	7.06467e-08	4.60238e-17	3.7442e-18	2.50619e-11	2.73034e-07	1	1	5.91337e-20	1.65574e-18	2.0705e-07	1	5.16076e-10	1	1	1	1	1	1	5.48816e-06	2.52426e-08	1.07709e-06	4.29556e-10
Cerebelum_10_L	1	5.22534e-09	1	1	1	2.03104e-06	1	4.72505e-09	1	9.62831e-08	1	1	1	1	1	1	3.15128e-09	1.15753e-09	8.16854e-08	2.85565e-07	1	1	1	1	1	1	1	1	1	1	1	1	1	1	1	1.89769e-06	1	1	1	1	1	1	1	1	1.0221e-07	2.309e-07	3.20185e-06	1.07545e-06	1
Cerebelum_10_R	1	6.13249e-12	1	1	1	1	4.77003e-07	1.9205e-06	1	1	1	1	1	1	1	1	1.10303e-09	1.30899e-11	5.72435e-07	1.12958e-09	1	1	1	1	1	1	1	1	1	1	1	1	1	1	1	1	1	1	1	1	1	1	1	1	1.51035e-07	3.17792e-08	2.51609e-06	2.16987e-06	1
Vermis_1_2	5.63906e-07	1.57436e-10	1	1	1	1	1	1	1	1	1	4.48501e-07	1	1.33551e-07	1	1	2.31055e-07	9.90163e-10	1	1	3.06132e-08	3.48131e-06	1	1	1.98943e-07	3.03447e-07	1	1	1	1	9.90907e-10	2.91885e-07	1	1	2.28106e-08	3.83417e-10	1	1	1	1	1	1	1	1	1	1	1	1	1.63399e-09
Vermis_3	2.82717e-06	1	1	1	1	1	1	1	2.32393e-07	1	1.53686e-06	3.31079e-07	2.34521e-07	1	1	1	1	1	1	1	1	1	1	1	1	1	1	1	1	1	1	1	1	1	1	1	1	1	1	1	1	1	1	1	1	1	1	1	2.8038e-07
Vermis_4_5	7.51126e-12	4.5056e-08	1	1	4.20958e-07	6.0678e-06	1	1	1.82469e-14	7.99832e-12	2.01598e-16	1.52076e-15	2.14983e-17	6.43226e-16	1.08941e-14	2.61036e-13	1	1	3.35633e-08	6.04485e-06	9.67883e-09	6.77162e-09	1	1	8.28816e-10	1.58918e-11	1	1	1.96482e-10	5.31618e-11	1	1	1	1	5.04175e-10	9.85426e-13	1	1	2.91892e-10	6.46811e-09	1	1	3.34772e-14	3.50701e-13	5.12672e-12	6.71993e-10	1.55441e-07	2.77379e-10	1
Vermis_6	1	1	8.80418e-12	3.01405e-11	1.61191e-09	1.1461e-06	2.34106e-07	1	1.14543e-11	1.24256e-10	1.84784e-06	1	6.84848e-11	6.76346e-09	2.26502e-16	5.72634e-17	1	7.32828e-06	1	1	1	1	4.23802e-15	1.3433e-16	2.52469e-10	1.44628e-09	1.40444e-14	3.6721e-14	1	1	1	1	1	1.49657e-07	1	1	1	1	3.54434e-08	1	1	1	1.54538e-10	1.46908e-11	7.60728e-16	4.52315e-14	8.8373e-11	6.93876e-12	1.22483e-10
Vermis_7	1	1	6.5138e-13	1.22376e-14	1.18571e-06	1	1	1	1	1	1	1	1	1	7.60168e-14	1.38964e-12	1	1	1	1	1	1	1.33613e-16	7.17114e-19	3.30856e-14	2.79319e-12	4.19848e-16	5.22661e-14	1	1	1	1.60572e-06	1	1	2.47517e-09	1.03298e-06	1	1	2.32655e-10	1.7199e-07	1	1	1	7.41916e-07	3.20825e-08	5.8686e-09	3.89424e-07	5.22481e-07	9.06493e-14
Vermis_8	1	1	3.48037e-08	2.67575e-10	2.21338e-06	1	5.58018e-10	3.14153e-06	2.24633e-09	1.17414e-07	1	1	5.13151e-09	1	4.36503e-06	6.15462e-06	1	1	1	1	1	1	1	1	1	1	1	1	1	1	1	1	1	1	1	1	1	1	1	1	1	1	4.94003e-06	9.68319e-07	1	1	1	1	1
Vermis_9	2.65691e-12	2.09594e-15	1	1	1	1	1	1	1	1	1	1	1	1	1	3.96994e-07	9.32637e-13	1.83296e-13	1.25592e-07	1.36713e-11	1.67986e-11	3.02009e-13	1.82244e-10	2.8622e-10	5.94022e-10	4.50373e-12	1	1	1	1	2.87547e-12	6.08628e-13	1	1	4.04972e-14	7.09873e-16	1	1	1	1	1	1	1	1	1	1	1	1	3.45474e-11
Vermis_10	2.05334e-12	3.57616e-14	1	3.48169e-06	1	1	1	1	1	1	1	1	1	1	1	1	2.63604e-10	4.24846e-11	9.78641e-07	1.64579e-09	2.46652e-09	4.23041e-12	8.34499e-08	3.18437e-09	8.1273e-09	1.79573e-12	1	1	5.33066e-06	1	8.18814e-11	6.96244e-12	1	1	1.65458e-13	1.84313e-13	1	1	1	1	1	1	1	1	1	1	2.58006e-09	3.63464e-09	5.0692e-14
[truncated: 67 more columns]
