# Supplementary material for: Functional orderly topography of brain networks associated with gene expression heterogeneity
Source: Commun Biol. 2022 Oct 11;5:1083. doi: 10.1038/s42003-022-04039-8 (PMC9554040; doi:10.1038/s42003-022-04039-8)
Supplement: Supplementary file 11 — Supplementary Data 8 [file 42003_2022_4039_MOESM11_ESM.xls]

## Sheet: meanZFC
z-score	Frontal pole, cerebral cortex	Somatomotor areas	Somatosensory areas	Gustatory areas	Visceral area	Auditory areas	Visual areas	Anterior cingulate area	Prelimbic area	Infralimbic area	Orbital area	Agranular insular area	Retrosplenial area	Posterior parietal association areas	Temporal association areas	Perirhinal area	Ectorhinal area	Hippocampal region	Retrohippocampal region	Cortical subplate	Striatum	Pallidum
Frontal pole, cerebral cortex	Inf	0.265748	0.120959	0.294963	0.197753	-0.0204771	-0.0563634	0.00493956	0.202851	0.0900334	0.434545	0.3639	-0.10301	-0.0786122	0.0152589	0.0484959	0.0388397	-0.152754	-0.061463	0.105793	0.0110357	-0.080337
Somatomotor areas	0.265748	Inf	0.591041	0.0959384	-0.0633544	0.221784	0.439688	0.583555	0.214889	0.0216075	0.0766046	-0.0666908	0.42571	0.506124	-0.0636459	-0.25642	-0.192062	-0.351696	-0.399959	-0.47265	-0.495163	-0.485533
Somatosensory areas	0.120959	0.591041	Inf	0.353785	0.300137	0.3887	0.281233	-0.155807	-0.277355	-0.302032	-0.23609	0.0500186	-0.00644864	0.40564	-0.0278693	-0.21716	-0.138814	-0.436338	-0.504792	-0.365021	-0.372151	-0.497658
Gustatory areas	0.294963	0.0959384	0.353785	Inf	1.08285	-0.151686	-0.242907	-0.302271	-0.140647	-0.0961225	0.143264	1.22732	-0.320455	-0.273154	-0.0643614	-0.0316683	-0.0229177	-0.406073	-0.229953	0.371137	0.205714	-0.11352
Visceral area	0.197753	-0.0633544	0.300137	1.08285	Inf	-0.0223339	-0.288385	-0.359288	-0.21647	-0.17625	0.00288893	0.892602	-0.375529	-0.298625	0.15109	0.170771	0.205071	-0.292619	-0.110578	0.397115	0.183384	-0.078033
Auditory areas	-0.0204771	0.221784	0.3887	-0.151686	-0.0223339	Inf	0.49418	-0.0421851	-0.0948714	-0.163493	-0.17735	-0.214388	0.170354	0.620089	0.70909	0.180289	0.354892	-0.000462063	-0.0638627	-0.31775	-0.416297	-0.352561
Visual areas	-0.0563634	0.439688	0.281233	-0.242907	-0.288385	0.49418	Inf	0.152562	-0.0256575	-0.0853914	-0.157901	-0.366398	0.707468	1.30851	0.0672947	-0.181558	-0.115875	-0.0527977	-0.103648	-0.483626	-0.488894	-0.322987
Anterior cingulate area	0.00493956	0.583555	-0.155807	-0.302271	-0.359288	-0.0421851	0.152562	Inf	0.683314	0.403963	0.18053	-0.288215	0.504078	0.171259	-0.0690862	-0.130399	-0.119405	0.0610069	-0.0426387	-0.310216	-0.225633	-0.158153
Prelimbic area	0.202851	0.214889	-0.277355	-0.140647	-0.21647	-0.0948714	-0.0256575	0.683314	Inf	1.07426	0.6978	-0.0280108	0.0755347	-0.0410656	-0.0201078	-0.00531121	-0.0141541	0.0402923	0.0531003	-0.0380613	-0.046178	-0.0104426
Infralimbic area	0.0900334	0.0216075	-0.302032	-0.0961225	-0.17625	-0.163493	-0.0853914	0.403963	1.07426	Inf	0.82007	0.0178646	-0.0282787	-0.118065	-0.0675087	-0.00366052	-0.0307783	0.0233841	0.0557247	0.0558837	0.103769	0.0630444
Orbital area	0.434545	0.0766046	-0.23609	0.143264	0.00288893	-0.17735	-0.157901	0.18053	0.6978	0.82007	Inf	0.39457	-0.135644	-0.197408	-0.0472104	0.0565261	0.01827	-0.107655	0.0067007	0.284713	0.260505	0.0349484
Agranular insular area	0.3639	-0.0666908	0.0500186	1.22732	0.892602	-0.214388	-0.366398	-0.288215	-0.0280108	0.0178646	0.39457	Inf	-0.43181	-0.405844	0.0226864	0.157315	0.129153	-0.318077	-0.0896497	0.757037	0.427964	0.0037434
Retrosplenial area	-0.10301	0.42571	-0.00644864	-0.320455	-0.375529	0.170354	0.707468	0.504078	0.0755347	-0.0282787	-0.135644	-0.43181	Inf	0.717695	-0.0572479	-0.215863	-0.179191	0.201649	0.0185821	-0.524166	-0.51232	-0.30425
Posterior parietal association areas	-0.0786122	0.506124	0.40564	-0.273154	-0.298625	0.620089	1.30851	0.171259	-0.0410656	-0.118065	-0.197408	-0.405844	0.717695	Inf	0.0591563	-0.203959	-0.129325	0.00276676	-0.200081	-0.562331	-0.573609	-0.385749
Temporal association areas	0.0152589	-0.0636459	-0.0278693	-0.0643614	0.15109	0.70909	0.0672947	-0.0690862	-0.0201078	-0.0675087	-0.0472104	0.0226864	-0.0572479	0.0591563	Inf	0.84164	1.34371	0.0910848	0.290509	0.056719	-0.138316	-0.148881
Perirhinal area	0.0484959	-0.25642	-0.21716	-0.0316683	0.170771	0.180289	-0.181558	-0.130399	-0.00531121	-0.00366052	0.0565261	0.157315	-0.215863	-0.203959	0.84164	Inf	1.67199	0.160732	0.623793	0.320374	0.0625453	0.00385371
Ectorhinal area	0.0388397	-0.192062	-0.138814	-0.0229177	0.205071	0.354892	-0.115875	-0.119405	-0.0141541	-0.0307783	0.01827	0.129153	-0.179191	-0.129325	1.34371	1.67199	Inf	0.130957	0.482898	0.22647	-0.00408927	-0.0568436
Hippocampal region	-0.152754	-0.351696	-0.436338	-0.406073	-0.292619	-0.000462063	-0.0527977	0.0610069	0.0402923	0.0233841	-0.107655	-0.318077	0.201649	0.00276676	0.0910848	0.160732	0.130957	Inf	0.726436	-0.073646	-0.181659	-0.0534518
Retrohippocampal region	-0.061463	-0.399959	-0.504792	-0.229953	-0.110578	-0.0638627	-0.103648	-0.0426387	0.0531003	0.0557247	0.0067007	-0.0896497	0.0185821	-0.200081	0.290509	0.623793	0.482898	0.726436	Inf	0.22918	-0.0225615	0.0447157
Cortical subplate	0.105793	-0.47265	-0.365021	0.371137	0.397115	-0.31775	-0.483626	-0.310216	-0.0380613	0.0558837	0.284713	0.757037	-0.524166	-0.562331	0.056719	0.320374	0.22647	-0.073646	0.22918	Inf	0.818524	0.264346
Striatum	0.0110357	-0.495163	-0.372151	0.205714	0.183384	-0.416297	-0.488894	-0.225633	-0.046178	0.103769	0.260505	0.427964	-0.51232	-0.573609	-0.138316	0.0625453	-0.00408927	-0.181659	-0.0225615	0.818524	Inf	0.677847
Pallidum	-0.080337	-0.485533	-0.497658	-0.11352	-0.078033	-0.352561	-0.322987	-0.158153	-0.0104426	0.0630444	0.0349484	0.0037434	-0.30425	-0.385749	-0.148881	0.00385371	-0.0568436	-0.0534518	0.0447157	0.264346	0.677847	Inf
p-value	Frontal pole, cerebral cortex	Somatomotor areas	Somatosensory areas	Gustatory areas	Visceral area	Auditory areas	Visual areas	Anterior cingulate area	Prelimbic area	Infralimbic area	Orbital area	Agranular insular area	Retrosplenial area	Posterior parietal association areas	Temporal association areas	Perirhinal area	Ectorhinal area	Hippocampal region	Retrohippocampal region	Cortical subplate	Striatum	Pallidum
Frontal pole, cerebral cortex	0	4.55354e-13	0.00123701	1.76174e-10	2.21439e-07	0.47014	0.0875663	0.8933	1.42334e-06	0.000452716	1.2397e-17	1.49051e-13	0.00147009	0.0275579	0.494114	0.0464607	0.105374	9.72522e-08	0.0086948	0.000884059	0.649397	4.90373e-05
Somatomotor areas	4.55354e-13	0	2.05912e-19	0.0076112	0.0789596	2.07309e-08	7.7277e-15	3.75268e-17	3.06734e-06	0.579509	0.0289927	0.0481266	7.25109e-15	1.12503e-16	0.0241992	1.34863e-11	1.57694e-08	8.63272e-12	2.04734e-16	7.79828e-18	9.54084e-17	2.63489e-25
Somatosensory areas	0.00123701	2.05912e-19	0	4.64063e-10	8.60797e-10	1.83164e-16	1.19211e-07	0.000813838	1.05502e-13	4.39745e-16	7.93177e-11	0.305272	0.897308	1.09159e-11	0.36925	1.31102e-07	0.000158932	2.45465e-16	3.31442e-22	3.90514e-11	2.33482e-13	4.1038e-26
Gustatory areas	1.76174e-10	0.0076112	4.64063e-10	0	2.37261e-25	1.53792e-06	2.78602e-10	3.25318e-13	1.10585e-05	0.000255533	2.22757e-07	6.86928e-32	5.56998e-14	1.94033e-10	0.00177821	0.224426	0.335839	5.40869e-18	8.92193e-12	2.6229e-16	6.37943e-08	4.55498e-05
Visceral area	2.21439e-07	0.0789596	8.60797e-10	2.37261e-25	0	0.519307	6.44245e-13	2.66973e-14	7.83603e-11	4.80452e-11	0.90164	7.53448e-23	6.58412e-15	6.01006e-13	1.66103e-05	1.40433e-05	2.50834e-07	1.21797e-10	0.00143163	5.11644e-15	1.02786e-07	0.00315847
Auditory areas	0.47014	2.07309e-08	1.83164e-16	1.53792e-06	0.519307	0	4.26585e-24	0.258068	0.00135633	1.28988e-09	2.92601e-08	1.39345e-07	4.02987e-06	3.20802e-25	7.68539e-24	5.24961e-05	1.14599e-11	0.987641	0.0550487	1.4054e-12	1.89714e-23	8.93419e-26
Visual areas	0.0875663	7.7277e-15	1.19211e-07	2.78602e-10	6.44245e-13	4.26585e-24	0	0.000119391	0.409022	0.00182834	8.71137e-08	9.72316e-18	3.57166e-24	2.22229e-32	0.0318881	3.03729e-07	0.000327863	0.120547	0.00513263	1.51945e-22	3.80037e-22	5.82031e-18
Anterior cingulate area	0.8933	3.75268e-17	0.000813838	3.25318e-13	2.66973e-14	0.258068	0.000119391	0	2.56025e-24	2.53166e-17	1.60349e-06	2.78479e-08	1.42478e-12	0.000297785	0.0199443	0.000210106	0.000406256	0.1614	0.259328	3.52177e-08	2.37376e-05	1.03652e-05
Prelimbic area	1.42334e-06	3.06734e-06	1.05502e-13	1.10585e-05	7.83603e-11	0.00135633	0.409022	2.56025e-24	0	4.19816e-35	2.63698e-22	0.486584	0.0219934	0.205579	0.473742	0.847794	0.620346	0.24994	0.0821795	0.279538	0.146225	0.678785
Infralimbic area	0.000452716	0.579509	4.39745e-16	0.000255533	4.80452e-11	1.28988e-09	0.00182834	2.53166e-17	4.19816e-35	0	3.29178e-32	0.561319	0.304467	2.18329e-05	0.00233336	0.874789	0.179597	0.415219	0.0532839	0.0585079	0.000304161	0.0156039
Orbital area	1.2397e-17	0.0289927	7.93177e-11	2.22757e-07	0.90164	2.92601e-08	8.71137e-08	1.60349e-06	2.63698e-22	3.29178e-32	0	1.04225e-21	1.11116e-05	1.62592e-09	0.0685775	0.0344479	0.489638	4.50985e-05	0.784265	3.40195e-16	3.85105e-11	0.227884
Agranular insular area	1.49051e-13	0.0481266	0.305272	6.86928e-32	7.53448e-23	1.39345e-07	9.72316e-18	2.78479e-08	0.486584	0.561319	1.04225e-21	0	3.59665e-17	2.72054e-16	0.371608	7.02969e-08	4.55073e-06	2.63498e-13	0.00222327	1.02435e-31	7.6688e-17	0.894851
Retrosplenial area	0.00147009	7.25109e-15	0.897308	5.56998e-14	6.58412e-15	4.02987e-06	3.57166e-24	1.42478e-12	0.0219934	0.304467	1.11116e-05	3.59665e-17	0	5.61786e-25	0.0719902	5.96473e-09	1.8923e-07	1.26471e-06	0.563531	1.35752e-19	1.61805e-18	1.32273e-12
Posterior parietal association areas	0.0275579	1.12503e-16	1.09159e-11	1.94033e-10	6.01006e-13	3.20802e-25	2.22229e-32	0.000297785	0.205579	2.18329e-05	1.62592e-09	2.72054e-16	5.61786e-25	0	0.0479526	3.23118e-08	7.27268e-05	0.936917	1.82078e-07	5.62951e-24	7.99051e-25	5.37779e-22
Temporal association areas	0.494114	0.0241992	0.36925	0.00177821	1.66103e-05	7.68539e-24	0.0318881	0.0199443	0.473742	0.00233336	0.0685775	0.371608	0.0719902	0.0479526	0	2.46034e-27	2.1274e-36	0.00120218	5.92856e-14	0.0914643	7.40779e-06	7.50588e-11
Perirhinal area	0.0464607	1.34863e-11	1.31102e-07	0.224426	1.40433e-05	5.24961e-05	3.03729e-07	0.000210106	0.847794	0.874789	0.0344479	7.02969e-08	5.96473e-09	3.23118e-08	2.46034e-27	0	7.79122e-42	1.15738e-06	6.44093e-27	6.60519e-14	0.040908	0.849773
Ectorhinal area	0.105374	1.57694e-08	0.000158932	0.335839	2.50834e-07	1.14599e-11	0.000327863	0.000406256	0.620346	0.179597	0.489638	4.55073e-06	1.8923e-07	7.27268e-05	2.1274e-36	7.79122e-42	0	2.72678e-05	1.37226e-22	3.16624e-09	0.886478	0.0033963
Hippocampal region	9.72522e-08	8.63272e-12	2.45465e-16	5.40869e-18	1.21797e-10	0.987641	0.120547	0.1614	0.24994	0.415219	4.50985e-05	2.63498e-13	1.26471e-06	0.936917	0.00120218	1.15738e-06	2.72678e-05	0	1.60031e-29	0.0429024	4.50808e-05	0.0710821
Retrohippocampal region	0.0086948	2.04734e-16	3.31442e-22	8.92193e-12	0.00143163	0.0550487	0.00513263	0.259328	0.0821795	0.0532839	0.784265	0.00222327	0.563531	1.82078e-07	5.92856e-14	6.44093e-27	1.37226e-22	1.60031e-29	0	2.17784e-08	0.540495	0.0661976
Cortical subplate	0.000884059	7.79828e-18	3.90514e-11	2.6229e-16	5.11644e-15	1.4054e-12	1.51945e-22	3.52177e-08	0.279538	0.0585079	3.40195e-16	1.02435e-31	1.35752e-19	5.62951e-24	0.0914643	6.60519e-14	3.16624e-09	0.0429024	2.17784e-08	0	1.23025e-25	3.35372e-11
Striatum	0.649397	9.54084e-17	2.33482e-13	6.37943e-08	1.02786e-07	1.89714e-23	3.80037e-22	2.37376e-05	0.146225	0.000304161	3.85105e-11	7.6688e-17	1.61805e-18	7.99051e-25	7.40779e-06	0.040908	0.886478	4.50808e-05	0.540495	1.23025e-25	0	9.15079e-27
Pallidum	4.90373e-05	2.63489e-25	4.1038e-26	4.55498e-05	0.00315847	8.93419e-26	5.82031e-18	1.03652e-05	0.678785	0.0156039	0.227884	0.894851	1.32273e-12	5.37779e-22	7.50588e-11	0.849773	0.0033963	0.0710821	0.0661976	3.35372e-11	9.15079e-27	0
