# Supplementary material for: Functional orderly topography of brain networks associated with gene expression heterogeneity
Source: Commun Biol. 2022 Oct 11;5:1083. doi: 10.1038/s42003-022-04039-8 (PMC9554040; doi:10.1038/s42003-022-04039-8)
Supplement: Supplementary file 12 — Supplementary Data 9 [file 42003_2022_4039_MOESM12_ESM.xlsx]

## Sheet: zscore
Inf	0.0848738	0.079186	0.0906995	0.029193	-0.00623267	0.132374	0.0449953	0.10268	0.0808735	0.00933577	0.0599807	0.0637365	-0.0507789	-0.0919905	0.127283	0.0245123	0.0394325	-0.10363	-0.147184	0.127859	0.036412	-0.0613943	-0.0862207	0.355861	-0.104696	0.166828	0.0572433	-0.11545	0.004581	0.187424	-0.0538379	0.105275	0.220444	-0.179796	-0.0505871	-0.00265547	0.0161224	0.0285287	0.0706571	-0.0337449	0.413392	0.0506724	0.00974804	-0.0811949	-0.118468	-0.160252	0.112397	0.0745328	0.406354
0.0848738	Inf	0.115304	0.128085	0.00857516	0.0123036	0.139273	0.0811409	0.116598	0.11153	0.0152158	0.0900146	0.0231583	-0.0979821	-0.0535536	0.0794433	0.0253272	0.166661	-0.0562337	-0.0686936	0.0707251	-0.000264376	-0.0278043	-0.0654633	0.156031	-0.102276	0.264756	0.0457073	-0.128417	0.00466202	0.142068	-0.0376203	0.155675	0.0382969	-0.160075	-0.0129233	-0.0172736	0.0445822	0.0150141	0.239627	0.00700622	0.0817695	0.0184681	-0.0119066	0.0191415	-0.136433	-0.123763	0.0478947	0.122175	0.166742
0.079186	0.115304	Inf	0.394601	0.0332984	0.0108383	0.295266	0.0795442	0.104499	0.0462144	0.0499621	0.056555	0.0314812	-0.0674473	-0.0678654	0.096438	0.0282971	0.090073	-0.0745471	-0.109654	0.037211	0.0350859	0.00207517	-0.0872362	0.144888	-0.0901578	0.119711	0.0329562	-0.12664	0.0316714	0.156743	-0.0334891	0.14235	0.0449545	-0.154056	-0.0581877	0.0286697	0.0692863	0.038731	0.0748035	-0.00111853	0.0892982	0.040308	-0.00261807	-0.003616	-0.163438	-0.133078	0.0729443	0.0600453	0.169582
0.0906995	0.128085	0.394601	Inf	0.0339005	0.0106513	0.459418	0.0739076	0.11709	0.0736648	0.0343329	0.0690284	0.0249378	-0.0821026	-0.0811804	0.0987375	0.0282851	0.0885221	-0.0896975	-0.120136	0.0469817	0.0249707	-0.0126075	-0.0714094	0.15596	-0.13677	0.155321	0.0281219	-0.131448	0.0421629	0.205312	-0.0286218	0.15757	0.0469517	-0.190842	-0.0283208	0.0105854	0.0538807	0.0335133	0.0842756	0.0162602	0.100776	0.0291862	-0.00303938	0.00890529	-0.163891	-0.15246	0.0625713	0.27141	0.170419
0.029193	0.00857516	0.0332984	0.0339005	Inf	0.00513451	0.0237409	0.00360185	-0.00322887	-0.00792436	0.00110919	0.01682	-0.012679	-0.0180123	-0.0145355	0.00488552	0.0141908	0.0158447	-0.0255671	-0.0199395	0.00540891	0.150302	-0.0166183	-0.0151099	0.0572803	-0.0175576	0.0282655	0.663812	-0.0442305	-0.038474	0.00648336	-0.0162768	0.0249761	0.00821597	-0.0596582	-0.0254929	-0.0122017	-0.00572805	0.0186093	-0.00148995	-0.0117576	0.0226152	0.119181	0.00778228	0.0091048	-0.0600991	-0.0438183	0.0162768	0.0132011	0.0457046
-0.00623267	0.0123036	0.0108383	0.0106513	0.00513451	Inf	0.00457618	-0.00357371	-0.000610395	0.0227009	0.134858	0.0107336	0.00330517	-0.00541568	-0.0143745	-0.00279882	0.0102261	0.0128333	-0.00488025	0.0116156	0.0130213	-0.00173416	0.00281689	-0.00113337	-0.0144112	-0.0144139	0.00095748	0.000743039	-0.00557286	0.0955154	0.00489831	0.00021607	-0.00592585	0.000524909	-0.00287913	-0.0126099	0.0228219	0.0104478	-0.0102014	0.00222165	-0.00913	-0.00984794	0.000820892	-0.00320844	0.010219	-0.000913314	-0.0061532	-0.00916045	0.0126604	-0.0129732
0.132374	0.139273	0.295266	0.459418	0.0237409	0.00457618	Inf	0.100476	0.16988	0.121456	0.0226566	0.106202	0.0388555	-0.129529	-0.129792	0.0922003	0.00827086	0.0947465	-0.130044	-0.189684	0.0581127	0.00273104	0.00639404	-0.00581208	0.218987	-0.204966	0.236992	0.0302858	-0.18717	0.0101633	0.581236	-0.0137638	0.266028	0.0318972	-0.231168	-0.0571522	0.00894351	0.107976	0.0462181	0.0467986	0.00231792	0.142927	0.0116839	0.00811359	0.00494094	-0.212928	-0.157918	0.0699274	0.234957	0.266947
0.0449953	0.0811409	0.0795442	0.0739076	0.00360185	-0.00357371	0.100476	Inf	0.176257	-0.0237917	0.00629051	0.225677	0.0659278	0.0262616	0.32707	0.130293	-0.00144585	0.0487524	-0.101301	-0.118477	0.0601903	-0.0324799	0.0223355	-0.0791094	0.165933	-0.0772749	0.160931	0.00110305	-0.0718468	0.0271938	0.120526	0.274777	0.113126	-0.000977595	-0.103837	-0.0556786	0.0378687	0.176729	0.0101786	-0.00392805	0.0171397	0.0796921	-0.0495557	-0.00700329	0.0244759	-0.154169	-0.0741878	0.0602258	0.00299172	0.121632
0.10268	0.116598	0.104499	0.11709	-0.00322887	-0.000610395	0.16988	0.176257	Inf	0.0339483	0.0457901	0.260639	0.223619	-0.156417	-0.150852	0.481112	0.00587979	0.0668896	-0.138261	-0.246919	0.136921	-0.033901	0.120902	-0.196729	0.308029	-0.244528	0.298764	-0.00871446	-0.230458	0.00082202	0.203374	-0.110645	0.189383	0.0701422	-0.39935	-0.12134	0.0430153	0.171693	0.0284015	-0.035354	0.135738	0.143354	-0.0261386	-0.0100468	0.103981	-0.304797	-0.3464	0.269572	-0.0029048	0.256196
0.0808735	0.11153	0.0462144	0.0736648	-0.00792436	0.0227009	0.121456	-0.0237917	0.0339483	Inf	-0.00289874	0.0151575	-0.0138588	-0.0760477	-0.0675468	0.0339297	0.00872077	0.0328511	-0.0611809	-0.0740354	0.00641415	0.018224	-0.0678149	0.033547	0.0642643	-0.086146	0.09686	0.0106534	-0.0752165	0.0108892	0.13617	-0.0114521	0.0714268	0.0540678	-0.0732292	-0.0372167	0.0150327	-0.0344247	0.00499353	0.202707	-0.0309389	0.0704705	0.0209258	0.0105456	-0.0158354	-0.0796997	-0.0322937	0.00344843	0.268066	0.0872252
0.00933577	0.0152158	0.0499621	0.0343329	0.00110919	0.134858	0.0226566	0.00629051	0.0457901	-0.00289874	Inf	-0.0180005	-0.00440512	-0.00905329	-0.0162383	0.0400108	-0.00764832	-0.00409402	-0.0498366	-0.0593893	-0.0188944	0.0516347	0.0339729	-0.0267405	-0.0122175	-0.0347187	0.019602	0.0152143	-0.0496246	0.132802	0.0225582	-0.0153564	0.00582247	0.0102604	-0.0599167	-0.0386824	0.0567668	-0.00535893	0.131724	0.00912047	-0.030727	-0.00612334	0.0697917	-0.00125808	-0.0235999	-0.0718161	-0.0503204	0.0279475	0.0017437	0.0133406
0.0599807	0.0900146	0.056555	0.0690284	0.01682	0.0107336	0.106202	0.225677	0.260639	0.0151575	-0.0180005	Inf	0.0932139	-0.241274	-0.186259	0.183178	0.00258342	0.0441281	-0.0443736	-0.0492294	0.14169	-0.0358234	0.208996	-0.207415	0.194894	-0.25126	0.220255	0.00226015	-0.179545	0.0196503	0.127526	-0.189221	0.109409	-0.00793456	-0.393596	-0.0339127	-0.00434417	0.306598	0.0195102	-0.0149644	0.166962	0.110424	-0.0318467	-0.00739103	0.426373	-0.341065	-0.384054	0.125631	0.00232128	0.180687
0.0637365	0.0231583	0.0314812	0.0249378	-0.012679	0.00330517	0.0388555	0.0659278	0.223619	-0.0138588	-0.00440512	0.0932139	Inf	0.00223279	-0.104583	0.161612	0.00700879	0.0212933	0.0917087	-0.000546661	0.075129	-0.0178919	0.00239061	-0.207126	0.128944	-0.043552	0.0927703	-0.0246231	0.0478355	-0.0166806	0.0558442	-0.126498	0.0371424	0.00509285	-0.0947578	-0.120608	0.0105871	0.00475311	0.0414751	-0.0827708	0.129362	0.0652824	0.00181442	-0.00791514	-0.0402314	0.0349781	-0.249897	0.474617	-0.0381181	0.0709703
-0.0507789	-0.0979821	-0.0674473	-0.0821026	-0.0180123	-0.00541568	-0.129529	0.0262616	-0.156417	-0.0760477	-0.00905329	-0.241274	0.00223279	Inf	0.246569	-0.0943646	-0.0375172	-0.0328949	0.0311775	0.0335259	-0.0675264	-0.00847859	-0.0900066	-0.0412655	-0.122186	0.342669	-0.147139	-0.0207907	0.25338	-0.0062858	-0.117158	0.198833	-0.099093	0.0927264	0.22156	-0.0524476	-0.00163249	-0.132196	0.00081076	-0.0874486	-0.0584097	-0.0984581	-0.019755	-0.00845983	-0.20683	0.257612	0.348099	-0.045766	-0.0960677	-0.145473
-0.0919905	-0.0535536	-0.0678654	-0.0811804	-0.0145355	-0.0143745	-0.129792	0.32707	-0.150852	-0.0675468	-0.0162383	-0.186259	-0.104583	0.246569	Inf	-0.0902655	-0.0334347	-0.0281682	0.0356241	0.0915421	-0.0827005	-0.0206965	-0.100837	0.0869128	-0.134363	0.343185	-0.152911	-0.00601489	0.149701	-0.00743124	-0.135765	0.386026	-0.093929	0.0163538	0.303378	0.0664694	-0.00299181	-0.100397	-0.0573248	-0.00555152	-0.0786282	-0.112593	-0.0249229	-0.010987	-0.130672	0.162762	0.320159	-0.129406	-0.045388	-0.134658
0.127283	0.0794433	0.096438	0.0987375	0.00488552	-0.00279882	0.0922003	0.130293	0.481112	0.0339297	0.0400108	0.183178	0.161612	-0.0943646	-0.0902655	Inf	0.00696026	0.0421157	-0.117243	-0.188321	0.0921153	-0.00298928	0.0421118	-0.200859	0.250758	-0.132697	0.198124	0.00733797	-0.142178	-0.00738465	0.0926511	-0.116385	0.115584	0.069246	-0.293877	-0.115	0.0434209	0.0870758	0.0587418	-0.018021	0.086519	0.10635	0.0131628	-0.00988834	0.0241562	-0.20831	-0.320994	0.549429	-0.00443062	0.215602
0.0245123	0.0253272	0.0282971	0.0282851	0.0141908	0.0102261	0.00827086	-0.00144585	0.00587979	0.00872077	-0.00764832	0.00258342	0.00700879	-0.0375172	-0.0334347	0.00696026	Inf	0.0218707	-0.0221081	-0.0273888	-0.00356427	0.0325621	-0.0148703	0.00342119	0.00908641	-0.0239764	-0.00714553	0.0499817	-0.0418753	-0.00310776	0.0351511	-0.0118431	0.0328372	0.0651723	-0.0323914	-0.0258015	0.00891842	-0.00772675	0.0297061	0.0231921	-0.036759	3.71665e-05	0.0703327	0.120792	-0.00903883	-0.0409924	0.00409256	0.00437018	0.0209573	0.051541
0.0394325	0.166661	0.090073	0.0885221	0.0158447	0.0128333	0.0947465	0.0487524	0.0668896	0.0328511	-0.00409402	0.0441281	0.0212933	-0.0328949	-0.0281682	0.0421157	0.0218707	Inf	-0.0389875	-0.0540366	0.0463592	-0.0164769	-0.0198707	-0.0571555	0.0776848	-0.0495289	0.132812	0.0130408	-0.0639103	0.0230618	0.0762873	-0.0342404	0.314704	0.0164419	-0.102508	-0.0360179	-0.0133803	0.0402277	-0.0240358	0.0499288	0.0123398	0.0369093	-0.00723662	0.0110443	0.0119882	-0.0636112	-0.0774718	0.00644861	0.0233316	0.0989416
-0.10363	-0.0562337	-0.0745471	-0.0896975	-0.0255671	-0.00488025	-0.130044	-0.101301	-0.138261	-0.0611809	-0.0498366	-0.0443736	0.0917087	0.0311775	0.0356241	-0.117243	-0.0221081	-0.0389875	Inf	0.559733	0.00313156	-0.0290906	-0.0623645	-0.0355812	-0.11714	0.16066	-0.136553	-0.0339177	0.177511	-0.0125911	-0.141204	-0.0533618	-0.107957	-0.0792573	0.117325	0.0563936	-0.0321439	-0.0271098	-0.0594239	-0.0350026	0.0587802	-0.0729267	-0.00296105	-0.0218454	0.0280188	0.159472	0.0554165	0.0204452	-0.0764884	-0.135092
-0.147184	-0.0686936	-0.109654	-0.120136	-0.0199395	0.0116156	-0.189684	-0.118477	-0.246919	-0.0740354	-0.0593893	-0.0492294	-0.000546661	0.0335259	0.0915421	-0.188321	-0.0273888	-0.0540366	0.559733	Inf	-0.0301034	-0.0559877	-0.0726238	0.00136555	-0.192353	0.22763	-0.198892	-0.0397197	0.267272	-0.0019152	-0.192335	-0.0404011	-0.160382	-0.109479	0.1935	0.0979524	-0.0355361	-0.0264214	-0.0814145	-0.00735732	0.0327992	-0.131009	-0.0277558	-0.0189239	0.0216769	0.215841	0.127443	-0.0820324	-0.0725818	-0.200257
0.127859	0.0707251	0.037211	0.0469817	0.00540891	0.0130213	0.0581127	0.0601903	0.136921	0.00641415	-0.0188944	0.14169	0.075129	-0.0675264	-0.0827005	0.0921153	-0.00356427	0.0463592	0.00313156	-0.0301034	Inf	-0.0378192	-0.00819876	-0.132158	0.207667	-0.0995936	0.180608	-0.0084861	-0.0752837	0.0187036	0.0799629	-0.0961352	0.08535	0.0794119	-0.191101	-0.0254969	-0.014185	0.112265	-0.0348278	0.0169692	0.0731456	0.177696	-0.0374217	0.00296982	0.0607057	-0.0780698	-0.203699	0.0582175	-0.00380339	0.118209
0.036412	-0.000264376	0.0350859	0.0249707	0.150302	-0.00173416	0.00273104	-0.0324799	-0.033901	0.018224	0.0516347	-0.0358234	-0.0178919	-0.00847859	-0.0206965	-0.00298928	0.0325621	-0.0164769	-0.0290906	-0.0559877	-0.0378192	Inf	-0.0350492	0.0194012	0.0180145	-0.000607603	-0.0111502	0.333695	-0.0513171	-0.0144059	-0.032572	-0.0249708	0.00219701	-0.0328199	-0.0176854	-0.0112295	0.0219826	-0.0250109	0.112389	3.15545e-05	-0.0320013	0.00691867	0.689261	0.0131403	-0.0363719	-0.0513704	-0.0486766	0.0458725	0.00818198	0.0378581
-0.0613943	-0.0278043	0.00207517	-0.0126075	-0.0166183	0.00281689	0.00639404	0.0223355	0.120902	-0.0678149	0.0339729	0.208996	0.00239061	-0.0900066	-0.100837	0.0421118	-0.0148703	-0.0198707	-0.0623645	-0.0726238	-0.00819876	-0.0350492	Inf	-0.0793357	-0.0173714	-0.168108	0.0317266	-0.0133461	-0.0695149	0.00794653	0.0141432	-0.0236072	0.0113415	-0.0364541	-0.171137	-0.044333	0.0448097	0.0995805	0.0258624	-0.0994771	0.0934539	-0.0218943	-0.0345024	-0.010749	0.234249	-0.162432	-0.114954	0.00286383	-0.074072	-0.0365978
-0.0862207	-0.0654633	-0.0872362	-0.0714094	-0.0151099	-0.00113337	-0.00581208	-0.0791094	-0.196729	0.033547	-0.0267405	-0.207415	-0.207126	-0.0412655	0.0869128	-0.200859	0.00342119	-0.0571555	-0.0355812	0.00136555	-0.132158	0.0194012	-0.0793357	Inf	-0.152478	0.000850856	-0.130003	0.00326378	-0.063537	-0.00769045	-0.060348	0.271755	-0.0397134	-0.116109	0.351619	0.125539	-0.0205046	-0.0954405	-0.0265448	0.113657	-0.129908	-0.0851795	0.00455918	0.00924249	-0.0712811	0.00213371	0.566641	-0.217144	0.0840024	-0.142531
0.355861	0.156031	0.144888	0.15596	0.0572803	-0.0144112	0.218987	0.165933	0.308029	0.0642643	-0.0122175	0.194894	0.128944	-0.122186	-0.134363	0.250758	0.00908641	0.0776848	-0.11714	-0.192353	0.207667	0.0180145	-0.0173714	-0.152478	Inf	-0.192337	0.304692	0.0602969	-0.185027	-0.0341801	0.248429	-0.0785538	0.226232	0.0851248	-0.300077	-0.0823439	-0.0127887	0.131383	0.0234708	0.0503251	0.0489635	0.431431	0.026516	-0.000319246	0.000634751	-0.258017	-0.279982	0.198504	0.0440504	0.505111
-0.104696	-0.102276	-0.0901578	-0.13677	-0.0175576	-0.0144139	-0.204966	-0.0772749	-0.244528	-0.086146	-0.0347187	-0.25126	-0.043552	0.342669	0.343185	-0.132697	-0.0239764	-0.0495289	0.16066	0.22763	-0.0995936	-0.000607603	-0.168108	0.000850856	-0.192337	Inf	-0.244171	-0.027678	0.297372	-0.025984	-0.218323	0.0987163	-0.157401	-0.00240507	0.344954	0.031123	-0.00611979	-0.162302	-0.0563465	-0.0429333	-0.0669803	-0.154321	-0.0102671	-0.0238421	-0.183317	0.325581	0.266212	-0.0440487	-0.0927046	-0.181653
0.166828	0.264756	0.119711	0.155321	0.0282655	0.00095748	0.236992	0.160931	0.298764	0.09686	0.019602	0.220255	0.0927703	-0.147139	-0.152911	0.198124	-0.00714553	0.132812	-0.136553	-0.198892	0.180608	-0.0111502	0.0317266	-0.130003	0.304692	-0.244171	Inf	0.0386885	-0.215338	0.0194963	0.280173	-0.0497236	0.264188	0.0895933	-0.32952	-0.0638273	-0.000982543	0.140692	0.0258594	0.069543	0.0469591	0.183123	-0.00373641	0.00863161	0.0559357	-0.266548	-0.255487	0.122355	0.0926672	0.307359
0.0572433	0.0457073	0.0329562	0.0281219	0.663812	0.000743039	0.0302858	0.00110305	-0.00871446	0.0106534	0.0152143	0.00226015	-0.0246231	-0.0207907	-0.00601489	0.00733797	0.0499817	0.0130408	-0.0339177	-0.0397197	-0.0084861	0.333695	-0.0133461	0.00326378	0.0602969	-0.027678	0.0386885	Inf	-0.065928	-0.0355557	0.023618	-0.013354	0.0277742	0.0305801	-0.0566752	-0.011328	0.00732702	-0.0162371	0.0342463	0.0161277	-0.0121465	0.0351001	0.429276	0.0296716	-0.00257342	-0.060952	-0.0315469	0.00593046	0.021754	0.075635
-0.11545	-0.128417	-0.12664	-0.131448	-0.0442305	-0.00557286	-0.18717	-0.0718468	-0.230458	-0.0752165	-0.0496246	-0.179545	0.0478355	0.25338	0.149701	-0.142178	-0.0418753	-0.0639103	0.177511	0.267272	-0.0752837	-0.0513171	-0.0695149	-0.063537	-0.185027	0.297372	-0.215338	-0.065928	Inf	-0.0213232	-0.193398	0.00716981	-0.15214	-0.0476758	0.45232	0.020876	-0.0198167	-0.123099	-0.049364	-0.0736961	-0.0283741	-0.137193	-0.0511738	-0.0307603	-0.147647	0.472781	0.16044	-0.0480218	-0.117885	-0.209176
0.004581	0.00466202	0.0316714	0.0421629	-0.038474	0.0955154	0.0101633	0.0271938	0.00082202	0.0108892	0.132802	0.0196503	-0.0166806	-0.0062858	-0.00743124	-0.00738465	-0.00310776	0.0230618	-0.0125911	-0.0019152	0.0187036	-0.0144059	0.00794653	-0.00769045	-0.0341801	-0.025984	0.0194963	-0.0355557	-0.0213232	Inf	0.0182582	-0.000617734	0.00715537	0.0388901	-0.0422426	0.00870622	0.010216	0.0148145	0.0104398	0.028729	-0.00556646	0.00852553	-0.0235922	0.00697322	0.00324019	-0.0371153	-0.0159333	-0.024535	0.0322212	-0.0126056
0.187424	0.142068	0.156743	0.205312	0.00648336	0.00489831	0.581236	0.120526	0.203374	0.13617	0.0225582	0.127526	0.0558442	-0.117158	-0.135765	0.0926511	0.0351511	0.0762873	-0.141204	-0.192335	0.0799629	-0.032572	0.0141432	-0.060348	0.248429	-0.218323	0.280173	0.023618	-0.193398	0.0182582	Inf	-0.0260904	0.269438	0.186933	-0.269433	-0.0736623	0.0236349	0.104689	0.0218792	0.06129	-0.0150068	0.165649	-0.0113023	0.00579233	-0.0118733	-0.224609	-0.14174	0.0729582	0.215414	0.319661
-0.0538379	-0.0376203	-0.0334891	-0.0286218	-0.0162768	0.00021607	-0.0137638	0.274777	-0.110645	-0.0114521	-0.0153564	-0.189221	-0.126498	0.198833	0.386026	-0.116385	-0.0118431	-0.0342404	-0.0533618	-0.0404011	-0.0961352	-0.0249708	-0.0236072	0.271755	-0.0785538	0.0987163	-0.0497236	-0.013354	0.00716981	-0.000617734	-0.0260904	Inf	-0.022705	-0.00570265	0.336208	0.0346934	0.000765504	-0.0667866	-0.0177355	0.0280825	-0.108218	-0.070481	-0.0435315	-0.00855142	-0.127664	0.0376425	0.57409	-0.120725	0.0215873	-0.0727381
0.105275	0.155675	0.14235	0.15757	0.0249761	-0.00592585	0.266028	0.113126	0.189383	0.0714268	0.00582247	0.109409	0.0371424	-0.099093	-0.093929	0.115584	0.0328372	0.314704	-0.107957	-0.160382	0.08535	0.00219701	0.0113415	-0.0397134	0.226232	-0.157401	0.264188	0.0277742	-0.15214	0.00715537	0.269438	-0.022705	Inf	0.0344658	-0.211118	-0.0634041	-0.0193561	0.107095	0.0143704	0.0506334	0.0246932	0.101735	0.0120915	0.0258241	0.0504997	-0.184962	-0.13663	0.0573593	0.0375419	0.311887
0.220444	0.0382969	0.0449545	0.0469517	0.00821597	0.000524909	0.0318972	-0.000977595	0.0701422	0.0540678	0.0102604	-0.00793456	0.00509285	0.0927264	0.0163538	0.069246	0.0651723	0.0164419	-0.0792573	-0.109479	0.0794119	-0.0328199	-0.0364541	-0.116109	0.0851248	-0.00240507	0.0895933	0.0305801	-0.0476758	0.0388901	0.186933	-0.00570265	0.0344658	Inf	-0.120863	-0.0208286	-0.00570389	-0.0242822	-0.00829251	0.0283899	-0.0435441	0.0982238	-0.0110242	0.0131675	-0.101447	-0.0476908	-0.0535623	0.0018754	0.027575	0.140199
-0.179796	-0.160075	-0.154056	-0.190842	-0.0596582	-0.00287913	-0.231168	-0.103837	-0.39935	-0.0732292	-0.0599167	-0.393596	-0.0947578	0.22156	0.303378	-0.293877	-0.0323914	-0.102508	0.117325	0.1935	-0.191101	-0.0176854	-0.171137	0.351619	-0.300077	0.344954	-0.32952	-0.0566752	0.45232	-0.0422426	-0.269433	0.336208	-0.211118	-0.120863	Inf	0.152998	-0.0208854	-0.233189	-0.0611416	0.00616439	-0.155537	-0.215586	-0.0249261	-0.0268577	-0.220645	0.559916	0.616713	-0.173535	-0.0575925	-0.291703
-0.0505871	-0.0129233	-0.0581877	-0.0283208	-0.0254929	-0.0126099	-0.0571522	-0.0556786	-0.12134	-0.0372167	-0.0386824	-0.0339127	-0.120608	-0.0524476	0.0664694	-0.115	-0.0258015	-0.0360179	0.0563936	0.0979524	-0.0254969	-0.0112295	-0.044333	0.125539	-0.0823439	0.031123	-0.0638273	-0.011328	0.020876	0.00870622	-0.0736623	0.0346934	-0.0634041	-0.0208286	0.152998	Inf	-0.0341401	-0.00137563	-0.0363257	0.0491257	-0.0448989	-0.0295732	-0.00209143	-0.0152006	0.0298916	0.0545631	0.147107	-0.134128	0.017776	-0.0783711
-0.00265547	-0.0172736	0.0286697	0.0105854	-0.0122017	0.0228219	0.00894351	0.0378687	0.0430153	0.0150327	0.0567668	-0.00434417	0.0105871	-0.00163249	-0.00299181	0.0434209	0.00891842	-0.0133803	-0.0321439	-0.0355361	-0.014185	0.0219826	0.0448097	-0.0205046	-0.0127887	-0.00611979	-0.000982543	0.00732702	-0.0198167	0.010216	0.0236349	0.000765504	-0.0193561	-0.00570389	-0.0208854	-0.0341401	Inf	0.000314596	0.229347	-0.00883009	-0.004293	0.00523059	0.0165374	0.000942555	-0.0107447	-0.027945	-0.0205408	0.0207289	0.00227736	0.00557652
0.0161224	0.0445822	0.0692863	0.0538807	-0.00572805	0.0104478	0.107976	0.176729	0.171693	-0.0344247	-0.00535893	0.306598	0.00475311	-0.132196	-0.100397	0.0870758	-0.00772675	0.0402277	-0.0271098	-0.0264214	0.112265	-0.0250109	0.0995805	-0.0954405	0.131383	-0.162302	0.140692	-0.0162371	-0.123099	0.0148145	0.104689	-0.0667866	0.107095	-0.0242822	-0.233189	-0.00137563	0.000314596	Inf	-0.0187186	-0.00113701	0.0275955	0.0631913	-0.0500065	-0.0148944	0.166789	-0.189031	-0.18394	0.0174071	-0.030693	0.111361
0.0285287	0.0150141	0.038731	0.0335133	0.0186093	-0.0102014	0.0462181	0.0101786	0.0284015	0.00499353	0.131724	0.0195102	0.0414751	0.00081076	-0.0573248	0.0587418	0.0297061	-0.0240358	-0.0594239	-0.0814145	-0.0348278	0.112389	0.0258624	-0.0265448	0.0234708	-0.0563465	0.0258594	0.0342463	-0.049364	0.0104398	0.0218792	-0.0177355	0.0143704	-0.00829251	-0.0611416	-0.0363257	0.229347	-0.0187186	Inf	-0.0159033	-0.0112743	0.0121512	0.136779	0.00645556	-0.0126734	-0.0880371	-0.0654004	0.102582	0.0102422	0.0384257
0.0706571	0.239627	0.0748035	0.0842756	-0.00148995	0.00222165	0.0467986	-0.00392805	-0.035354	0.202707	0.00912047	-0.0149644	-0.0827708	-0.0874486	-0.00555152	-0.018021	0.0231921	0.0499288	-0.0350026	-0.00735732	0.0169692	3.15545e-05	-0.0994771	0.113657	0.0503251	-0.0429333	0.069543	0.0161277	-0.0736961	0.028729	0.06129	0.0280825	0.0506334	0.0283899	0.00616439	0.0491257	-0.00883009	-0.00113701	-0.0159033	Inf	-0.0720077	0.0433557	0.0124603	-0.0128165	-0.024804	-0.0907632	0.0648073	-0.0610044	0.121587	0.093793
-0.0337449	0.00700622	-0.00111853	0.0162602	-0.0117576	-0.00913	0.00231792	0.0171397	0.135738	-0.0309389	-0.030727	0.166962	0.129362	-0.0584097	-0.0786282	0.086519	-0.036759	0.0123398	0.0587802	0.0327992	0.0731456	-0.0320013	0.0934539	-0.129908	0.0489635	-0.0669803	0.0469591	-0.0121465	-0.0283741	-0.00556646	-0.0150068	-0.108218	0.0246932	-0.0435441	-0.155537	-0.0448989	-0.004293	0.0275955	-0.0112743	-0.0720077	Inf	0.0289775	-0.00685537	-0.00569519	0.184678	-0.0840037	-0.176244	0.117175	-0.0274722	0.0167587
0.413392	0.0817695	0.0892982	0.100776	0.0226152	-0.00984794	0.142927	0.0796921	0.143354	0.0704705	-0.00612334	0.110424	0.0652824	-0.0984581	-0.112593	0.10635	3.71665e-05	0.0369093	-0.0729267	-0.131009	0.177696	0.00691867	-0.0218943	-0.0851795	0.431431	-0.154321	0.183123	0.0351001	-0.137193	0.00852553	0.165649	-0.070481	0.101735	0.0982238	-0.215586	-0.0295732	0.00523059	0.0631913	0.0121512	0.0433557	0.0289775	Inf	0.0281514	0.0172901	-0.0187882	-0.165468	-0.192699	0.0789628	0.0706769	0.210858
0.0506724	0.0184681	0.040308	0.0291862	0.119181	0.000820892	0.0116839	-0.0495557	-0.0261386	0.0209258	0.0697917	-0.0318467	0.00181442	-0.019755	-0.0249229	0.0131628	0.0703327	-0.00723662	-0.00296105	-0.0277558	-0.0374217	0.689261	-0.0345024	0.00455918	0.026516	-0.0102671	-0.00373641	0.429276	-0.0511738	-0.0235922	-0.0113023	-0.0435315	0.0120915	-0.0110242	-0.0249261	-0.00209143	0.0165374	-0.0500065	0.136779	0.0124603	-0.00685537	0.0281514	Inf	0.0190509	-0.0337208	-0.0445818	-0.0491903	0.0745041	0.0146186	0.0390315
0.00974804	-0.0119066	-0.00261807	-0.00303938	0.00778228	-0.00320844	0.00811359	-0.00700329	-0.0100468	0.0105456	-0.00125808	-0.00739103	-0.00791514	-0.00845983	-0.010987	-0.00988834	0.120792	0.0110443	-0.0218454	-0.0189239	0.00296982	0.0131403	-0.010749	0.00924249	-0.000319246	-0.0238421	0.00863161	0.0296716	-0.0307603	0.00697322	0.00579233	-0.00855142	0.0258241	0.0131675	-0.0268577	-0.0152006	0.000942555	-0.0148944	0.00645556	-0.0128165	-0.00569519	0.0172901	0.0190509	Inf	-0.00915268	-0.0342229	-0.0120518	0.00223776	-0.0018392	0.00325583
-0.0811949	0.0191415	-0.003616	0.00890529	0.0091048	0.010219	0.00494094	0.0244759	0.103981	-0.0158354	-0.0235999	0.426373	-0.0402314	-0.20683	-0.130672	0.0241562	-0.00903883	0.0119882	0.0280188	0.0216769	0.0607057	-0.0363719	0.234249	-0.0712811	0.000634751	-0.183317	0.0559357	-0.00257342	-0.147647	0.00324019	-0.0118733	-0.127664	0.0504997	-0.101447	-0.220645	0.0298916	-0.0107447	0.166789	-0.0126734	-0.024804	0.184678	-0.0187882	-0.0337208	-0.00915268	Inf	-0.229292	-0.164127	-0.0496516	-0.0220939	0.00186025
-0.118468	-0.136433	-0.163438	-0.163891	-0.0600991	-0.000913314	-0.212928	-0.154169	-0.304797	-0.0796997	-0.0718161	-0.341065	0.0349781	0.257612	0.162762	-0.20831	-0.0409924	-0.0636112	0.159472	0.215841	-0.0780698	-0.0513704	-0.162432	0.00213371	-0.258017	0.325581	-0.266548	-0.060952	0.472781	-0.0371153	-0.224609	0.0376425	-0.184962	-0.0476908	0.559916	0.0545631	-0.027945	-0.189031	-0.0880371	-0.0907632	-0.0840037	-0.165468	-0.0445818	-0.0342229	-0.229292	Inf	0.19574	-0.0760167	-0.112663	-0.253767
-0.160252	-0.123763	-0.133078	-0.15246	-0.0438183	-0.0061532	-0.157918	-0.0741878	-0.3464	-0.0322937	-0.0503204	-0.384054	-0.249897	0.348099	0.320159	-0.320994	0.00409256	-0.0774718	0.0554165	0.127443	-0.203699	-0.0486766	-0.114954	0.566641	-0.279982	0.266212	-0.255487	-0.0315469	0.16044	-0.0159333	-0.14174	0.57409	-0.13663	-0.0535623	0.616713	0.147107	-0.0205408	-0.18394	-0.0654004	0.0648073	-0.176244	-0.192699	-0.0491903	-0.0120518	-0.164127	0.19574	Inf	-0.300738	0.00663435	-0.248721
0.112397	0.0478947	0.0729443	0.0625713	0.0162768	-0.00916045	0.0699274	0.0602258	0.269572	0.00344843	0.0279475	0.125631	0.474617	-0.045766	-0.129406	0.549429	0.00437018	0.00644861	0.0204452	-0.0820324	0.0582175	0.0458725	0.00286383	-0.217144	0.198504	-0.0440487	0.122355	0.00593046	-0.0480218	-0.024535	0.0729582	-0.120725	0.0573593	0.0018754	-0.173535	-0.134128	0.0207289	0.0174071	0.102582	-0.0610044	0.117175	0.0789628	0.0745041	0.00223776	-0.0496516	-0.0760167	-0.300738	Inf	-0.0252105	0.145709
0.0745328	0.122175	0.0600453	0.27141	0.0132011	0.0126604	0.234957	0.00299172	-0.0029048	0.268066	0.0017437	0.00232128	-0.0381181	-0.0960677	-0.045388	-0.00443062	0.0209573	0.0233316	-0.0764884	-0.0725818	-0.00380339	0.00818198	-0.074072	0.0840024	0.0440504	-0.0927046	0.0926672	0.021754	-0.117885	0.0322212	0.215414	0.0215873	0.0375419	0.027575	-0.0575925	0.017776	0.00227736	-0.030693	0.0102422	0.121587	-0.0274722	0.0706769	0.0146186	-0.0018392	-0.0220939	-0.112663	0.00663435	-0.0252105	Inf	0.0698046
0.406354	0.166742	0.169582	0.170419	0.0457046	-0.0129732	0.266947	0.121632	0.256196	0.0872252	0.0133406	0.180687	0.0709703	-0.145473	-0.134658	0.215602	0.051541	0.0989416	-0.135092	-0.200257	0.118209	0.0378581	-0.0365978	-0.142531	0.505111	-0.181653	0.307359	0.075635	-0.209176	-0.0126056	0.319661	-0.0727381	0.311887	0.140199	-0.291703	-0.0783711	0.00557652	0.111361	0.0384257	0.093793	0.0167587	0.210858	0.0390315	0.00325583	0.00186025	-0.253767	-0.248721	0.145709	0.0698046	Inf
0.0320843	0.0210424	0.029957	0.026297	-0.00985481	0.0288441	0.0269576	0.00632661	0.0318192	0.0146301	0.0363532	0.0195456	0.0265334	-0.0267929	-0.0360893	0.072504	0.219148	-0.00480861	-0.0237935	-0.0298614	0.00816738	0.0127404	0.0281388	-0.0281672	0.0311531	-0.0515475	0.0195379	0.024292	-0.0351065	0.0103322	0.027439	0.00358454	0.00927675	0.0363181	-0.0426001	-0.0178904	0.0351096	0.00124527	0.0966276	0.0101261	-0.00512661	0.0192726	0.0616122	0.027125	0.0133772	-0.0473134	-0.0322903	0.0495652	0.0119204	0.0357215
0.106245	0.108182	0.125933	0.148671	0.0280425	0.00650539	0.191785	0.381491	0.245367	0.0558996	0.0374056	0.2229	0.0846792	-0.124741	-0.0383957	0.16964	-0.00109977	0.0584276	-0.137758	-0.183806	0.0629652	0.00591582	0.0528236	-0.0963634	0.22407	-0.21669	0.247339	0.0294633	-0.205973	0.0388448	0.23121	0.200339	0.138689	-0.00325438	-0.26185	-0.0800194	0.0398526	0.154595	0.0280405	0.0316035	0.0129345	0.13504	0.00316879	0.0111994	0.0448521	-0.274449	-0.185748	0.114038	0.0470191	0.214505
-0.0315492	-0.11915	-0.113318	-0.140126	-0.0466761	-0.00866948	-0.173114	-0.129654	-0.258009	-0.063004	-0.050877	-0.275509	0.0651918	0.254715	0.118104	-0.179967	-0.0250875	-0.0523369	0.141899	0.17966	-0.0248422	-0.042936	-0.17501	-0.0473799	-0.169193	0.290633	-0.238584	-0.0484767	0.358864	-0.0194839	-0.173572	-0.00551077	-0.154422	0.0159257	0.360301	0.0112677	-0.0242533	-0.178639	-0.0564252	-0.0576718	-0.0498742	-0.0644395	-0.0291639	-0.0175745	-0.197851	0.592408	0.151189	-0.055687	-0.0959014	-0.189614
0.0331159	-0.00863408	0.00818452	0.0230663	0.0104874	-0.0037798	0.0264148	0.189069	0.0883201	0.00774059	0.0296914	-0.0425008	0.0359222	0.236093	0.121487	0.0910912	-0.0180906	0.00862563	-0.0793705	-0.119695	-0.0354308	-0.00664551	0.0302258	-0.0604859	0.0595621	0.0411312	0.0435204	0.00430059	-0.011463	0.00918755	0.0495231	0.43182	0.0469539	0.0721407	-0.0373238	-0.09389	0.0321089	-0.0150995	0.0284847	-0.0577443	-0.0286032	-0.00336429	-0.0114147	0.00411958	-0.0789849	-0.0521892	0.0922542	0.0802542	-0.0232295	0.0295375
-0.00557032	0.0122607	0.0247896	0.0475638	-0.00743846	-0.00759291	0.0584617	0.0419434	0.174144	0.00082024	0.00394565	0.142589	0.0882817	-0.0586717	-0.0908528	0.161672	-0.0056632	0.02018	0.00963383	-0.0406822	0.0839339	-0.0446758	0.0917869	-0.13665	0.0652999	-0.100852	0.062371	-0.00954823	-0.0696709	-0.00957275	0.0473562	-0.080023	0.0356549	-0.0419235	-0.183659	-0.0812268	0.00598712	0.0655169	-0.0040792	-0.0564865	0.354731	0.0396068	-0.0252163	-0.000626863	0.160874	-0.090423	-0.186274	0.119818	0.00153913	0.027255
0.0365857	0.0232998	0.0300376	0.0341537	0.0127582	-0.00256901	0.0570755	0.0655879	0.0281549	-0.00608654	0.144689	0.0282667	0.0461307	-0.0139161	-0.0417817	0.0241138	0.0301272	0.0118558	-0.0438608	-0.0314181	-0.0199673	0.0286906	-0.0201797	-0.027695	0.0357784	-0.0663893	0.0562892	0.0148852	-0.0292127	-0.00569151	0.036248	-0.00292895	0.0325442	-0.0406046	-0.0652369	-0.0267091	0.0258896	0.0252525	0.212226	-0.0170242	-0.0229292	0.011089	0.030539	0.00165984	-0.0187724	-0.0570514	-0.033809	0.0531073	0.0101023	0.0423472
0.00805924	0.0435118	0.0353982	0.0535676	0.0165942	0.000468706	0.0583467	0.0465334	0.0843659	-0.011616	0.162488	0.152937	0.0246586	-0.113363	-0.0872961	0.0690566	0.0127362	0.0219833	-0.021832	-0.0301773	0.0365645	0.0377036	0.0218463	-0.036834	0.0593701	-0.11568	0.0932949	0.0176894	-0.135637	-0.0053059	0.0527494	-0.0872846	0.0622825	-0.0527294	-0.171601	-0.024396	-0.0180821	0.101346	0.0635564	-0.00911992	0.0315098	0.0130255	0.0387347	0.00610662	0.097383	-0.183463	-0.151029	0.0804786	0.00237777	0.080372
0.11992	0.255762	0.0552315	0.0854979	0.0368342	-0.00773018	0.0708052	0.0555432	0.0554337	0.0956855	-0.0284609	0.134941	-0.0444062	-0.13709	-0.0347409	0.0350967	0.0119478	0.0705833	-0.0160672	0.00877621	0.123114	-0.0310891	-0.0763082	0.0207037	0.179373	-0.0890755	0.344452	0.0407615	-0.133176	0.0192335	0.0967348	-0.00877233	0.105289	0.0776611	-0.121231	0.19047	-0.0512882	0.0693348	-0.0528206	0.263939	-0.00609626	0.126652	-0.00873172	-0.0114974	0.0543048	-0.177193	-0.0381763	-0.0255417	0.10753	0.174833
-0.0715411	-0.0584748	-0.0690581	-0.0744776	-0.0493403	-0.0027438	-0.0741901	-0.0508643	-0.0848599	-0.031672	-0.0569931	-0.0335288	0.124639	0.101632	0.0101482	-0.0693924	-0.0349076	-0.0324687	0.0990176	0.116678	-0.0128305	-0.0644808	0.0204547	-0.131758	-0.097701	0.115546	-0.099213	-0.057942	0.356426	-0.00697558	-0.06205	-0.0723691	-0.0825281	-0.0140407	0.149627	-0.0330365	0.00326169	-0.0919691	-0.0500216	-0.0850997	0.0596319	-0.0403648	-0.0605208	-0.0317832	-0.0513156	0.272831	-0.0101828	0.00668663	-0.0435463	-0.127467
0.0250764	0.0147851	0.0438464	0.0334289	0.0217898	-0.0159066	0.0425587	-0.0306022	0.0390055	0.015539	0.0339716	-0.0353366	-0.00311935	-0.0317089	-0.0396121	0.0980853	9.79449e-05	0.01429	-0.057003	-0.105887	-0.0411014	0.10323	-0.0859191	0.0129808	0.0304341	-0.000248635	0.0116711	0.0208225	-0.089376	-0.00856261	0.0053674	-0.00629053	0.0352026	-0.0283405	-0.0277785	-0.0333477	-0.00426129	-0.0334707	0.0692743	0.00191522	-0.0320262	0.00439807	0.0935537	0.0379904	-0.0420438	-0.0998668	-0.0658742	0.108784	-0.00290491	0.0603531
0.00205025	-0.00253879	0.0193282	0.0255539	0.0058649	0.336199	0.016479	-0.00528192	-0.00142611	0.0215526	0.078481	-0.00266322	-0.00313575	-0.00492075	-0.0150325	-0.0197532	0.157206	0.00993625	-0.0227353	-0.0145601	0.015759	-0.00551813	-0.0109218	0.00714861	-0.00846004	-0.024185	0.0185766	0.0474698	-0.0177013	0.0676453	0.0163558	0.0118723	-0.00387916	0.0353942	-0.0195847	-0.0140216	0.0148834	-0.00314162	-0.00120129	0.0152922	3.69614e-05	-0.006333	0.00937586	0.339223	-0.0025622	-0.0240154	0.00606616	-0.0207212	0.014318	0.000718692
-0.0603127	-0.0528223	-0.0571686	-0.0643143	-0.0181969	0.00838521	-0.112191	0.137611	-0.0682465	-0.0643247	-0.00297013	-0.180449	0.0103958	0.415498	0.402075	-0.00796761	-0.00686555	0.0256512	0.0126795	0.0165665	-0.050397	-0.0301156	-0.110801	-0.0924477	-0.0934843	0.504543	-0.121428	-0.0157788	0.187914	-0.0117895	-0.114525	0.187358	-0.072947	0.0633248	0.123882	-0.0898787	0.0134963	-0.0775035	-0.066547	-0.0877599	-0.053142	-0.0886301	-0.0580073	-0.0170152	-0.176894	0.208943	0.148544	-0.0374133	-0.0814755	-0.0943585
-0.00326538	-0.031902	-0.0100242	-0.0221622	-0.00845068	-0.0183675	-0.0280834	-0.0617814	-0.103538	0.0263539	0.00924852	-0.128227	-0.0769293	-0.0232805	0.0718841	-0.098116	0.0169871	-0.0171101	-0.0256891	-0.0260577	-0.0677869	0.0603061	-0.0590873	0.206491	-0.0708998	0.0264062	-0.0781181	0.0137858	-0.0279091	-0.00850674	-0.0402648	0.088701	-0.0383867	-0.0232114	0.125889	0.033492	-0.0152874	-0.10273	-0.00241554	0.0497797	-0.0744717	-0.04063	0.0358354	0.00593796	-0.0659486	-0.00503294	0.153469	-0.0857268	0.0357265	-0.0411675
0.020575	0.0145323	0.0066028	0.0102945	-0.0136606	0.00020888	-0.0076838	0.0587851	0.16978	-0.0336026	-0.00966923	0.11361	0.529237	0.000480609	-0.0899863	0.182089	-0.0135168	0.0280678	0.0818123	0.06766	0.0834358	-0.047326	-0.0153589	-0.25482	0.0824459	0.0143795	0.0497791	-0.0337767	0.123927	-0.0187979	-0.0146194	-0.177059	0.0030521	-0.0333106	-0.107218	-0.144969	-0.00179143	-0.0150997	0.00446413	-0.104666	0.286434	0.0452674	-0.0148565	-0.00847481	-0.0124369	0.0961802	-0.28311	0.320032	-0.0541665	0.0131665
0.022404	0.0155227	0.0384566	0.0594285	-0.00119497	0.0312809	0.0675157	0.0228074	0.0633714	0.0010197	0.255233	0.0227858	0.0208941	0.00048959	-0.0502808	0.0488483	0.0288723	-0.00158791	-0.0543295	-0.0754274	-0.00279026	0.0303189	0.0259644	-0.0378096	0.0350218	-0.0579866	0.0540959	0.016183	-0.0573714	0.0196429	0.0568843	-0.0435046	0.0310581	0.0186559	-0.0925262	-0.0387348	0.0695439	0.0269312	0.512676	-0.016725	0.00758623	0.00495379	0.0381567	-0.0143796	-0.00610683	-0.0799953	-0.070136	0.0401039	0.0104524	0.0565334
-0.0487415	-0.0553602	-0.0397546	-0.0658943	-0.013244	0.0101213	-0.0767203	-0.0511099	-0.0566989	-0.0623601	-0.0101024	-0.0893254	0.324438	0.200724	0.0161046	0.0330162	-0.00932612	-0.0300328	0.137064	0.127167	-0.0341231	-0.00472944	-0.0642998	-0.149518	-0.0475297	0.17899	-0.0861399	-0.0323144	0.252358	-0.0270125	-0.076061	-0.0468869	-0.091701	-0.0247521	0.235349	-0.0742115	-0.00230035	-0.0932649	0.0330421	-0.0913803	0.0400498	-0.0835439	0.0152868	-0.0088865	-0.157361	0.316671	-0.0477588	0.396313	-0.0908199	-0.0764896
0.0173963	0.00217734	0.0366263	0.0240843	0.00369947	0.130037	0.0411354	0.022993	0.0420735	0.0216727	0.0659245	0.0273277	0.0240838	-0.00434032	-0.0287152	0.0397748	0.0275831	-0.00718864	-0.0420651	-0.0317816	0.0117179	0.00674566	0.0557078	-0.0194008	0.0131746	-0.0382916	0.0459984	0.0197724	-0.0345673	0.0112069	0.0559852	0.0205742	0.00201482	0.0453756	-0.0318689	-0.0367356	0.349531	0.0159355	0.173155	0.0105493	-0.0266317	0.0112951	0.0355249	0.00506636	0.000778986	-0.0322489	-0.0241155	0.0317183	0.00924455	0.0190505
-0.0800349	-0.123377	-0.105347	-0.121751	-0.0203654	-0.0255619	-0.117572	-0.0871191	-0.255285	-0.00383509	-0.00744978	-0.314843	-0.134642	0.262997	0.210289	-0.19321	-0.0109211	-0.0999289	0.00918175	0.0508484	-0.164532	-0.0167848	-0.0776142	0.425177	-0.187581	0.18525	-0.198164	-0.0178115	0.132603	-0.0183809	-0.0711409	0.366916	-0.114037	-0.0245981	0.387022	0.0738313	0.0122958	-0.179752	-0.00366673	0.0340647	-0.131149	-0.139054	0.000859317	-0.00952491	-0.176466	0.119917	0.731684	-0.133826	0.0163727	-0.181159
-0.111519	-0.0232806	-0.0533757	-0.0577176	-0.0235936	0.00635623	-0.0858929	-0.0549874	-0.0306352	-0.0779316	-0.0426253	0.121489	0.0982281	-0.0429184	-0.04431	-0.0549842	-0.0249767	-0.00879274	0.259575	0.354956	0.0573806	-0.0735665	0.054549	-0.105272	-0.0736579	0.0261746	-0.0701378	-0.0357034	0.0856322	-0.00784645	-0.0910319	-0.128059	-0.0618393	-0.101762	-0.0421569	-0.00340474	-0.0272332	0.0210974	-0.0411385	-0.0848189	0.335817	-0.0320624	-0.0433326	-0.00111202	0.231666	0.0491276	-0.0873747	0.00749711	-0.0577162	-0.101423
-0.0629019	0.00247028	-0.0230166	-0.0221988	-0.00882993	-0.00404672	-0.0444449	-0.0222358	0.0217901	-0.0408522	-0.0246323	0.106284	0.0230394	-0.0605021	-0.0438327	-0.0235498	-0.0109888	-0.00264223	0.164426	0.133356	0.0468507	-0.0464727	0.0534935	-0.0598077	-0.0214501	-0.0228364	-0.00761011	-0.0190042	-0.0146139	-0.00946748	-0.0294489	-0.0837271	-0.0226712	-0.0554928	-0.0743186	0.017697	-0.00480376	0.0445418	-0.0188236	-0.0402196	0.152325	-0.000914477	-0.0337596	-0.000547676	0.19212	-0.0519575	-0.0692619	0.00207847	-0.0381907	-0.0405722
-0.100383	-0.104351	-0.101535	-0.142693	-0.0273004	-0.0104464	-0.204247	-0.0384869	-0.298513	-0.0569478	-0.046194	-0.196751	-0.0901499	0.162221	0.241605	-0.211591	-0.028734	-0.0621159	0.157115	0.27137	-0.126799	-0.00295548	-0.144966	0.136087	-0.210746	0.438406	-0.267568	-0.0289698	0.304565	-0.0105373	-0.217734	0.109088	-0.176282	-0.0438283	0.482353	0.128386	-0.0233553	-0.135914	-0.0415853	0.0391315	-0.0901001	-0.144076	-0.00254106	-0.0190134	-0.131516	0.264252	0.359639	-0.130498	-0.0566492	-0.207063
0.0108754	0.0558239	0.0328083	0.0277284	0.0350165	-0.00894609	0.0372015	0.0257868	0.00403933	0.00361028	0.0331519	0.0796776	-0.0393028	-0.0861035	-0.0419809	-0.00440406	0.0185304	0.028583	-0.0214997	-0.00627625	0.0209133	0.0237691	0.0123726	0.00402735	-0.00521558	-0.0712757	0.0306365	0.030536	-0.104419	0.0328892	0.0354647	-0.0309849	0.0415121	0.00471703	-0.0929928	0.0197314	-0.00538864	0.0485888	0.0246149	0.0539098	-0.0186099	0.00377353	0.0389772	0.0127841	0.0685982	-0.128121	-0.0533931	-0.0132445	0.0313498	0.0345987
0.00193699	0.0598778	0.0424225	0.0628398	0.0222229	0.00360252	0.124867	0.0828837	0.151237	-0.012438	0.0502858	0.259253	0.0357024	-0.176718	-0.159609	0.0655049	-0.00384057	0.0244577	-0.061718	-0.0728647	0.0531267	0.00379436	0.0486561	-0.0699645	0.118723	-0.181306	0.170069	0.00643529	-0.178499	-0.0153935	0.107449	-0.101658	0.0982025	-0.115103	-0.230431	-0.0485206	-0.0343118	0.172939	0.0539655	-0.0252979	0.0357484	0.028693	-0.00504736	0.00333665	0.181202	-0.238198	-0.212813	0.0802058	0.00405298	0.111906
-0.00600762	-0.00271557	-0.0368272	-0.0444712	0.00505304	0.0162473	-0.0473569	-0.0942095	-0.172114	0.0820312	-0.0435275	-0.0650417	-0.150241	0.00663977	0.038295	-0.172354	-0.0113452	-0.0371185	0.0739521	0.150159	-0.0127663	-0.0360356	-0.120914	0.135139	-0.127681	0.0740245	-0.0764105	0.000200782	0.0225262	0.0271136	-0.00545877	0.0286405	-0.0659507	0.0302972	0.0874741	0.152499	-0.0138208	-0.0342699	-0.0680344	0.129373	-0.0838051	-0.0149997	-0.02021	0.0133786	-0.0439156	0.0434567	0.19068	-0.179549	0.0710254	-0.0766671
0.0332682	0.0310494	0.027952	0.0405457	0.00578643	0.0204282	0.0196103	0.133932	0.177516	-0.031067	-0.000316381	0.37351	0.102949	-0.0716973	-0.0502084	0.157265	-0.0169395	0.0483552	0.0128399	0.00969428	0.118843	-0.0188543	0.0741645	-0.197097	0.0991988	-0.0760212	0.0839575	0.000121765	-0.0804772	0.015063	0.0429589	-0.150682	0.0466113	-0.00835184	-0.265339	-0.0904371	-0.00366728	0.281215	-0.0299368	-0.0622203	0.119414	0.0704758	-0.0132849	-0.00219024	0.165921	-0.136656	-0.303067	0.116519	-0.0532729	0.0789144
0.100002	0.142176	0.145157	0.164232	0.0375334	0.0146696	0.175021	0.140328	0.14854	0.0710996	0.0676483	0.227446	-0.0253497	-0.195839	-0.146679	0.0937625	0.0208136	0.0910116	-0.113701	-0.109457	0.0706939	0.0189358	0.0401213	-0.0515978	0.167872	-0.228947	0.185998	0.0396144	-0.237738	0.100523	0.204022	-0.0808156	0.14323	0.0239812	-0.305004	-0.00538395	0.0210343	0.20931	0.0338714	0.109228	-0.0242595	0.118908	0.0329888	0.0134373	0.108671	-0.31622	-0.199274	0.030324	0.0879557	0.178172
0.0671843	-0.00960354	0.00983939	-0.0109081	0.0167023	-0.0131855	-0.0401374	0.217765	0.0537824	-0.0670735	-0.00691431	0.188399	0.20068	0.189927	0.113839	0.117052	-0.0256395	0.0123653	0.0483814	0.0557445	0.0785789	-0.00313817	-0.067827	-0.24223	0.0757596	0.255176	0.00548803	-0.00478011	0.139437	-0.0167352	-0.0156963	-0.0478715	-0.0063913	0.0667328	-0.0478236	-0.128651	0.0195819	0.0365242	-0.00365812	-0.0930944	0.0719146	0.0452423	-0.0173722	-0.0163851	-0.088394	0.123166	-0.187654	0.181697	-0.0932043	0.0298729
0.398911	0.0456237	0.0525885	0.0501906	0.00860559	0.00304567	0.0467174	-0.0118546	0.00150865	0.0658846	0.00355209	-0.0713427	0.0353227	0.112569	0.00320501	0.0458538	0.0504778	0.0316346	-0.0678473	-0.0883582	0.128094	-0.00489637	-0.118512	-0.0908571	0.144548	0.0257896	0.124136	0.0215634	-0.00456383	0.0265958	0.160564	-0.0048366	0.0642039	0.598146	-0.0535121	-0.0227615	-0.0148718	-0.0539852	-0.00897336	0.0677089	-0.0870992	0.144757	-0.0034575	0.00487723	-0.172216	0.0336819	-0.0199947	0.0258719	0.0414099	0.229375
0.0613876	0.0254343	0.03358	0.0206232	-0.0085647	0.0119527	0.0224283	0.141655	0.189364	-0.0530389	-0.0158998	0.279589	0.174427	0.0032458	-0.0461084	0.189393	-0.0185203	0.0417992	0.0735986	0.0595357	0.167382	-0.0309925	0.0232507	-0.24581	0.132143	-0.00979058	0.0965597	-0.012763	-0.0263127	-0.0223128	0.0498768	-0.154629	0.0592724	0.0133808	-0.246432	-0.104722	-0.00519751	0.277299	-0.0276602	-0.0760519	0.141249	0.0782645	-0.0302449	-0.00624764	0.110323	-0.0686143	-0.29873	0.192868	-0.0889079	0.0972851
0.0913899	0.0269372	0.0754739	0.089923	0.018447	-0.00955647	0.105341	0.151262	0.140382	0.0248813	0.0512937	0.0689058	0.102565	0.132712	-0.00497566	0.108181	0.00343309	0.0459913	-0.0996736	-0.145007	0.0165837	0.0294312	0.0144337	-0.121163	0.145584	-0.0520132	0.128367	0.0188144	-0.0791732	0.0265911	0.114752	0.0694556	0.093485	0.0586899	-0.178547	-0.13038	0.0230181	0.0319517	0.0598496	-0.0464123	0.00222703	0.0670368	0.0152245	0.0131893	-0.0429656	-0.139581	-0.118212	0.125003	-0.000615263	0.122249
0.132856	0.133679	0.153936	0.183911	0.0463632	-0.0055307	0.217564	0.205558	0.210724	0.070642	0.0318678	0.134513	0.0409515	-0.0908091	-0.0609593	0.15326	0.0259917	0.101662	-0.137473	-0.190097	0.0613767	0.0281759	0.0176462	-0.0613961	0.237582	-0.186226	0.230138	0.0402183	-0.204796	0.0425099	0.230633	0.0633678	0.185713	0.0484061	-0.249675	-0.0715544	0.0293832	0.112642	0.0560232	0.0535051	-0.00337531	0.145825	0.0272866	0.0293327	-0.00322345	-0.274024	-0.164712	0.0967324	0.0759994	0.232956
0.0493415	-0.0107971	0.0275975	0.0109226	0.0180153	-0.00360867	0.0206537	0.00659431	0.0108566	0.00336017	0.0223278	-0.0260242	0.0332197	0.0727859	0.0114016	0.026079	0.00441712	-0.000885728	-0.0411149	-0.0534331	-0.0134836	0.0536318	-0.041358	-0.0368694	0.0265807	0.0266711	0.0115506	0.0128874	-0.0184039	0.00742411	0.0307411	0.0106626	0.0104549	0.0415726	-0.0425453	-0.0656651	0.00965051	-0.0341428	0.0524973	-0.0100036	-0.0141643	0.00563781	0.0549763	0.0205566	-0.0817198	-0.0579978	-0.0207313	0.0799351	0.00538762	0.0419285
0.312071	-0.0411852	-0.0432628	-0.0466393	-0.00630062	-0.00275705	-0.0773054	-0.0510298	-0.128517	0.000724642	-0.0153597	-0.132136	0.0366246	0.109533	0.0463979	-0.0433961	-0.00219518	-0.00352443	0.0429855	0.0446124	0.109282	-0.0133259	-0.141829	-0.0455905	0.0271802	0.112232	-0.0707668	-0.00156637	0.107538	0.00535283	-0.0440242	-0.0328455	-0.0697785	0.156482	0.0735369	-0.00865884	-0.0204465	-0.115344	-0.0397979	-0.00141112	-0.0499817	0.204909	-0.00417049	0.0070224	-0.14876	0.192914	0.0247638	-0.0164726	-0.0246945	-0.0261693
-0.0391412	-0.0103718	-0.0153719	-0.0102339	0.00942321	0.00445108	-0.0176561	-0.0317521	0.0562087	-0.0205186	0.0806825	-0.0472799	-0.0811149	-0.028768	-0.045874	0.0295753	-0.0124221	0.000696994	-0.0698041	-0.106446	-0.0364602	0.0348771	0.0192862	-0.0190824	-0.0034461	-0.0541929	0.000399648	0.0205596	-0.108048	-0.0116313	-0.0316091	-0.116898	0.0137489	-0.0516376	-0.157369	-0.0381915	0.0286628	-0.0379483	0.0214689	-0.0405574	-0.0270656	-0.0113647	0.0305676	-0.00318585	0.0242191	-0.141181	-0.121233	-0.0300923	-0.0388214	-0.0228905
0.0303338	0.16786	0.0227226	0.0073161	0.0255919	-0.00291589	-0.0380535	-0.00956028	-0.0745899	0.0315202	-0.0167873	-0.0635623	-0.0719065	-0.0289194	0.0509115	-0.0609043	0.0193971	0.037468	0.0145582	0.0414553	-0.0408206	0.0120514	-0.0892565	0.106959	0.0286357	0.0483232	-0.0205331	0.0288871	-0.0100014	-0.0183605	-0.039918	0.0561002	0.0109211	-0.00865178	0.0921646	0.0722836	-0.0230349	-0.0342878	-0.0176928	0.312319	-0.0447579	-0.000140118	0.0197869	-0.0211859	-0.0278348	-0.0252839	0.120656	-0.0667013	0.0453473	0.0266459
-0.0484191	-0.0306234	-0.04714	-0.0374817	-0.0301117	-0.0121267	-0.0502833	-0.0687163	-0.165707	0.0618951	-0.0134716	-0.162311	-0.130528	-0.0893356	0.0480184	-0.160202	0.00686254	-0.0509239	-0.00137432	0.0141419	-0.121502	-0.0238125	-0.0444096	0.479082	-0.112333	-0.0144617	-0.0973493	-0.0309994	-0.0390445	-0.00987959	-0.0474273	0.212408	-0.074275	-0.134166	0.25383	0.0700514	0.021184	-0.0933267	-0.0207138	0.145782	-0.0924145	-0.0453771	-0.0222512	-0.00876669	-0.0621702	-0.0077744	0.361203	-0.159664	0.0841679	-0.093595
0.0707242	0.0653322	0.0723263	0.0834973	0.0408804	-0.00456903	0.103589	0.0691531	0.110812	0.0372477	0.00418015	0.0539759	0.0169375	-0.05534	-0.0495948	0.0982641	-0.00337745	0.0668333	-0.0554065	-0.106966	0.0123251	0.0390235	-0.0518024	-0.0371172	0.134005	-0.0752498	0.102538	0.0259296	-0.113563	-0.00171674	0.106535	-0.0039802	0.107804	-0.0113642	-0.109763	-0.0511563	0.00954522	0.0451	0.0170328	0.0261005	0.00370068	0.080889	0.0563232	0.0265227	0.00179475	-0.147076	-0.101143	0.0635156	0.0184157	0.139468
-0.154595	-0.142316	-0.136281	-0.150553	-0.0351417	-0.00377849	-0.229494	-0.185442	-0.367254	-0.0669019	-0.047979	-0.282633	-0.181916	0.124205	0.225968	-0.263223	-0.0281371	-0.0808899	0.266506	0.39131	-0.127138	-0.0111827	-0.135188	0.170079	-0.287715	0.351816	-0.297489	-0.048604	0.2901	-0.00350673	-0.259736	0.0980905	-0.194311	-0.0788659	0.487746	0.183806	-0.0309348	-0.158933	-0.0649035	0.0333791	-0.114428	-0.17051	-0.0130004	-0.0189345	-0.10494	0.318401	0.373655	-0.208601	-0.0513673	-0.274713
-0.0190999	0.0406061	0.0211303	0.0204194	-0.00729866	0.00244344	0.0523551	0.0540324	0.168268	-0.00378859	-0.00533978	0.343194	0.0550597	-0.153657	-0.129856	0.100866	-0.0118288	0.0234984	0.00402831	0.0495618	0.0965455	-0.0525982	0.0946747	-0.124306	0.0779576	-0.171798	0.120343	-0.00672833	-0.0837466	-0.007666	0.0621372	-0.133893	0.0852008	-0.0394243	-0.187598	-0.0309606	-0.0102669	0.120516	0.0169853	-0.0305446	0.196499	0.0530379	-0.0260938	0.00496952	0.391707	-0.132581	-0.205533	0.0700833	-0.00627813	0.0639259
0.0866224	0.335306	0.226365	0.30416	0.0112412	0.0101385	0.233219	0.0829976	0.16332	0.0730048	0.0277928	0.092801	0.0319456	-0.0862866	-0.0870912	0.103613	0.031489	0.270972	-0.0964009	-0.136834	0.0810007	0.0179612	-0.0119378	-0.0712458	0.174508	-0.150954	0.254002	0.0197288	-0.154178	0.0554825	0.223536	-0.0577159	0.32043	0.0361284	-0.218608	-0.0605379	-0.0143709	0.0844452	0.00840175	0.102481	0.0229842	0.0970546	0.0180643	0.0080786	0.029107	-0.177614	-0.169929	0.0451846	0.157539	0.202163
-0.0218669	-0.0235433	0.0181712	0.0283803	0.0183504	-0.00850237	-0.00513314	-0.0342857	-0.0269883	0.0379125	0.0230236	-0.112401	-0.0671977	0.00898677	0.0583376	-0.0182333	0.000809155	-0.0320264	-0.0243001	-0.0341972	-0.0783948	0.0243302	-0.0375525	0.172922	-0.022085	0.00162571	-0.0564607	0.00293846	-0.0363925	-0.0159937	-0.0153852	0.101328	-0.0129994	-0.05322	0.0979765	0.0136065	0.0266513	-0.109721	0.053862	0.0460907	-0.0245755	-0.0150979	0.0496579	0.00400882	-0.0722048	-0.0640879	0.126499	-0.0128925	0.0309274	-0.0253827
0.0298213	0.0106063	0.0326459	0.124104	0.0264379	-0.00472233	0.24392	-0.0181923	-0.0150616	0.0486622	0.0159157	-0.0315943	0.0139502	0.0357055	-0.0438657	0.00221801	-0.00108313	-0.0126249	-0.0330611	-0.0410809	-0.0337613	0.018827	-0.0243315	0.00170699	0.0323448	-0.0386832	0.0332207	0.0219215	-0.00158775	-0.0082571	0.158334	0.0498189	0.0259807	-0.0128424	-0.0111432	-0.0182086	0.0252119	-0.024335	0.0814576	-0.00409114	-0.0272341	0.00465128	0.014592	0.000880861	-0.0597422	-0.0354453	0.0350438	0.0274275	0.102607	0.0578519
0.00174433	-0.0377201	0.0146365	0.00279972	-0.0163934	-0.0170364	-0.00353612	-0.00056314	-0.0726832	0.0168042	0.0364067	-0.0923107	0.000716593	0.0427828	0.0768514	-0.0403776	-0.0100503	-0.0423303	-0.0340947	-0.0303288	-0.0660027	0.0249992	-0.0123438	0.106918	-0.0402526	0.0551537	-0.0481945	-0.019482	-0.00733475	-0.0107368	0.0335026	0.173692	-0.0137382	-0.0303013	0.124894	-0.00690303	0.0757773	-0.0891963	0.0653361	0.00495909	-0.0442095	-0.0337722	0.0260141	-0.00594377	-0.0812119	-0.0245332	0.158542	0.0385815	0.0255518	-0.0187648
0.0501907	0.0415941	0.013912	0.0192787	-0.0195648	-0.0102799	0.0310588	0.137359	0.131202	-0.0331214	-0.0463969	0.411798	0.22192	0.0180047	-0.0643609	0.129624	-0.013532	0.0243835	0.0567979	0.101481	0.118083	-0.0819563	0.0436166	-0.275752	0.131678	0.0354582	0.0746493	-0.0363154	0.121003	-0.0196164	0.061186	-0.14322	0.0245954	0.0387729	-0.160019	-0.112899	-0.0166405	0.0913201	-0.0255374	-0.0647779	0.172147	0.077337	-0.0649507	-0.00639237	0.07007	-0.0138759	-0.239091	0.191614	-0.0324528	0.0794566
0.00880331	0.0540877	0.0272333	0.0278063	-0.0212975	0.0228627	0.0249395	0.0231637	0.0340707	0.0215104	0.176448	0.0469084	-0.00778445	-0.0467299	-0.0262135	0.00863585	-0.0126336	0.00710022	-0.0339573	-0.0325521	0.0324427	0.0101665	0.00503108	0.00964393	-0.0275356	-0.0753678	0.0188636	-0.0121247	-0.0942282	0.115986	0.0299971	-0.00926129	0.00878497	0.000901754	-0.0828428	-0.0176753	0.005454	0.0204464	0.0143938	0.0512941	0.0164849	0.0158905	0.00373087	0.00624518	0.0460444	-0.10682	-0.0575667	-0.0106038	0.0342032	0.0179982
-0.0545073	0.033645	-0.000129016	0.00547657	0.00213696	0.000872067	0.0103025	0.055033	0.157006	-0.0230435	-0.0026245	0.434878	0.0125755	-0.175805	-0.124242	0.0929469	-0.0187911	0.0119535	0.0372662	0.0188198	0.0842233	-0.0374196	0.164002	-0.129004	0.0453529	-0.172104	0.0982459	-0.00597505	-0.136116	-0.0187455	0.0293129	-0.155862	0.0355004	-0.0825387	-0.259703	-0.0254909	-0.00318666	0.160349	0.00078824	-0.0492367	0.206977	0.0114192	-0.0345663	-0.00984708	0.588947	-0.209147	-0.230876	0.0377091	-0.0378357	0.0418304
0.0728842	0.0616907	0.0387697	0.0554386	0.0169666	-0.015413	0.0103412	-0.00839019	-0.0698815	0.0834896	0.00556082	-0.0034452	-0.139431	-0.134274	0.0218912	-0.0412063	0.0164035	0.0100259	-0.0166237	0.0320133	-0.0331193	0.0153188	-0.0676558	0.173559	0.0302963	-0.0484794	0.0170775	0.0245793	-0.0781806	0.0424886	0.0196244	0.0529408	0.0159867	-0.00385549	0.0555914	0.163494	-0.00935513	-0.00218032	-0.033245	0.271864	-0.0738338	0.0408149	0.00789411	-0.00485522	0.00773941	-0.114664	0.124112	-0.092646	0.0766101	0.0537272
0.0485201	0.12417	0.106123	0.11796	0.0330779	-0.00562642	0.160222	0.289674	0.184892	0.0192313	0.0105988	0.464878	-0.0604502	-0.242909	-0.127133	0.0903651	0.00950086	0.0618732	-0.065281	-0.0570054	0.0752816	-0.0242219	0.109381	-0.0383625	0.165721	-0.259719	0.207558	0.0249428	-0.259082	0.0457117	0.167124	-0.0304024	0.165392	-0.0486063	-0.324784	0.0437235	-0.00340158	0.412567	0.00985542	0.0862238	0.0367634	0.090645	-0.0186323	0.00798475	0.256048	-0.381376	-0.166901	-0.00512416	0.0348624	0.173648
0.181529	0.0217344	0.0182837	0.0284256	-0.0127291	-0.00810831	0.0446857	0.030699	0.0411999	0.0509993	-0.0331755	0.0641098	0.0511756	-0.0732123	-0.0663891	0.0476845	-0.00968527	0.004355	-0.0111419	-0.0458844	0.171348	-0.0242688	-0.0579097	-0.0646206	0.139078	-0.0737491	0.0768852	-0.00617475	-0.051587	-0.00400973	0.0688484	-0.0678394	0.0273868	0.0873968	-0.100139	-0.0163562	-0.00663485	0.0147897	-0.000970731	0.0183769	0.00667377	0.42785	0.00456821	0.00876024	-0.0177561	-0.0392539	-0.111624	0.0282174	0.042202	0.074684
0.21084	0.194063	0.111199	0.151022	0.0585931	-0.0125425	0.186882	0.164686	0.27895	0.0493517	-0.0318229	0.232023	0.123845	-0.140103	-0.136544	0.196271	0.0233004	0.0987764	-0.0899956	-0.145964	0.248599	-0.020619	-0.010401	-0.156158	0.506978	-0.193472	0.506994	0.0367393	-0.169599	-0.0100281	0.212034	-0.0911064	0.218846	0.0769234	-0.299005	0.0170998	-0.0324662	0.147545	0.00612098	0.0684927	0.0693119	0.230483	-0.0154944	0.00512006	0.0595744	-0.226962	-0.264586	0.143738	0.059625	0.328371
0.0374468	0.0100813	0.0320203	0.0494534	0.00476588	-0.00455372	0.0267255	-0.0396541	-0.0376724	0.127545	0.00494716	-0.078733	-0.0289419	0.0143084	0.0136945	-0.037086	0.0191821	0.0122066	-0.0316975	-0.0302292	-0.0419791	0.018783	-0.0610592	0.0663679	0.00702383	0.00759453	-0.0151458	0.00882627	-0.0198431	-0.00346327	0.0325369	0.0288553	0.0111069	0.0401312	0.00825442	-0.00159813	0.00312498	-0.0568372	0.00640067	0.0590965	-0.0429171	-0.00531574	0.0158958	-0.00292005	-0.068206	-0.0340397	0.0475844	-0.0420387	0.0719707	0.0302445
-0.0946634	-0.0692287	-0.0928	-0.0752955	-0.028709	0.00192918	-0.117241	-0.128964	-0.313815	0.0331647	-0.0556495	-0.258299	-0.25506	-0.0286308	0.154602	-0.262689	-0.00893775	-0.0717458	0.0440425	0.113773	-0.114033	0.000629544	-0.151764	0.61958	-0.235317	0.0858346	-0.20038	-0.0105282	-0.00980748	0.00403332	-0.143114	0.253778	-0.123417	-0.087984	0.430909	0.288896	-0.0340447	-0.147913	-0.0715618	0.16637	-0.139962	-0.112293	-0.0100977	0.00708617	-0.0949711	0.0948105	0.608304	-0.269429	0.0747296	-0.18013
-0.165319	-0.0882203	-0.12819	-0.135941	-0.0376199	-0.00724031	-0.21395	-0.113509	-0.293045	-0.0823543	-0.070582	-0.0659901	-0.00192374	0.103724	0.134441	-0.240128	-0.0414966	-0.0639822	0.290559	0.658517	-0.0529016	-0.0811194	-0.0763156	0.0048854	-0.217448	0.290801	-0.235265	-0.0658756	0.450381	-0.00277606	-0.220406	-0.0133108	-0.19023	-0.111247	0.286434	0.106836	-0.033289	-0.0825064	-0.0803632	-0.0138167	0.0245178	-0.149557	-0.0679089	-0.0247518	-0.0272997	0.292866	0.199288	-0.108688	-0.062046	-0.241005
-0.0565538	0.0340023	0.0266897	0.0424151	0.0139881	8.11166e-05	0.10719	0.0655185	0.275047	-0.0394818	0.0165917	0.495635	0.0241976	-0.263187	-0.233018	0.0796393	-0.00995451	0.0235578	-0.0536567	-0.0908602	0.0711098	-0.0617811	0.498006	-0.131608	0.102686	-0.28134	0.165914	-0.00139354	-0.205387	-0.00427586	0.119322	-0.139465	0.11329	-0.113998	-0.384143	-0.0578096	-0.00148237	0.223173	-0.0150139	-0.0647135	0.223451	0.0148907	-0.0633944	-0.00526102	0.482931	-0.335612	-0.282526	0.0432633	-0.0471277	0.0805833
-0.0031913	0.00118247	0.0188284	0.0180635	0.00676119	0.0988115	0.00895303	0.0027862	-0.00967338	0.0189785	0.0235659	-0.00276885	-0.00673006	-0.0109193	-0.00768204	-0.0272272	0.227012	0.014724	-0.0176391	-0.0111188	-0.00401313	0.00110477	-0.0203412	0.0201929	-0.0143239	-0.0104818	0.0146052	0.0363328	-0.0198846	0.0860987	0.0171028	0.0114208	0.0047369	0.0153215	-0.0176835	-0.0131384	0.00667903	0.0028588	0.000719076	0.0206406	-0.00729179	-0.0143621	-0.00198951	0.125862	0.00370685	-0.0227253	0.00926333	-0.0240264	0.0136674	0.00866898
0.109658	0.0885393	0.0629981	0.0923674	0.0168531	-0.0111158	0.0914631	0.0553994	-0.00869707	0.063159	-0.0189346	0.0157482	-0.0483072	-0.0767063	-0.000612908	0.00972461	0.0167196	0.0505205	-0.0487438	-0.0492884	-0.00760255	0.0373288	-0.0711734	0.0741659	0.0896525	-0.0469718	0.0496069	0.0246694	-0.0782828	0.0394773	0.0901882	-0.00907811	0.0833303	0.00992468	-0.0453796	0.0789108	-0.0170213	0.0226108	-0.0234973	0.206719	-0.0483493	0.0759366	0.0250625	0.00670626	-0.0324549	-0.0847285	0.000213363	-0.0201632	0.0575642	0.124604
-0.140847	-0.113979	-0.124765	-0.133263	-0.0518452	-0.00204541	-0.198331	-0.156786	-0.277844	-0.0693858	-0.0739402	-0.182255	0.0241798	0.158346	0.12925	-0.190447	-0.0391353	-0.0678632	0.317625	0.575338	-0.0648124	-0.0760172	-0.1061	-0.0210539	-0.211644	0.30129	-0.24276	-0.077118	0.580083	-0.0054693	-0.205812	-0.0188082	-0.172668	-0.0793446	0.363993	0.0680143	-0.0224517	-0.120246	-0.0831145	-0.0416097	-0.0284422	-0.130608	-0.0590968	-0.0343389	-0.108896	0.420243	0.154655	-0.0760096	-0.0854755	-0.226015
0.0809154	0.0735055	0.078323	0.0639229	0.0286987	0.00944354	0.0842546	0.0681353	0.0836885	0.0452244	0.0166127	0.0656133	-0.00267821	-0.0761148	-0.0553617	0.0818558	0.0212158	0.0371169	-0.0706107	-0.0844184	0.0184827	0.0361905	-0.0340344	-0.0164848	0.103817	-0.0885969	0.10089	0.0250437	-0.118489	0.0294454	0.0901259	-0.0279205	0.0808865	0.0498823	-0.127877	-0.0344068	0.022653	0.0536417	0.0335961	0.0541132	-0.0161525	0.0726549	0.0352603	0.106725	-0.011079	-0.146592	-0.080322	0.0374311	0.0345094	0.114385
0.0313148	0.00125239	0.0671023	0.0536656	0.0098443	-0.0040086	0.0597679	0.00673133	0.0173852	0.0268128	0.0330039	-0.00808757	0.0723914	0.0464219	-0.0103379	0.0280115	-0.00359864	0.0237684	-0.0407656	-0.0672225	-0.00257374	0.0687723	-0.0431355	-0.0619125	0.0428253	0.00152231	0.0130478	-0.00740631	-0.0510268	0.00139792	0.0397618	-0.0452192	0.0347354	-0.0360043	-0.0655453	-0.0806654	0.0242456	-0.0393115	0.0944908	-0.0115123	0.0247855	0.0180378	0.0660041	0.0226179	-0.0592212	-0.104156	-0.0946853	0.127458	0.00917696	0.0508171
-0.183494	-0.132815	-0.158873	-0.176361	-0.0430756	-0.00277703	-0.250851	-0.14774	-0.355321	-0.0676727	-0.0417413	-0.384914	-0.16648	0.168085	0.261498	-0.242348	-0.0228474	-0.0856145	0.105209	0.186401	-0.16934	-0.0139418	-0.165015	0.301275	-0.324015	0.274828	-0.300807	-0.0329148	0.285539	-0.0322841	-0.263788	0.207219	-0.220078	-0.0985468	0.783101	0.133285	-0.0116857	-0.210467	-0.0711399	0.00567145	-0.159455	-0.214489	-0.021286	-0.0160347	-0.185601	0.625302	0.469265	-0.193691	-0.0444416	-0.296827
0.0428629	0.0152173	0.0344395	0.019132	0.0700256	-0.00323929	0.0290181	-0.00949418	9.80502e-05	0.0240029	0.0164911	-0.0122757	-0.00212082	-0.051961	-0.0102035	0.0270602	0.0506349	0.0272517	-0.0498734	-0.0750802	-0.0354722	0.0682533	-0.0598177	0.0356923	0.0298219	0.000238175	0.0304021	0.0616381	-0.0534632	-0.0105539	0.0232419	0.0206684	0.0423766	0.0334381	-0.00627032	-0.0284736	-0.0481864	-0.0158443	0.00356029	0.0246255	-0.050743	-0.00690372	0.0456606	0.289831	-0.0367545	-0.0500501	-0.0351066	0.0408241	0.0108154	0.0654766
-0.046629	-0.00708375	-0.0220025	-0.0229132	-0.0260149	0.00432633	-0.0348906	-0.0100449	0.0113929	-0.0347355	-0.0348164	0.126571	0.132567	-0.0475039	-0.0691262	-0.0181605	-0.0272583	-0.0221425	0.079321	0.115368	0.0482138	-0.0656263	0.0838691	-0.108536	-0.012934	-0.025647	-0.0024682	-0.0216289	0.0717628	-0.00667321	-0.0434983	-0.0649902	-0.0118229	-0.0526155	-0.0495213	-0.00766	-0.029591	-0.00144927	-0.0204236	-0.0474708	0.377078	0.00711086	-0.0306251	0.00676973	0.127803	0.0254033	-0.0963124	0.0560907	-0.0178706	-0.0510925
0.0208824	0.00448487	0.0325737	0.0343748	0.010448	0.151461	0.0252336	0.0334592	0.026646	-0.000155394	0.129496	0.00112023	0.0111826	-0.0156011	-0.0174911	0.0445486	0.0242397	0.00788969	-0.0382924	-0.0406677	-0.0211917	0.0512426	0.0148412	-0.0200922	0.0170191	-0.046476	0.0153721	0.0258907	-0.0329521	0.0157604	0.0237295	-0.0223871	0.00864798	-0.00298247	-0.0511587	-0.0225206	0.288034	0.0132401	0.171409	-0.00453449	-0.00135535	0.00177849	0.0370774	0.00391476	0.0096106	-0.0556855	-0.0518415	0.0165058	-0.00581647	0.033576
-0.0362606	-0.00437814	-0.0314142	-0.0303776	0.0164937	0.00161138	-0.0533552	-0.0660211	-0.109397	0.0348454	-0.0285473	0.0215745	-0.178856	-0.0940349	0.0150653	-0.125175	-0.0173116	-0.0330221	0.0697383	0.143566	0.0152154	-0.0285724	-0.0750728	0.127974	-0.0893172	-0.00213395	-0.0259036	0.0117176	-0.0263943	0.0203343	-0.0201217	0.00541469	-0.0313651	-0.00969732	0.0604623	0.361027	-0.0188904	0.0185957	-0.0680134	0.119942	-0.0613222	-0.0182519	-0.0180058	0.019844	0.0535618	-0.0324583	0.133575	-0.173123	0.0319312	-0.0561909
0.00499997	0.0500647	0.0571339	0.0652818	0.0380924	0.00462838	0.0325216	0.0200925	0.0154772	0.0322563	0.0556418	0.0510884	-0.0276581	-0.0622192	-0.0316262	0.0044652	0.012675	0.0366386	-0.0399121	-0.0171516	0.000934458	-0.000992555	0.03036	-0.00119776	0.0101057	-0.0729768	0.0410675	0.0142544	-0.0612118	0.220549	0.0532743	-0.00937811	0.0151038	0.00805586	-0.0786194	0.00838665	0.0254468	0.0236452	0.00238013	0.0465555	-0.0120669	0.0141855	-0.0013654	-0.00353245	0.0236218	-0.0848537	-0.0291793	-0.0137973	0.0545371	0.024034
0.15791	0.124165	0.139003	0.146448	0.0425193	-0.014467	0.258662	0.263798	0.312048	0.04844	0.00146681	0.331047	0.0862763	-0.150886	-0.167705	0.208422	0.0141871	0.0859701	-0.133994	-0.183929	0.156229	-0.0135857	0.0383173	-0.154002	0.310099	-0.272552	0.313085	0.0376894	-0.225609	-0.000762683	0.279572	-0.0737835	0.228381	0.0323705	-0.386958	-0.105781	-0.00516915	0.453838	0.0312548	0.0092108	0.0416386	0.182539	-0.0117363	0.00674019	0.0924554	-0.328663	-0.301967	0.118821	0.0307699	0.286626
-0.0916867	-0.070864	-0.0825662	-0.0783998	-0.0196387	-0.0078744	-0.114819	-0.0987491	-0.258458	0.00274612	-0.0543223	-0.230962	-0.239391	-0.0886829	0.131558	-0.233489	-0.00194026	-0.0715799	0.00466071	0.0376937	-0.145498	0.0234507	-0.136844	0.621037	-0.175052	0.0157952	-0.157186	0.00687243	-0.0606501	-0.00845851	-0.142856	0.258614	-0.128864	-0.120902	0.460326	0.278095	-0.0349006	-0.133553	-0.0708892	0.129401	-0.135855	-0.101592	0.00546157	0.000939345	-0.0646882	0.10552	0.534178	-0.264616	0.0689359	-0.134411
0.127204	0.0854899	0.0483577	0.0637772	-0.00106266	0.00600274	0.0855464	0.0759957	0.135709	0.0117335	-0.0316064	0.168807	0.0869924	-0.101018	-0.122301	0.0899028	-0.00803656	0.0468252	-0.00278617	-0.0155517	0.485639	-0.0407944	-0.0176773	-0.154448	0.238711	-0.127804	0.176932	-0.00866098	-0.073954	0.0162428	0.115547	-0.132763	0.0813698	0.0643452	-0.185855	0.104003	-0.0264978	0.126997	-0.0381309	0.0186925	0.0531138	0.167472	-0.0430703	0.00484552	0.0554428	-0.0592112	-0.229619	0.0802768	0.0126673	0.136113
-0.0493962	-0.0237877	-0.00321461	-0.00334109	-0.00800721	-0.0078452	-0.0153284	0.0574383	-0.0993144	0.0382172	-0.00151061	-0.158245	-0.128151	-0.0102396	0.149207	-0.0775549	0.00730024	-0.0226354	-0.0422498	-0.0330645	-0.105613	0.00763233	-0.0121561	0.388872	-0.0663643	0.00489092	-0.0548667	0.0104913	-0.0554865	0.00340163	-0.0205255	0.460829	-0.00310185	-0.0602333	0.264109	0.04978	0.034791	-0.0949399	0.0122768	0.0848204	-0.0763772	-0.0584476	0.00686292	0.000134102	-0.0813869	-0.0511565	0.47292	-0.0902219	0.0538915	-0.0398502
0.0826426	0.0679054	0.0647178	0.0729108	0.00708943	0.00240811	0.0838836	0.040046	0.00797048	0.168292	0.00621267	-0.00025592	-0.0283923	-0.076518	-0.0369789	0.0145088	0.0093196	0.0234673	-0.0618036	-0.0711031	0.00764165	0.0324326	-0.0741693	0.0476579	0.0670575	-0.0678285	0.0677373	0.0105703	-0.0988776	0.0303805	0.095033	0.0102036	0.0904684	0.023307	-0.0590026	0.025949	-0.0101449	0.00377305	0.0090592	0.192094	-0.0405321	0.0495306	0.0391303	0.0200068	-0.0239547	-0.0883905	-0.0222708	-0.0158982	0.0928379	0.106271
-0.0166236	-0.0496625	-0.0225269	-0.03742	-0.0124957	0.00855129	-0.0559513	0.12819	-0.0582373	-0.0433345	-0.0103887	-0.134165	0.0495542	0.547984	0.248477	-0.00277578	-0.0248419	0.0174755	0.00477543	0.0021938	-0.0201824	-0.0443082	-0.105304	-0.12347	-0.0440003	0.372003	-0.0830417	-0.0153563	0.185336	-0.00538718	-0.0596156	0.138617	-0.0489336	0.0838817	0.0687545	-0.116095	-0.00159098	-0.0511683	-0.0392063	-0.0982092	-0.0357239	-0.0545899	-0.0576072	-0.005532	-0.181602	0.188521	0.0888907	-0.00613654	-0.0652884	-0.0614317
0.186749	0.165466	0.188463	0.198219	0.0429483	0.0102792	0.2877	0.518633	0.363852	0.0620462	0.0477978	0.427027	0.0932807	-0.195422	-0.122374	0.26183	0.011399	0.09344	-0.170877	-0.22689	0.146801	0.0128217	0.0744188	-0.16423	0.362836	-0.31847	0.361569	0.0464595	-0.302611	0.0459892	0.323451	-0.021145	0.255219	0.0379363	-0.48117	-0.0954037	0.0474568	0.34032	0.0638263	0.0527128	0.0336539	0.213027	0.012453	0.0109068	0.129771	-0.429855	-0.359729	0.173683	0.052882	0.341425
0.0458517	-0.0598418	-0.0844937	-0.0995503	-0.0472605	-0.0180555	-0.0839458	-0.0830629	-0.120999	-0.0331836	-0.0784231	-0.0965306	0.0838155	0.0816904	0.0148156	-0.0651419	-0.021093	-0.0484605	0.116028	0.131646	0.182948	-0.0723291	-0.116567	-0.103823	-0.0369916	0.134126	-0.0942745	-0.0555724	0.23442	-0.0400985	-0.0717481	-0.0933135	-0.0748805	0.0278165	0.170712	0.0319102	-0.0393846	-0.0713605	-0.0932491	-0.0766409	0.0172317	0.0697816	-0.0525576	-0.00496141	-0.109211	0.456898	-0.0423055	0.0128871	-0.0793727	-0.0689703
0.0183361	0.00845758	0.00195411	0.00602708	0.0129471	-0.000464416	0.01749	0.0028995	0.00214904	-0.00742179	-0.000235444	-0.0133962	-0.0362009	-0.00243694	-0.00173793	0.00341231	0.0115714	-0.00264513	-0.0154214	-0.0191951	-0.00570757	0.00220557	-0.0254592	0.0359386	0.00406672	-0.00163218	0.0119949	0.0163635	-0.0304318	0.0177303	0.00375472	-0.00696722	0.0247307	0.00713353	-0.0189968	0.000355227	0.00116637	0.00261191	-0.00156947	0.009883	-0.0175377	0.00988676	0.00664245	0.294934	-0.00985239	-0.0223987	0.0141556	-0.0195393	0.00373606	0.0216547
-0.0467319	-0.066682	-0.0461826	-0.0753751	0.00243007	-0.0155431	-0.129288	0.127765	-0.124945	-0.0830513	-0.016909	-0.15383	0.0951884	0.324969	0.361911	-0.014863	-0.0285752	-0.0394411	0.092891	0.127378	-0.0664065	0.00998824	-0.124289	-0.0908854	-0.10207	0.544801	-0.142262	-0.0163344	0.268838	-0.0279344	-0.137069	0.0849764	-0.109925	-0.00488183	0.207857	-0.0475205	0.0166247	-0.118764	-0.0191597	-0.0794717	-0.0137025	-0.102588	0.00107636	-0.0164492	-0.210623	0.268532	0.0952095	0.0716597	-0.0876039	-0.114231
0.211193	0.157395	0.175595	0.187035	0.0522849	-0.000813142	0.292488	0.308824	0.347243	0.0752692	0.0390391	0.374225	0.0792634	-0.197052	-0.199436	0.24434	0.0241663	0.103728	-0.169078	-0.219909	0.152858	0.026077	0.0291581	-0.152839	0.373916	-0.319462	0.362835	0.0575706	-0.310113	0.0367989	0.336979	-0.0872482	0.25809	0.0518244	-0.485959	-0.101643	0.0203785	0.344931	0.0561432	0.0464677	0.0205346	0.222519	0.023196	0.015592	0.0934578	-0.44116	-0.356797	0.159023	0.0634036	0.358261
0.0770885	0.0637975	0.0712452	0.090413	0.0202601	0.00871373	0.0717221	0.0464364	0.0375602	0.0536509	0.0829954	0.0960341	-0.0535548	-0.0918479	-0.0546671	0.0363104	0.00562739	0.0297883	-0.0641885	-0.0405706	0.0321139	0.0228481	-0.00122541	0.00837024	0.0593868	-0.121617	0.0689277	0.0253394	-0.130124	0.179251	0.088036	-0.0288313	0.0400656	0.0414877	-0.138251	0.00844226	0.0182888	0.0878648	0.0315524	0.107909	-0.0439399	0.0603914	0.0243631	0.00398725	0.0362497	-0.18256	-0.0554292	-0.0110934	0.0628994	0.0627589
0.109747	0.0925643	0.117004	0.129756	0.0601768	0.00661687	0.18079	0.114696	0.173506	0.0581361	0.0860152	0.210003	0.0136132	-0.175397	-0.156082	0.102057	0.00212725	0.0595844	-0.118344	-0.134551	0.0922744	0.0250658	0.0371358	-0.071249	0.173988	-0.236808	0.192076	0.047973	-0.218051	0.0572529	0.190589	-0.0779068	0.135127	0.00263678	-0.283555	-0.0495425	-0.00149839	0.253088	0.0369972	0.0535942	0.00599657	0.123164	0.0277057	0.0104507	0.0753435	-0.284934	-0.214193	0.0614966	0.0595716	0.168828
0.0554834	0.0530814	0.0438933	0.0382542	0.177814	0.00503825	0.0424546	0.00279022	0.00820155	0.0147047	0.0389526	0.0101801	0.00586871	-0.0344687	-0.0226162	0.0171657	0.368416	0.0123985	-0.0310685	-0.0421606	-0.0204411	0.110448	0.0066935	0.0112553	0.0635594	-0.0384573	0.0277915	0.542827	-0.0610481	-0.0261165	0.0489837	-0.0164767	0.0299603	0.0536442	-0.053754	-0.0144422	0.0162713	-0.0216804	0.0981261	0.019571	-0.0245102	0.0233147	0.442207	0.052554	-0.00189286	-0.0671702	-0.0212657	0.0237215	0.0302346	0.0816261
0.0585365	0.0894265	0.0691789	0.0835743	-0.0135186	-0.00173267	0.161711	0.139529	0.395142	0.00510148	0.0192335	0.179246	0.0536994	-0.0749145	-0.106243	0.18504	-0.00990541	0.0496501	-0.0963993	-0.162102	0.0620983	-0.0356624	0.137155	-0.10088	0.182941	-0.169048	0.205081	-0.000858619	-0.138922	-0.0101974	0.186896	-0.0321841	0.165451	0.00558278	-0.229226	-0.0982095	0.028677	0.145321	0.0223797	-0.0336182	0.0736953	0.0838042	-0.0387365	-0.00576308	0.0786606	-0.191589	-0.148401	0.0806621	0.00305887	0.166725
0.0612105	0.0940907	0.0615575	0.0817989	-0.0174443	0.0029268	0.164485	0.130321	0.343942	0.0201114	0.00468329	0.166054	0.0602222	-0.0951134	-0.0929072	0.158721	-0.00502772	0.0598322	-0.0863015	-0.143696	0.049917	-0.0505573	0.124478	-0.101055	0.175881	-0.178573	0.201198	-0.00652349	-0.137871	-0.0138427	0.207106	-0.0197766	0.15313	-0.0059978	-0.225851	-0.0819931	0.0295618	0.139007	0.0122379	-0.015208	0.0647069	0.0800767	-0.0495623	-0.0179205	0.0658044	-0.185709	-0.127483	0.0714682	0.0215802	0.165206
-0.0575669	-0.0810028	-0.0473012	-0.0399149	0.0268809	0.00414827	-0.0272039	-0.135322	-0.198764	0.0180969	-0.00473598	-0.23361	-0.014715	0.127738	0.0573776	-0.163005	-0.00983859	-0.0422329	0.0164719	0.0283079	-0.124323	0.0290887	-0.0982616	0.0675061	-0.163985	0.0944592	-0.142048	-0.00249494	0.13198	-0.00709955	-0.037097	0.0663894	-0.103279	-0.0274715	0.168985	0.000299046	-0.00809196	-0.186045	0.0157674	-0.0349592	-0.0817756	-0.114607	0.0057199	-0.0150371	-0.143536	0.181763	0.156544	-0.0821265	0.0390825	-0.123173
-0.0624269	-0.117197	-0.0643531	-0.0620634	0.0952979	0.0073146	-0.0819446	-0.0913591	-0.198506	0.00703343	-0.0222887	-0.222846	-0.0666024	0.258175	0.109562	-0.176313	-0.00765839	-0.0743991	0.0193929	0.0511258	-0.121534	0.0451323	-0.073627	0.21015	-0.172605	0.139594	-0.141216	0.0103516	0.10803	-0.00479564	-0.0964612	0.16809	-0.111386	-0.00804129	0.220501	0.0204378	0.000784945	-0.143919	-0.0100028	-0.0165196	-0.0844442	-0.111695	0.022542	0.0111858	-0.157856	0.129992	0.293186	-0.089115	0.00926638	-0.159376
0.00255353	-0.0239776	0.0198944	0.00478747	0.0438293	-0.0244198	-0.0371371	-0.0721702	-0.051691	-0.00787211	0.0507373	-0.0537705	0.0252467	0.0119987	-0.0336933	0.0373706	0.0330557	-0.0393821	0.0335264	-0.0052983	-0.058399	0.440109	-0.0757789	0.0110775	-0.0102788	0.0142936	-0.0636163	0.0864233	-0.0144825	-0.0264033	-0.0875401	-0.0565296	-0.020946	-0.0724861	0.0205013	0.00160096	0.0176645	-0.0605171	0.211656	-0.0398838	-0.0114895	-0.00721529	0.589203	0.0185311	-0.0330113	-0.0289553	-0.0490803	0.143135	-0.012328	-0.0127856
0.0162324	-0.000453092	0.0207255	0.00820494	0.0255	-0.00819416	0.00365261	-0.0446867	-0.00292707	0.0235181	0.0390144	-0.0452748	0.0169127	-0.0298573	-0.0375904	0.0576897	0.242158	-0.0157744	0.00727763	-0.0219931	-0.0513597	0.139847	-0.0424651	0.00426244	0.0243133	-0.00877386	-0.0208339	0.0768449	-0.0334149	-0.0266368	-0.0107972	-0.0416158	-0.000427613	-0.0222441	-0.0166452	-0.0202689	0.0370871	-0.0585589	0.139694	0.00248818	-0.0244814	0.00063663	0.481007	0.0201899	-0.0301851	-0.0293211	-0.0206171	0.0848378	0.0043305	0.0153608
-0.0594079	-0.00715043	-0.0351709	-0.0409645	-0.00566843	-0.00268364	-0.0447322	-0.0801742	-0.0914848	-0.0144532	-0.00768838	-0.109797	-0.0809099	0.00970076	0.0358989	-0.08888	0.00357776	-0.0332614	-0.00190468	0.0256545	-0.0661103	0.0144101	-0.0221126	0.13955	-0.0919461	0.0148779	-0.060398	-0.00397305	-0.00620527	0.00175692	-0.0584348	0.0629043	-0.056389	-0.0557326	0.0935532	0.0366509	-0.00830639	-0.0408465	-0.0105108	0.00189249	-0.0435235	-0.0568914	-0.00717014	-0.0175987	-0.0324255	0.0317355	0.125802	-0.0954856	0.00297541	-0.0875709
0.0912498	0.0891853	0.0968604	0.0988053	0.00128659	0.0127715	0.116527	0.114011	0.490798	0.0234589	0.0233957	0.173816	0.099022	-0.103765	-0.0758669	0.967721	0.0184893	0.0650692	-0.0944637	-0.160248	0.102927	-0.0205016	0.0321006	-0.151363	0.222545	-0.12861	0.183506	0.00469787	-0.146759	-0.0067103	0.10452	-0.101167	0.117494	0.0535962	-0.256695	-0.0904906	0.00179888	0.110916	0.0170521	-0.0117138	0.0755194	0.095791	-0.0115578	-0.0114991	0.0470355	-0.204596	-0.262211	0.289001	0.00701723	0.196804
0.0403556	-0.0211729	-0.0301275	-0.0356943	-0.00191445	0.000605695	-0.108861	-0.111901	-0.0512808	-0.0293518	0.0249712	-0.144829	0.0314203	0.188004	0.0447525	0.0966766	-0.00446687	-0.019118	0.0219286	0.0390148	0.00725942	0.0508408	-0.144707	-0.098249	-0.0408595	0.18331	-0.0981109	0.0054671	0.101627	0.0194605	-0.115942	-0.0821692	-0.0798735	0.187443	0.0288919	-0.00984466	0.0107257	-0.111365	0.0252449	-0.0138887	-0.0454198	-0.0197769	0.0437746	-0.00929308	-0.148087	0.169155	-0.0418615	0.140695	-0.0513522	-0.0509223
-0.0141162	-0.0777214	-0.0835873	-0.0998368	-0.0422568	0.00368907	-0.153316	-0.108159	-0.183809	-0.0828214	-0.0108102	-0.241808	0.0870419	0.31549	0.101482	-0.0762454	-0.0104158	-0.0360012	0.109944	0.124873	-0.0108355	0.00325162	-0.157338	-0.103279	-0.136345	0.306244	-0.169179	-0.0398744	0.300837	-0.00784479	-0.144641	-0.0194835	-0.138422	0.0489251	0.238053	-0.0223862	-0.0170079	-0.146086	-0.0313498	-0.0664431	-0.0668856	-0.0674965	-0.00570482	-0.0122763	-0.22033	0.486372	0.0807128	0.0685738	-0.0941469	-0.145562
0.0689738	0.0727962	0.24883	0.268509	0.0338247	-0.00180366	0.178489	0.0207298	0.0665031	0.0558718	0.0369507	0.0125512	0.0288514	-0.042035	-0.0674314	0.0431356	0.00946596	0.0330125	-0.0477877	-0.0846483	0.0216782	0.0484818	0.00447779	-0.0625848	0.0921146	-0.0768721	0.078356	0.0334789	-0.0871918	0.0168662	0.116241	-0.0128189	0.0782185	0.0359888	-0.119578	-0.0579768	0.0268358	0.0099525	0.0421404	0.0238464	-0.0135717	0.0489527	0.0384708	-0.00810801	-0.0119912	-0.0996069	-0.0926964	0.0498016	0.051932	0.11694
0.00154904	0.0118235	0.0347561	0.00961733	0.0545064	-0.0142147	0.00229918	-0.0132248	0.0212458	0.00944554	0.303562	-0.0314788	0.0141221	-0.0239692	-0.0336718	0.0469338	0.00631446	-0.0401709	-0.0414997	-0.0723934	-0.0681634	0.147599	0.00879755	-0.0219047	-0.00952815	-0.0165443	-0.0075623	0.0866401	-0.0393457	-0.0106408	0.00639583	-0.0207059	-0.00460012	-0.0380132	-0.0375422	-0.0357132	0.0918177	-0.0435334	0.282953	-0.0024777	-0.0205311	-0.0242944	0.147777	0.011437	-0.0280759	-0.0703537	-0.0451241	0.0821606	-0.00507625	0.0204567
0.00142077	0.0108536	0.02908	0.0254392	0.0113652	0.01649	0.0113395	-0.00754389	0.0022681	0.0219038	0.299694	0.00402433	0.00616766	-0.0282512	-0.0273886	0.0204478	-0.00793146	-0.014498	-0.0409774	-0.0515025	0.00435183	0.0532735	0.000509773	-0.0204664	-0.0165691	-0.037784	0.0263682	0.0289623	-0.0346146	0.0399069	0.00955562	-0.027036	0.0136129	0.00897622	-0.0541582	-0.023993	0.0486147	-0.00361904	0.230695	0.0178031	-0.013783	-0.0118943	0.0547111	-0.0015793	-0.00537411	-0.0613379	-0.0571083	0.0163995	0.0143635	0.0163985
0.0146355	0.0107049	0.0468587	0.0477745	0.0237972	0.026235	0.0265138	-0.0059081	0.0153591	0.0149	0.595166	0.00493021	0.00871965	-0.0283086	-0.042569	0.042517	0.00878245	-0.0178856	-0.0592264	-0.0806283	-0.0083089	0.0721267	0.0182906	-0.0307962	-0.00861867	-0.0465567	0.0305463	0.046642	-0.0519705	0.0533718	0.0183959	-0.0370746	0.0112961	0.0193425	-0.0741581	-0.0409976	0.0920327	-0.0136538	0.428774	0.00981473	-0.0212057	-0.00886007	0.0831468	0.00346505	-0.014494	-0.0864089	-0.0727579	0.036413	0.0128435	0.030153
-0.0222922	-0.00502465	-0.00222531	-0.00342842	-0.00721221	0.00579286	0.0266459	-0.00905559	-0.00166667	0.0192828	-0.0217259	-0.00798738	-0.0200854	0.00421629	-0.029259	-0.021802	-0.0042509	0.00482922	-0.0264393	-0.0316762	-0.0224534	-0.0169359	0.00905527	0.0135374	0.0069895	-0.0303509	0.00899731	-0.0168176	-0.0238265	-0.00225629	0.0521281	0.0055753	0.0166494	-0.0224809	-0.0179145	-0.0206602	-0.0126049	0.0291096	0.140294	0.00118103	-0.00939441	-0.0059371	-0.0213293	0.00274095	-0.00455806	-0.0254542	0.0397109	-0.0220144	0.00590854	-0.00723066
-0.031607	0.014177	0.00807826	0.00013175	-0.00926628	-0.00729076	0.0631448	0.00243761	0.0623257	0.0200458	-0.0109979	0.016606	-0.0358012	-0.0115719	-0.0403325	0.0242845	-0.00981501	0.0153955	-0.0304438	-0.047569	-0.0333525	-0.044156	0.0371025	0.0257004	0.0327456	-0.0348935	0.0307618	-0.0161634	-0.0372877	-0.00721962	0.0535926	0.00410792	0.0526074	-0.0354976	-0.0424843	-0.0281334	0.000603046	0.0495605	0.0422369	0.01666	0.0116371	-0.00631853	-0.0311804	0.000950929	0.0224425	-0.07314	0.0342356	-0.0258146	0.00119556	0.00578005
0.0136738	0.029514	0.0203845	0.0180993	-0.0133249	0.00516514	0.0602715	0.0231764	0.15356	0.0206933	0.0139621	0.0352719	-0.0200586	-0.0250306	-0.0468119	0.0927419	-0.00805117	0.0168314	-0.0507257	-0.0702035	-0.032407	-0.0500568	0.0525701	-0.0570277	0.0804999	-0.0778041	0.0500376	-0.0177968	-0.0782835	0.00394017	0.0536183	-0.0151589	0.0414032	-0.0270209	-0.120538	-0.0438463	0.0191342	0.0674827	0.00580955	0.00110449	0.0263513	0.0254348	-0.0275576	-0.00338321	0.0217553	-0.120185	-0.0288926	0.00782348	0.00488811	0.0521853
-0.0164951	0.00726982	0.00441652	-0.0104871	0.00795346	-0.0099839	0.00854428	-0.0127212	-0.0244332	-0.00121536	-0.0117223	-0.0393806	-0.0183129	0.034234	-0.0120158	-0.0492101	0.00275532	0.0064365	-0.0116282	-0.0246003	-0.0225656	0.0155411	-0.00161064	0.0149762	0.00352127	0.0073662	-0.0198193	-0.00365329	-0.000450485	-0.0100032	0.000226314	0.0117354	0.00664978	-0.0380821	0.00815689	-0.00337176	-0.0210344	-0.0155639	0.11488	0.0118554	0.00657032	-0.00951801	0.00290158	0.007891	-0.018289	-0.0150594	0.0464709	-0.0299463	-0.00530726	-0.00648471
0.0033221	-0.0298561	-0.00599768	-0.0109115	0.0174786	-0.00547692	-0.0245012	-0.0100302	-0.00850113	0.00735022	0.00928491	-0.0400246	-0.0462962	0.023197	-0.00891043	-0.00639067	-0.000123407	-0.0136073	-0.0274279	-0.0299287	-0.027992	0.0134595	0.00684139	-0.00955372	-0.0208848	0.00318526	-0.0135455	0.0102889	-0.0196894	-0.00133311	-0.0141456	0.0220646	-0.0208475	0.0509087	-0.0273333	0.0127389	0.0130709	-0.0158283	0.00378028	-0.0122297	-0.0200284	-0.0252145	-0.0124526	-0.0079714	-0.0162879	-0.0149548	0.0209837	-0.0387411	0.00240245	-0.00474545
0.0199797	0.0280457	-0.00266341	0.0182862	0.0808362	0.00106851	-0.00652067	-0.0581244	-0.0424024	0.0144536	0.00382953	-0.0524746	-0.00812588	-0.0130588	-0.0089621	-0.0097578	0.0815762	0.0424101	-0.0245341	-0.0448788	-0.0205881	0.14118	-0.126464	0.0423085	-0.00847998	0.0150591	-0.00610622	0.133723	-0.0376682	-0.00151728	-0.039586	-0.0209718	0.0227493	0.00789129	-0.00122237	-0.0219339	-0.0540771	-0.0470541	0.0173865	0.0236177	-0.0379189	-0.0107133	0.120993	0.120699	-0.026049	-0.00397637	-0.0262341	0.00562624	0.00895687	0.0368746
0.00744184	0.0116385	0.0260663	0.0226335	0.0128512	0.00322218	0.0183042	-0.0674135	-0.0604923	0.0310081	0.00588538	-0.0626246	-0.00777658	-0.0169787	0.00301017	-0.0557361	0.00802194	0.0300076	-0.00964937	-0.00979865	-0.038868	0.0586641	-0.0392088	0.0396586	-0.0260531	-0.00258306	-0.0231747	0.0159868	-0.0158304	0.011379	0.0114885	-0.00280803	0.00287647	-0.00727906	0.0174108	-0.0110273	0.00845702	-0.0633294	0.0472171	0.0387068	-0.0374894	-0.0137843	0.0452903	0.00740626	-0.028506	-0.0241653	0.0308877	-0.0228464	0.0323975	-0.00979174
-0.0175922	-0.0411259	-0.0313842	-0.050298	-0.0235877	0.0104025	-0.0602965	-0.00427046	-0.0718542	-0.0106771	-0.0236194	-0.112552	0.0160947	0.25301	0.122163	-0.0247345	-0.0187683	-0.00663898	0.034446	0.0303372	-0.0154737	-0.030476	-0.0759157	-0.0603788	-0.063828	0.323146	-0.0853635	-0.021974	0.133282	-0.0120547	-0.0627091	0.0392515	-0.0535972	0.0266068	0.0982999	-0.0369441	0.000381742	-0.0668062	-0.0302002	-0.0522265	-0.0172215	-0.0475936	-0.0282515	0.00197361	-0.109043	0.163717	0.0697515	0.000499539	-0.033206	-0.0668432
0.614597	0.0605344	0.0617923	0.0818173	0.0257273	-0.0146374	0.133653	0.0177852	0.107339	0.0995577	-0.00536377	0.0447473	0.0648166	-0.0607131	-0.108646	0.127223	0.0344947	0.0486025	-0.0882747	-0.142186	0.12565	0.0363911	-0.102752	-0.0838842	0.302882	-0.0996346	0.135487	0.049063	-0.113026	0.00118788	0.180672	-0.0884966	0.11069	0.20752	-0.192221	-0.0737667	-0.0126075	0.00321251	0.0243147	0.0415663	-0.0252885	0.297003	0.044445	0.0112426	-0.0837096	-0.108868	-0.173353	0.109643	0.0620579	0.309414
0.0843168	0.145177	0.086896	0.0980935	0.0173331	0.00831774	0.135759	0.0503963	0.121644	0.0988486	-0.010934	0.0937373	0.0469543	-0.093795	-0.0815666	0.0596849	0.0280221	0.095473	-0.0686391	-0.101544	0.0826915	0.012989	-0.0346622	-0.0528069	0.146813	-0.130582	0.171564	0.0121373	-0.14044	0.017836	0.163979	-0.0536328	0.186873	0.0255804	-0.186223	-0.0706242	-0.0246211	0.0363848	-0.037162	0.102949	0.0194824	0.100556	9.69116e-05	0.00731525	0.0281916	-0.157195	-0.131877	0.0223155	0.0797693	0.180416
0.0755274	0.128582	0.863869	0.223789	0.0481117	0.00763932	0.256745	0.0744444	0.125932	0.0636272	0.0467067	0.0664356	0.0356187	-0.0790178	-0.082556	0.0944222	0.0402304	0.102416	-0.084556	-0.123673	0.0380801	0.0437226	-0.00102913	-0.0840118	0.157701	-0.111791	0.141469	0.048564	-0.144151	0.026659	0.166045	-0.0335762	0.187816	0.0382168	-0.163359	-0.079799	0.00744162	0.0688215	0.0420292	0.0637608	0.00113467	0.0830134	0.0500861	-0.00258182	0.0101243	-0.170676	-0.149221	0.0648199	0.0674092	0.182773
0.116838	0.114509	0.269048	0.204772	0.0387382	0.00540001	0.333231	0.0803198	0.165023	0.0824467	0.0197556	0.0947163	0.0447443	-0.118164	-0.106341	0.0991139	0.035985	0.0822219	-0.103891	-0.162761	0.0429935	0.0551098	-0.00191586	-0.0880477	0.200737	-0.164499	0.188032	0.0633844	-0.173438	-0.0057188	0.223232	-0.0313029	0.19922	0.0343181	-0.200715	-0.0976479	-0.0143401	0.0689442	0.0408838	0.0469174	0.00945096	0.108925	0.0636086	0.0166402	0.0215736	-0.190878	-0.166592	0.0674002	0.0961216	0.231998
0.0311065	-0.00188882	0.0338599	0.0380373	0.0304851	0.00120866	0.0231884	-0.0123396	-0.00665903	0.0114897	0.02108	-0.00809363	-0.012895	0.0131767	-0.0192951	0.000184216	0.0174207	0.0181625	-0.0234452	-0.0310696	-0.00507654	0.0412245	-0.0141825	-0.000348957	0.0317011	-0.0231928	0.0127938	0.0289241	-0.0382686	0.00557115	0.0253445	-0.0101679	0.0271476	0.0217062	-0.0367777	-0.00303491	0.0140221	-0.00640508	0.0219006	0.00720719	-0.0268407	0.00840604	0.0302724	0.02111	-0.0198334	-0.0537461	-0.00249862	-0.00879668	0.0260746	0.0404786
0.0125042	0.00541888	-0.00293707	0.0044815	0.0023398	0.00748071	0.00620425	-0.00453966	0.0137965	-0.00185138	0.00234137	-0.00569896	-0.00172485	-0.00855984	-0.00483068	0.0116048	0.00279813	0.0123574	-0.0189408	-0.0270898	0.0156472	-0.0191788	0.0192592	-0.00744618	0.00698884	-0.0257533	0.0145529	-0.00131221	-0.0242046	0.0126682	0.02538	-0.00790615	0.0131972	0.0232139	-0.0316859	-0.0144608	0.0142325	-0.00661857	-0.00918678	0.00654225	-0.0105382	0.00801829	-0.0166985	-0.0138958	-0.00267606	-0.0114104	-0.0139458	-0.01438	0.00710729	-0.00635458
0.046789	0.00545306	-0.00317007	-0.00020342	0.0109044	-0.0263879	-0.0673149	-0.00705793	0.0421193	0.00693183	0.0434371	-0.00645089	-0.0725191	0.0220875	0.0687465	0.20476	0.00749062	-0.0296992	-0.0868948	-0.0754008	0.00849074	0.0340595	-0.0277257	-0.0377628	0.00676948	0.0213241	-0.0134442	0.0325659	-0.0707458	0.00565052	-0.0668508	-0.0121407	-0.0153171	0.29874	-0.0808214	0.0210186	0.0398516	-0.0132007	0.0709871	0.0238785	-0.052534	0.00305258	0.0393385	0.0104398	-0.00153997	-0.0791878	-0.0381591	0.0295692	0.000189575	0.0465774
0.138946	0.122679	0.252413	0.24735	0.0283304	0.00719954	0.914391	0.127786	0.195072	0.109049	0.0189792	0.119281	0.0598021	-0.133594	-0.130677	0.113181	0.0180941	0.0926525	-0.151047	-0.211081	0.0587853	0.00852646	0.00153542	-0.0271199	0.248377	-0.205819	0.250271	0.0429152	-0.212071	0.00463454	0.49725	-0.0178218	0.284068	0.0446994	-0.239596	-0.0875427	0.0140782	0.108556	0.0591374	0.0293775	-0.000379405	0.143261	0.0132662	0.0189305	0.00801326	-0.233521	-0.179759	0.0777978	0.15467	0.287145
0.0200125	0.0426221	0.020622	0.00704375	-0.00877091	0.0070632	0.0783656	0.230377	0.0921478	-0.00777176	-0.0354633	0.0187955	-0.0351527	0.0666144	0.137502	0.0448851	-0.0113306	0.0153631	-0.0886635	-0.109496	0.0134441	-0.0554365	-0.0760645	0.0388586	0.0654383	-0.0427548	0.0904278	0.0017999	-0.0737063	-0.000464892	0.100555	0.213854	0.0581081	0.0295282	-0.00533278	0.0217907	-0.0188617	0.0793047	-0.0306235	0.040395	-0.0486825	0.0404077	-0.0483365	0.00941446	-0.0471867	-0.0782918	0.0968149	-0.0341094	0.0173719	0.0736747
0.110812	0.121734	0.105964	0.113915	-0.000718825	0.0049431	0.174724	0.201173	0.69798	0.0262778	0.0323432	0.267969	0.159447	-0.138759	-0.136165	0.398827	0.00497095	0.0885782	-0.141527	-0.227643	0.143596	-0.0360362	0.105982	-0.199307	0.298592	-0.254205	0.293447	0.0132695	-0.22349	-0.0052202	0.204666	-0.101511	0.179123	0.062957	-0.403428	-0.133209	0.0191557	0.171565	0.0155154	-0.0350083	0.126823	0.153748	-0.0294434	-0.0144713	0.0941028	-0.306256	-0.328372	0.211528	0.00498537	0.258614
0.0774107	0.0622143	0.0497762	0.0726348	0.0104849	0.00224102	0.0831851	-0.0158234	-0.0157963	0.114429	-0.00809396	-0.00710859	-0.0278665	-0.0683415	-0.0477413	-0.00813524	0.0124807	0.0223008	-0.0446724	-0.0616526	0.0263879	0.0170246	-0.0776882	0.0816959	0.0502411	-0.0906906	0.0634023	0.0289582	-0.0874324	0.025562	0.0875269	0.000131086	0.0549612	0.025086	-0.0418451	0.00808193	-0.00264775	-0.0150307	-0.0081914	0.150675	-0.0382462	0.0598038	0.0270704	-0.00042085	-0.00642028	-0.0791206	0.00848788	-0.0381845	0.118708	0.075337
-0.00959149	-0.00453603	0.0141239	0.0182279	-0.0129791	0.0200159	0.0214777	-0.0162496	0.0395625	-0.00124717	0.0356174	0.00723663	0.0092723	-0.0385856	-0.0357593	0.0479229	0.00127483	0.00140683	-0.0311246	-0.0503749	-0.00204962	0.0149185	0.0400092	-0.0408772	-0.0156235	-0.0548173	0.019279	-0.011647	-0.0480523	0.0107785	0.0183899	-0.0335424	0.0182363	0.00842223	-0.0888292	-0.0432979	0.029082	0.00418421	0.0292379	-0.0235688	0.00188972	0.00128488	0.0136142	-0.00561134	0.000784564	-0.0687912	-0.0755646	0.022546	0.00153812	0.00078447
0.0408041	0.101339	0.0581494	0.0733127	0.000455382	-0.013939	0.101291	0.139246	0.2304	0.0249371	-0.0343705	0.544323	0.0684232	-0.211829	-0.170056	0.16134	0.0130328	0.0606342	-0.0524362	-0.0664255	0.120996	-0.0386702	0.144545	-0.191924	0.139136	-0.241369	0.202355	0.00465006	-0.200662	0.0236165	0.11642	-0.146111	0.115694	0.0267272	-0.417628	-0.0492186	-0.0230903	0.215818	0.00236548	0.0121797	0.140673	0.0916003	-0.0222297	0.021294	0.300511	-0.350554	-0.32085	0.084989	0.0167845	0.132073
0.0188881	0.00507964	0.0324236	0.037894	0.0171596	0.00267345	0.0250137	0.00220327	0.0101045	0.00926273	0.0116791	-0.00537249	0.00236411	-0.0072038	-0.016209	0.0129538	0.0228097	0.00392186	-0.0158948	-0.0274066	-0.00220671	0.0152314	-0.00502711	-0.00154454	0.0175908	-0.0328367	0.0140652	0.0208614	-0.0451086	0.0179481	0.0357847	-0.0102696	0.0162206	0.0202574	-0.0432526	-0.00628476	0.0110722	-0.0100508	0.018743	0.00248725	-0.00815948	0.0100049	0.015206	0.0105003	-0.0116708	-0.0455138	-0.0138006	0.00245429	0.0369399	0.0220212
0.0327644	-0.00345739	0.0121327	-0.000580162	-0.0181609	-0.00226519	0.0151958	0.0519303	0.138877	-0.0290374	-0.0172418	0.0556616	0.513099	0.0350316	-0.0590299	0.110177	-0.0158278	0.0116345	0.0586819	0.00570202	0.0637364	-0.0399979	-0.0128183	-0.174691	0.0971884	-0.00530486	0.0657843	-0.0383662	0.0594146	-0.0211532	0.0225865	-0.0807944	0.0075851	0.00958821	-0.0628691	-0.1031	-0.0127431	-0.00671189	-0.00629335	-0.0813156	0.087928	0.0519775	-0.0311918	-0.0156858	-0.0409437	0.032139	-0.168082	0.276875	-0.0525874	0.043598
-0.0451555	-0.0742156	-0.0472585	-0.0649733	-0.0214362	0.0163503	-0.0764491	0.00426028	-0.128225	-0.0497863	-0.0209036	-0.162528	0.0243574	0.399663	0.125181	-0.0982984	-0.0212661	-0.0342937	0.0259401	0.0332525	-0.0624974	-0.0538941	-0.0504274	-0.0345488	-0.109993	0.216084	-0.113343	-0.0336271	0.201549	-0.00395207	-0.0473096	0.172714	-0.0803817	0.0971759	0.177982	-0.034887	-0.0151587	-0.0902902	-0.0174738	-0.0526498	-0.0541893	-0.0653637	-0.0426071	-0.00793693	-0.172384	0.199485	0.222444	-0.00413612	-0.0602	-0.120233
-0.0736182	-0.0697436	-0.070465	-0.0912927	-0.0168938	0.0115838	-0.118094	0.103605	-0.158761	-0.0521587	-0.0237777	-0.205666	-0.105629	0.245773	0.286096	-0.0955627	-0.0279947	-0.0528134	0.00562075	0.0294135	-0.069426	-0.0167377	-0.129194	0.121574	-0.13589	0.182208	-0.136745	-0.00296378	0.11785	-0.0028509	-0.116394	0.283141	-0.108243	0.0417037	0.283737	0.080192	-0.0267926	-0.0840604	-0.0386992	0.00415287	-0.0913575	-0.0818192	-0.0107138	-0.00450322	-0.153328	0.152366	0.294137	-0.117215	-0.010589	-0.125983
0.120157	0.0779663	0.0879949	0.0830566	0.0116416	-0.00280806	0.0810185	0.130698	0.400064	0.0302664	0.0320011	0.168318	0.147633	-0.0965251	-0.0792376	1.02662	0.012017	0.0421791	-0.104443	-0.169634	0.0891903	0.00507496	0.0506722	-0.200062	0.241214	-0.132202	0.175808	0.0243641	-0.138414	-0.00578391	0.091737	-0.0970422	0.112626	0.0668031	-0.274253	-0.116936	0.0371504	0.0822806	0.052941	-0.0241037	0.0867524	0.105206	0.0247528	-0.0190021	0.0317273	-0.204425	-0.273103	0.424137	-0.00918243	0.216185
-0.000926977	0.00050445	0.0112482	0.00662008	0.0118468	-0.0078758	-0.00674549	-0.00246781	-0.00370197	-0.00786566	0.0129358	-0.000153647	0.0187936	-0.0181353	-0.0302834	0.0193593	0.0384223	-0.0294049	-0.0180195	-0.00617749	-0.0141344	0.0311566	-0.026273	0.00651822	-0.00698025	-0.00682908	-0.0153517	0.0129093	0.00437224	-0.00259308	-0.0143405	-0.0456604	-0.0100301	0.0180167	0.01827	0.00535886	0.000542671	0.00468996	0.0560988	-0.011658	-0.0254565	-0.00278686	0.0188128	0.0239867	0.0163024	-0.0116317	-0.00445138	0.0238079	0.00918266	0.00770227
0.0477899	0.0773875	0.0825828	0.0645696	-0.001126	-0.00256818	0.0923746	0.0357805	0.0762008	0.038731	-0.0011198	0.0337448	0.0305072	-0.0297149	-0.0367606	0.048689	0.010113	0.157753	-0.0272032	-0.0497261	0.0303216	0.00952053	-0.0117159	-0.0618877	0.103318	-0.0615208	0.0802381	0.0134813	-0.0589544	-0.0167555	0.0704753	-0.023786	0.201689	0.00587807	-0.0928029	-0.0432749	0.00692466	0.0339316	0.00928287	0.0281304	0.0245889	0.0424528	0.0124679	0.00870785	0.0147112	-0.0679172	-0.0827499	0.0338825	0.00645943	0.10083
-0.0936041	-0.0645964	-0.0669283	-0.0784267	-0.0231939	0.00452228	-0.122125	-0.0990233	-0.134421	-0.0392694	-0.0386765	-0.0470377	0.0182275	0.025785	0.0288366	-0.10916	-0.0156684	-0.0350692	0.200124	0.220155	0.00370416	-0.0443998	-0.0526801	-0.0329672	-0.123569	0.110654	-0.119703	-0.0396409	0.14209	0.00753106	-0.122745	-0.0563286	-0.112546	-0.0361735	0.106858	0.0644801	-0.0408638	-0.0586511	-0.0699816	-0.0171474	0.0264946	-0.0865942	-0.0210439	-0.0337633	0.00887697	0.134215	0.0489497	-0.0210276	-0.0588748	-0.128854
-0.107224	-0.0518317	-0.0843187	-0.109677	-0.0102059	-0.0134491	-0.153528	-0.113296	-0.201268	-0.0557122	-0.0507953	-0.0352699	-0.0223695	0.0186357	0.0574044	-0.156095	-0.0225323	-0.055376	0.199525	0.298524	-0.0198673	-0.0238566	-0.0607545	-0.0171194	-0.167799	0.15579	-0.136821	-0.0319111	0.1458	-0.00984133	-0.142144	-0.0515551	-0.11954	-0.0629962	0.105017	0.0907405	-0.0279476	-0.0504248	-0.0369814	-0.0254162	0.00945587	-0.102399	-0.00969167	-0.0212192	0.0248284	0.119237	0.0746151	-0.0656148	-0.0556296	-0.154762
0.110444	0.0712611	0.0388829	0.0566598	0.00315839	-0.00196906	0.0571948	0.0445506	0.146455	0.0239375	-0.00874648	0.125634	0.0584632	-0.0883674	-0.0742177	0.130776	-0.01857	0.059024	-0.0269972	-0.060434	0.187441	-0.00327978	-0.0131877	-0.109177	0.160165	-0.101589	0.144798	0.00847778	-0.0787605	0.0173947	0.0748389	-0.0854272	0.0827159	0.0690719	-0.161095	-0.00611827	-0.0294067	0.100017	-0.0295642	0.029812	0.037803	0.123871	-0.0166095	-0.00964563	0.02517	-0.0749884	-0.184629	0.0646977	0.00414939	0.141524
0.00781683	-0.014379	0.0443846	0.0232954	0.0475734	-0.0189494	-0.00796887	-0.052493	-0.0581913	-0.0125817	0.0411249	-0.0479357	-0.00555556	0.00653241	-0.0576951	-0.00691426	-0.0265797	-0.0460369	-0.0188438	-0.0525142	-0.0467504	0.183645	-0.0901994	0.0174516	0.0149758	0.0213987	-0.0205913	0.0448667	-0.0448822	-0.0101737	-0.0520875	-0.0746154	-0.0120012	-0.0728466	0.0110372	0.0247242	0.0410512	-0.0392932	0.134858	-0.0298713	-0.0329272	-0.00300095	0.146698	0.0151092	-0.0290832	-0.0481429	-0.0582259	0.0841958	-0.000575978	0.0252858
-0.0681733	-0.0154593	0.00720063	-0.0169167	-0.0102917	0.00923149	0.0454865	0.0202829	0.127754	-0.0277324	-0.0165338	0.2287	-0.0203338	-0.145576	-0.127492	0.0123263	-0.011696	-0.00427762	-0.0693905	-0.0730488	-0.00276888	-0.0659402	0.42034	-0.0556988	-0.012116	-0.220133	0.0745443	-0.0270363	-0.116878	-0.000981199	0.0793746	-0.0347084	0.0366537	-0.0431697	-0.209424	-0.0543826	0.0092049	0.126406	-0.022171	-0.0539763	0.081526	-0.0162549	-0.05816	-0.0176074	0.227219	-0.212323	-0.112867	-0.0612605	-0.0304198	0.0159033
-0.0583725	-0.0287493	-0.0533609	-0.0392318	-0.0331984	0.00500411	-0.0335912	-0.0703085	-0.147308	0.0123981	-0.0325963	-0.173285	-0.162875	-0.0431241	0.066126	-0.147723	-0.00426648	-0.0348893	-0.0328815	-0.0172813	-0.113873	-0.00126734	-0.0846947	0.507033	-0.108954	-0.0189706	-0.0915485	-0.0158471	-0.0839997	-0.00833532	-0.0506606	0.200917	-0.0676412	-0.0838881	0.260597	0.1058	-0.00865485	-0.085015	-0.0148572	0.0902837	-0.100191	-0.060569	-0.0150954	-0.00486772	-0.0534755	-0.0205615	0.402997	-0.168552	0.0826115	-0.0947799
0.294317	0.131997	0.127699	0.156365	0.0481011	-0.00581332	0.215792	0.134419	0.281867	0.0821752	-0.0139314	0.174194	0.0907317	-0.12395	-0.151389	0.222914	0.0326674	0.0863749	-0.123387	-0.197901	0.147319	0.0150857	-0.0399158	-0.130142	0.472346	-0.179135	0.283651	0.043309	-0.190154	-0.0125904	0.244906	-0.0810308	0.24678	0.0871283	-0.296251	-0.110705	-0.025328	0.0971587	0.00780223	0.0615753	0.0307229	0.261766	0.016276	0.0143423	0.0108954	-0.254725	-0.247156	0.159234	0.0563538	0.418023
-0.080938	-0.0913147	-0.0997041	-0.124308	-0.0193219	0.00687176	-0.194579	-0.00168616	-0.235556	-0.0758476	-0.0273346	-0.263109	-0.0303532	0.315869	0.265531	-0.143813	-0.0337339	-0.0551532	0.0883849	0.132426	-0.0856952	-0.0143392	-0.180129	0.000966982	-0.196198	0.367588	-0.207381	-0.0243609	0.23229	0.000206508	-0.195961	0.144318	-0.171241	0.0406164	0.312328	0.0189439	0.00235493	-0.165938	-0.0553651	-0.0353552	-0.0794499	-0.107779	-0.0212588	-0.0109103	-0.188058	0.300952	0.207473	-0.0876253	-0.0697507	-0.203103
0.147895	0.14641	0.121729	0.143822	0.0286204	-0.00758687	0.218732	0.119813	0.254961	0.0856936	0.0149436	0.184882	0.0706182	-0.135606	-0.114947	0.170312	0.0144955	0.0714543	-0.120852	-0.179266	0.107015	0.00556744	0.0306783	-0.116525	0.245477	-0.227576	0.31642	0.0312028	-0.219815	0.0151921	0.264966	-0.0421706	0.205202	0.0853412	-0.283127	-0.0593257	-0.0030947	0.113628	0.012306	0.0563706	0.0355252	0.154914	0.00776138	0.0210836	0.0427822	-0.234331	-0.228286	0.11563	0.0851086	0.27649
0.0196455	4.95045e-05	0.0369834	0.0433982	0.0242445	-0.00200042	0.0406026	-0.0134773	-0.00821873	0.00972338	0.0173884	-0.0162779	2.7975e-06	-0.00349492	-0.0262173	-0.00793274	0.00238061	0.000873138	-0.0177545	-0.0311877	-0.0158614	0.0278653	-0.0117161	0.00509186	0.00643507	-0.0297806	0.0161664	0.0203136	-0.0467085	0.0071107	0.0394045	-0.00441225	0.0221281	0.0183316	-0.0308616	-0.000749763	0.0176458	-0.00414659	0.0243649	0.0040523	-0.0143964	0.00107415	0.024446	0.0100676	-0.0195351	-0.0400399	-0.0165797	0.0038493	0.0268539	0.0237898
-0.13153	-0.0988811	-0.120582	-0.133569	-0.0343688	0.00487451	-0.177742	-0.119487	-0.249667	-0.0636276	-0.051866	-0.156366	0.0143539	0.18283	0.118809	-0.169152	-0.0316415	-0.0475259	0.163184	0.253065	-0.0698958	-0.0415145	-0.0696181	-0.0390409	-0.198077	0.253662	-0.210496	-0.0484003	0.42603	0.00555972	-0.194997	0.0163201	-0.152793	-0.0482935	0.327359	0.0427431	-0.0334539	-0.119452	-0.0696938	-0.0430612	-0.0188463	-0.149997	-0.0437138	-0.0277285	-0.106026	0.37562	0.156842	-0.0678379	-0.0933732	-0.22399
0.00107678	0.0143405	0.00302132	0.00364591	-0.0122908	0.0156372	-0.00358278	-0.00427611	0.0220041	0.00849444	-0.00950513	-0.00378442	0.0050667	-0.0262767	-0.0125643	0.0089403	0.0174442	0.00609576	-0.0297784	-0.031607	0.00987275	-0.0158401	0.0240788	-0.0216053	-0.0171907	-0.032236	0.00550659	0.00613837	-0.0205319	0.0123478	0.0140312	-0.0134978	-0.00254234	0.0656349	-0.0385757	-0.0198455	0.0183831	-0.00738848	-0.00343465	0.0133074	-0.00201898	0.0120541	-0.0152434	-0.00116426	-0.0219958	-0.0266616	-0.024056	-0.0149349	0.0111525	-0.00715821
0.209867	0.135328	0.156681	0.170253	0.0119603	0.00759859	0.488624	0.153741	0.222506	0.122187	0.0238687	0.166291	0.0714844	-0.119586	-0.155322	0.142598	0.0271755	0.0707374	-0.162932	-0.223221	0.0988405	-0.0178926	0.01724	-0.0695246	0.288877	-0.226872	0.295405	0.0299371	-0.214968	0.013079	0.97233	-0.0307175	0.266947	0.183185	-0.290685	-0.0975495	0.0430218	0.111295	0.0592367	0.0470971	-0.0163018	0.187807	-0.00142489	0.0161155	0.00468787	-0.236545	-0.185679	0.102217	0.148201	0.331628
-0.045524	-0.0141498	-0.00641031	0.00746075	-0.0220343	0.00289992	0.0268848	0.128405	-0.0239859	-0.00379971	-0.017808	-0.11595	-0.092968	0.0872893	0.181818	-0.0359791	-0.0227301	-0.0284503	-0.051316	-0.0634325	-0.0826323	-0.0362509	-0.0210928	0.148067	-0.0326118	0.0468445	-0.0225298	-0.0179226	-0.0307222	-0.0200408	0.0263936	0.352053	0.0149383	-0.0106643	0.161485	0.0530074	0.0199011	-0.0379204	-0.0125593	0.0396105	-0.0683186	-0.0445305	-0.0340392	-0.00366388	-0.0943779	-0.0137585	0.283031	-0.0612902	0.0178862	-0.0235232
0.125304	0.143036	0.150885	0.168001	0.0241227	-0.0172333	0.251719	0.116386	0.212939	0.0673026	0.0270455	0.103576	0.0361852	-0.0971542	-0.0899313	0.141288	0.0241877	0.168512	-0.110588	-0.150859	0.0737761	0.00168301	0.0237625	-0.0679947	0.243303	-0.160144	0.239537	0.0251152	-0.147355	0.0142898	0.250763	-0.0259196	0.624484	0.0347299	-0.211743	-0.0589718	0.00539092	0.107181	0.0170496	0.0548996	0.0231018	0.114997	0.0105587	0.0132472	0.0289646	-0.180372	-0.158794	0.0751418	0.0425316	0.279306
0.190977	0.0258933	0.0353716	0.0313951	0.0134648	-0.00500245	0.0167707	0.0130981	0.0728725	0.046496	0.00402629	-0.00799348	-0.0249159	0.104058	0.0386887	0.0737679	0.050499	0.0130603	-0.100335	-0.134627	0.0640794	-0.0146204	-0.0371396	-0.102839	0.0841241	0.00298856	0.0758962	0.0479131	-0.0664913	0.0353159	0.119637	-0.00667764	0.0276879	1.0032	-0.133524	-0.017166	-0.0036921	-0.021043	-0.010403	0.013995	-0.0497497	0.0917527	0.00547004	0.0246662	-0.0862505	-0.0705118	-0.0551388	-0.0255123	0.014741	0.130581
-0.174325	-0.1578	-0.168185	-0.184653	-0.0651	0.000368335	-0.217971	-0.146825	-0.354202	-0.0771811	-0.0730059	-0.414834	-0.062934	0.236959	0.204607	-0.280338	-0.0543995	-0.111609	0.100522	0.152812	-0.171232	-0.0279113	-0.156462	0.245562	-0.299155	0.28541	-0.304071	-0.0566478	0.366646	-0.0382632	-0.256302	0.208117	-0.223675	-0.103462	0.769177	0.110631	-0.0363951	-0.219732	-0.0771695	-0.0333805	-0.136475	-0.187546	-0.039727	-0.021768	-0.250494	0.548185	0.433633	-0.165274	-0.0686488	-0.305949
-0.0217438	-0.0358013	-0.0417076	-0.060763	-0.00150129	-0.0157038	-0.0570767	-0.0488825	-0.0567966	0.0202718	-0.0385829	0.0452147	-0.137533	-0.126326	-0.0290537	-0.0704267	0.00462517	-0.0441316	0.0183108	0.0623399	0.0280961	0.00595237	-0.0356414	0.103817	-0.0401056	-0.0456871	0.00721341	0.00693443	-0.0400699	-0.00478855	-0.0441303	-0.0127314	-0.0193027	-0.023624	0.0330555	0.115492	-0.0382756	0.0335304	-0.0347049	0.070738	-0.0289042	0.00145393	0.0046313	-0.00508947	0.0749081	-0.0580223	0.0732822	-0.123814	0.0185949	-0.0289897
0.00967645	-0.00270422	0.0283735	0.0228112	0.00455058	0.00540391	0.00871028	0.0112959	0.0304328	-0.0136808	0.0045083	-0.00307975	-0.00949516	0.0244319	0.00121482	0.00958484	0.0114329	0.0312578	-0.00994467	-0.0182008	-0.00091418	-0.016042	0.00723492	-0.0352291	0.0157802	-0.0185428	0.00448042	0.00316056	-0.0257511	0.00235381	0.00713523	-0.0125085	0.00952093	0.0455338	-0.0568792	-0.00768534	0.0041166	-0.0172483	-0.0183379	0.0131486	0.0199152	0.0145568	-0.00686235	-0.0128276	-0.00177796	-0.015298	-0.0391515	-0.0290482	-0.00771212	0.0173349
0.0522893	0.0534659	0.0782328	0.0838643	0.00904061	-0.00156212	0.138682	0.185044	0.227933	0.0221404	-0.00636061	0.273685	0.0345463	-0.119198	-0.113211	0.147256	-0.0110766	0.034111	-0.0643817	-0.0915877	0.113804	-0.0527476	0.103904	-0.130865	0.171344	-0.212136	0.164637	0.0102471	-0.171857	0.00694328	0.171504	-0.0499548	0.156762	0.0248215	-0.297769	-0.0435534	0.00296087	0.286609	-0.0221402	-0.006471	0.0586397	0.100339	-0.0415971	-0.01127	0.141787	-0.257919	-0.205263	0.0520604	-0.00414318	0.162547
0.0101973	0.0212109	0.050467	0.0296989	0.00936411	-0.00977071	0.0655453	-0.00758844	0.0218155	-0.00160746	0.047082	0.00963688	0.0656767	-0.0600587	-0.0715853	0.0260233	0.00711597	-0.0355075	-0.0199679	-0.0438153	-0.0402786	0.0464717	0.0176325	-0.0252334	0.0325426	-0.0581691	0.0319486	0.00545549	-0.0368694	-0.0252011	0.0516813	-0.0477302	0.0217381	-0.0912289	-0.0472152	-0.0057132	0.0317715	-0.0288763	0.117862	-0.0170378	0.00458147	0.0163518	0.0603594	0.00382852	-0.00037141	-0.085865	-0.0691204	0.115808	0.0342059	0.041759
0.0391025	0.0720751	0.0403159	0.0367955	0.016718	0.0207157	0.0172222	-0.00886079	-0.0432658	0.0764145	-0.0213858	-0.0163766	-0.0363426	-0.0655851	-0.0202886	-0.0468732	0.0158404	0.0255728	-0.00451235	-0.0133628	0.015041	-0.00179108	-0.0732059	0.0970554	0.0361741	-0.0426848	0.0411317	0.0170179	-0.062345	0.0227117	0.0619336	0.0321083	0.0429742	0.0296718	0.00477694	0.0106781	-0.00949352	-0.0273705	-0.0358064	0.19124	-0.0330511	0.0400594	-0.0062541	-0.00923538	-0.0124064	-0.0830353	0.070075	-0.0605488	0.0786977	0.0732784
-0.0307535	0.0226616	0.00165314	0.00310263	-0.00503338	-0.00397256	-0.000549777	-0.00300404	0.0951724	-0.0252069	-0.0275155	0.142745	0.098237	-0.0795564	-0.0736046	0.0685787	-0.0295602	0.00590668	0.0647239	0.0418161	0.075547	-0.0167887	0.0676346	-0.130655	0.0271862	-0.0669522	0.0400095	-0.0134777	-0.0240008	-0.0127138	-0.0248931	-0.119846	-0.00932359	-0.053367	-0.119618	-0.0288633	-0.0218368	0.0228509	-0.0158331	-0.0545262	0.531518	0.0255291	-0.00483721	-0.0103711	0.145424	-0.0621881	-0.17033	0.0858343	-0.00693713	0.0141162
0.26371	0.0508153	0.0460861	0.060849	0.0193	0.00190047	0.0906703	0.0466284	0.124029	0.0556076	-0.00147477	0.0749379	0.0285245	-0.0909323	-0.0844337	0.134519	0.00886323	0.0334644	-0.0628911	-0.106043	0.1081	0.0139308	-0.0566384	-0.0642564	0.242755	-0.0967464	0.124525	0.0325485	-0.106254	-0.000663818	0.113106	-0.0710391	0.0737043	0.062533	-0.15044	-0.0429779	-0.021246	0.0244645	-0.00459012	0.0276256	-0.0106363	0.301338	0.0263188	0.012192	-0.0254919	-0.108095	-0.149255	0.088209	0.0505735	0.162105
0.00045578	-0.00198931	0.0445596	0.0375222	0.0401162	-0.0147655	0.0127584	-0.0597591	-0.0431265	-0.00405593	0.0337763	-0.0574064	0.012414	0.00017454	-0.0560485	0.0155888	-0.0122305	-0.0395242	-0.00770946	-0.0394228	-0.064177	0.127709	-0.0770292	0.0118027	-0.00484962	0.0159173	-0.0195555	0.0416031	-0.0399152	-0.0164159	-0.0290136	-0.0628589	-0.0109699	-0.0509571	0.00320992	0.0210897	0.0468818	-0.0502339	0.113217	-0.0292613	-0.0212388	-0.0159731	0.127176	0.0165483	-0.0337278	-0.0265111	-0.0400863	0.0916898	0.00141974	0.00758643
-0.00474192	0.0123645	-0.00229356	-0.00448861	0.00998376	-0.00880441	0.000421077	0.00372562	-0.0183072	0.00406047	-0.0106257	-0.00937869	-0.00649447	-0.00719427	0.00400328	0.00195969	-0.00309651	0.0262098	0.012704	0.0129636	-0.0292671	0.00137093	-0.0204012	0.00933861	0.0200646	-0.00280242	-0.0141079	0.00342951	-0.0119687	-0.015284	-0.00654384	-0.0172486	0.00171158	-0.0257608	0.00488799	0.022118	-0.0277786	-0.005993	-0.0193843	-0.00655077	-0.0141684	0.00913044	-0.00590249	0.00707651	-0.00487309	-0.0172893	-0.00366845	-0.0157572	0.000344507	0.00675345
-0.0501283	0.0424682	0.017561	0.0203817	0.000822937	-0.00788212	0.0370212	0.0302098	0.114771	-0.0162631	-0.0155425	0.315359	-0.025268	-0.19813	-0.148928	0.0420091	0.00968064	0.0256139	-0.0345059	-0.0404528	0.0668002	-0.0266404	0.154837	-0.0737364	0.0408246	-0.209651	0.0855188	-0.00590508	-0.147822	0.00101753	0.0387794	-0.131447	0.0647217	-0.0340636	-0.225848	0.00351907	-0.00945605	0.147608	-0.00377555	0.0152557	0.134489	0.0184501	-0.0260716	-0.0109928	0.348533	-0.227218	-0.169268	-0.0231027	-0.00876268	0.0406203
-0.0887695	-0.120088	-0.138709	-0.14357	-0.0606285	-0.0053003	-0.193004	-0.158871	-0.243881	-0.0556638	-0.0602874	-0.306186	0.0780073	0.242172	0.102592	-0.16164	-0.0453311	-0.0532669	0.125708	0.169357	-0.049628	-0.0515461	-0.137543	-0.0728124	-0.212689	0.267653	-0.220457	-0.058242	0.409103	-0.0278616	-0.200029	-0.0162949	-0.163523	-0.00608838	0.38238	-0.00187766	-0.029793	-0.2018	-0.0859671	-0.103846	-0.0476968	-0.113937	-0.0521295	-0.0209352	-0.219662	0.75259	0.108759	-0.0414094	-0.0976747	-0.225144
-0.147504	-0.109402	-0.100737	-0.132748	-0.0394133	0.00420208	-0.15092	-0.0813831	-0.313825	-0.0215613	-0.0451543	-0.35619	-0.214546	0.189018	0.241434	-0.294264	-0.0104132	-0.0843073	0.0440694	0.104586	-0.19169	-0.0447915	-0.0960351	0.493413	-0.265893	0.183295	-0.241078	-0.020356	0.108438	-0.0105431	-0.145443	0.443719	-0.168844	-0.0357008	0.520162	0.143403	-0.0235974	-0.178017	-0.0578163	0.078455	-0.153584	-0.155902	-0.0304276	-0.0162195	-0.165187	0.166987	0.799858	-0.255169	0.0227556	-0.242857
0.0863608	0.0379085	0.0520744	0.0310658	0.0113041	-0.00612521	0.0415267	0.0549112	0.217772	-0.00893808	0.016155	0.087229	0.339869	-0.0155217	-0.0976414	0.396954	0.0108983	0.0152125	0.018909	-0.0553433	0.0500299	0.0407303	-0.0172006	-0.207564	0.169088	-0.000373927	0.0940994	0.00438119	-0.011897	-0.0220437	0.0423329	-0.0927892	0.0391485	-0.0137031	-0.140833	-0.147865	0.000965821	0.000263774	0.0646247	-0.0700755	0.0852675	0.0628128	0.052347	0.00133911	-0.061636	-0.0544271	-0.231389	0.814772	-0.0385445	0.120068
0.0719673	0.0761077	0.0814962	0.111782	0.00836505	0.0102528	0.190997	0.0238767	0.0504902	0.117049	0.0154869	0.0307612	-0.00828385	-0.0690556	-0.0541163	0.0149535	0.0235224	0.0168339	-0.0786452	-0.101595	0.017401	-0.000222496	-0.0500949	0.0277563	0.080848	-0.118436	0.0935939	0.0283197	-0.10301	0.0194596	0.175291	0.0213377	0.0651426	0.0489734	-0.0878917	-0.0189232	-0.00733686	0.00665958	0.014444	0.0945461	-0.0175879	0.0740309	0.0143099	0.0151024	-0.016684	-0.134243	-0.0235584	-0.00402169	0.172547	0.104185
0.329727	0.185308	0.197751	0.215462	0.0507495	-0.0133894	0.29307	0.117099	0.269341	0.0892792	0.0166329	0.171835	0.0950789	-0.149116	-0.158836	0.209666	0.0529923	0.114316	-0.13752	-0.214214	0.12426	0.0591392	-0.0560775	-0.152128	0.453195	-0.19299	0.310563	0.0714615	-0.222089	0.00650199	0.317578	-0.0989441	0.279904	0.119357	-0.321231	-0.0940365	0.000642756	0.110285	0.0365226	0.0842869	0.0182031	0.220833	0.0499864	0.0093066	0.00356618	-0.257122	-0.295782	0.167835	0.0844752	0.720628
0.0134814	0.003063	0.00431371	-0.0108524	0.0114268	-0.00568331	-0.00471261	0.0209705	-0.0239089	-0.0112471	-0.00145775	0.0136225	0.0282813	-0.0182005	-0.0646658	0.0419053	0.0057735	-0.0433686	-0.0260812	-0.00681032	-0.00345571	0.0218989	0.00228183	-0.00423399	0.00319447	-0.0309129	-0.00402517	0.0137725	0.00752583	-0.0147136	0.00307337	0.00235202	-0.0152111	0.0146626	0.0249222	0.0202208	0.0287723	0.0198485	0.0909112	-0.00575451	-0.0147896	-0.00117069	0.0277967	0.0113852	0.00899768	-0.00846153	0.00267511	0.0516684	0.00495363	0.0130416
0.10303	0.0838862	0.109815	0.111601	0.0203576	-0.00578065	0.16935	0.159837	0.163663	0.0445507	0.0122874	0.132643	0.0436689	-0.084651	-0.0893998	0.105855	0.0143486	0.0416303	-0.0951014	-0.144451	0.0608714	0.034109	-0.0139307	-0.0636578	0.191194	-0.165566	0.188993	0.0274175	-0.172485	0.00330995	0.177401	0.0207724	0.142083	-0.00835351	-0.228118	-0.0781043	-0.00115423	0.105818	0.0414312	0.0435585	0.00206212	0.11211	0.0209233	0.0138264	0.0170003	-0.241121	-0.146057	0.0803579	0.0420478	0.186054
-0.0402664	-0.110912	-0.125464	-0.161274	-0.0458362	-0.00630152	-0.183541	-0.157562	-0.245188	-0.0671574	-0.056729	-0.270703	0.0296933	0.227382	0.111114	-0.178042	-0.0362564	-0.0461943	0.113444	0.163045	-0.0251961	-0.0313471	-0.174204	-0.0352524	-0.177886	0.274608	-0.21402	-0.0498798	0.313351	-0.0211705	-0.185524	-0.0205123	-0.161454	0.0042531	0.305505	0.0161656	-0.0192286	-0.171977	-0.0712085	-0.0572818	-0.0565	-0.0678785	-0.0338649	-0.0289628	-0.20328	0.521249	0.136653	-0.0854954	-0.0985009	-0.184236
0.0246484	0.0232818	0.0148665	0.022743	0.00914975	0.0117049	0.0567004	0.115619	0.02812	0.0138801	0.00315274	-0.0275395	0.0454312	0.121435	0.105509	0.0293796	0.00704164	0.0334874	-0.0500947	-0.0784746	-0.0493616	-0.0308509	-0.0062462	-0.0662419	0.0430133	0.0379803	0.0333855	-0.00631961	-0.00676769	-0.00331511	0.0628764	0.137954	0.0283234	0.0407249	-0.0358445	-0.0762053	0.0174934	-0.0381148	-0.0188605	-0.030008	-0.0271415	-0.00361776	-0.0232824	0.00261066	-0.073855	-0.0483823	0.0385073	0.0450165	0.00702326	0.0380754
-0.0235567	0.0287841	0.0259535	0.0221973	0.000468771	-0.00390707	0.0344987	0.0507974	0.166178	-0.0130403	0.0137646	0.131125	0.0798208	-0.0689213	-0.0791176	0.137014	-0.00763146	0.0124752	0.0112685	-0.00887181	0.0699378	-0.041527	0.0781273	-0.126396	0.0633443	-0.0820165	0.0638192	-0.00621133	-0.0571616	-0.0182191	0.0327227	-0.0931362	0.0221047	-0.0453259	-0.167474	-0.0791965	0.00435952	0.069348	-0.0200871	-0.0534384	0.235599	0.0285013	-0.0358987	-0.0174978	0.12689	-0.0843109	-0.172954	0.0874258	-0.00703153	0.0194393
0.022507	0.00509187	0.042731	0.042778	0.0041681	0.000693373	0.0329274	-0.00168246	0.0263522	-0.00193269	0.0361602	0.00887281	0.0432768	-0.0225488	-0.0334623	0.00869893	0.0181544	-0.0113526	-0.0243038	-0.0278467	-0.0156789	0.0623218	-0.0141144	-0.0150461	0.0150997	-0.0534981	0.0202193	0.00444041	-0.0251639	-0.0201955	0.00872673	-0.0108327	0.0303728	0.00482563	-0.0497867	-0.00934347	-0.0115029	-0.0118297	0.118305	-0.0279481	0.0141963	0.00761936	0.0781773	0.00809764	-0.00273106	-0.0715587	-0.054087	0.0783533	0.0105762	0.0426205
0.0231829	0.0320576	0.0223542	0.046168	0.00220923	0.00639573	0.0624272	0.0171029	0.101251	-0.00334143	0.0158966	0.0902577	0.0164251	-0.0866413	-0.100185	0.0783482	-0.0158508	0.00377756	-0.0410163	-0.0659355	0.0339022	0.0279865	0.0228748	-0.0484438	0.0840592	-0.111255	0.0832466	-0.007149	-0.123903	-0.000425376	0.0595532	-0.0652294	0.0421267	-0.042919	-0.164915	-0.0241718	0.00141628	0.0787838	0.0407102	-0.0137904	0.0326407	0.0295716	0.0198444	0.00279037	0.0854976	-0.155853	-0.135189	0.0526038	0.00157495	0.0714956
0.0833652	0.113932	0.0552016	0.057427	0.0349856	-0.0058172	0.0446539	0.0430721	0.0748006	0.0757896	-0.0295005	0.107963	-0.0151548	-0.121141	-0.0482173	0.026041	0.0280026	0.0549598	-0.0312174	-0.0150147	0.0710728	0.00450649	-0.0568229	-0.00540246	0.147637	-0.0942833	0.17077	0.0457622	-0.137917	0.0102172	0.0775405	-0.0131816	0.124547	0.063106	-0.157706	0.0251407	-0.0480767	0.0362735	-0.048585	0.159762	0.0288546	0.0823183	0.00573851	0.0120666	0.0676553	-0.199884	-0.0291333	-0.0154444	0.0728437	0.174001
-0.0653379	-0.0399119	-0.0693505	-0.0739345	-0.0400552	0.00573325	-0.0710918	-0.0629577	-0.101502	-0.0394683	-0.0549271	-0.00678891	0.122893	0.0782201	0.0131476	-0.0834328	-0.029555	-0.0182992	0.0886596	0.124123	-0.010792	-0.0493813	-0.00469927	-0.151164	-0.0994981	0.103741	-0.0947488	-0.0313684	0.28373	-0.00420338	-0.0665543	-0.0948584	-0.0823103	-0.0109906	0.095702	-0.0391997	-0.0273147	-0.0946748	-0.0373258	-0.0863272	0.0760508	-0.0422927	-0.0368958	-0.0167335	-0.0580918	0.246004	-0.0472095	0.00502778	-0.045553	-0.116683
0.0159095	0.00283826	0.0329482	0.0538787	0.00819278	-0.00632712	0.0309814	-0.0196502	0.00863516	0.00855318	0.0140197	-0.0385758	0.0053115	-0.0118049	-0.0373394	0.0729086	0.0200381	0.00466194	-0.0365158	-0.067996	-0.039007	0.0791473	-0.0622538	0.00705067	0.0262593	-0.00313616	0.00203093	0.0163493	-0.0517052	-0.00349024	0.0174871	-0.0477301	0.0112015	-0.0338865	-0.0257489	-0.00294701	0.0347938	0.00080232	0.0833859	-0.00936693	-0.0398456	0.0135843	0.0901519	0.0159607	-0.0188325	-0.0503228	-0.0533543	0.0970161	0.0113182	0.0378426
0.0106178	0.00889327	0.0102637	0.0147489	-0.000157985	0.00430481	0.0116199	-0.0103131	0.00964556	-0.00756484	-0.0115333	-0.0109197	-0.00697218	-0.0106976	-0.00946472	0.0050232	0.00195775	0.000576315	-0.0146236	-0.0228096	0.00386028	-0.00961121	-0.00562508	-0.0196061	0.0235584	-0.0189841	0.0037003	0.00411803	-0.0314325	-0.0112302	0.0205077	-0.0188445	0.00426799	0.00387889	-0.0285558	-0.0189257	0.00600019	-0.0145637	-0.00927989	-0.0038582	-0.0075523	0.01831	-0.00481699	-0.00199284	-0.00446998	-0.0134261	-0.019173	-0.0105624	0.023741	0.00446256
-0.0611502	-0.0539392	-0.0575893	-0.0597236	-0.0117893	0.00171466	-0.108937	0.132522	-0.0975236	-0.0783034	-0.000614165	-0.160119	-0.00608273	0.340064	0.276008	-0.039309	-0.0257384	-0.0156355	0.00122884	-0.00202254	-0.0510129	-0.0103286	-0.0997059	-0.0468818	-0.118322	0.239224	-0.108866	-0.0165365	0.137062	-9.34661e-05	-0.0934262	0.163002	-0.0896134	0.108547	0.118523	-0.0352216	0.0280289	-0.087863	0.00219373	-0.0761062	-0.0778983	-0.0817789	-0.0275834	-0.00199711	-0.151735	0.167612	0.112249	-0.0534372	-0.0505369	-0.104562
-0.0166468	-0.0104165	0.0180244	0.0336801	0.0246503	0.00680077	-0.0130654	-0.0720606	-0.0773565	0.0190476	-0.00192713	-0.0869905	-0.0166918	0.0273609	-0.0188294	-0.0373162	0.0258345	0.0268284	-0.0114103	-0.044136	-0.0471582	0.110806	-0.0903626	0.0610038	-0.0242345	0.016961	-0.0454558	0.0112196	-0.0334602	0.00531192	-0.0787753	-0.0326672	-0.0253788	-0.033443	0.0254371	-0.00163839	-0.0192948	-0.068103	0.0729956	7.39082e-05	-0.0158439	-0.0205572	0.0626161	0.00407235	-0.0594618	-0.0186304	0.00125181	-0.0244814	0.0200076	-0.0195048
-0.0205568	0.0102966	0.00597231	-0.00654778	-0.0172566	-0.00589701	-0.0142515	0.0219532	0.103621	-0.0495882	-0.0278503	0.0771782	0.371154	0.0219481	-0.0633929	0.0973119	-0.00892185	0.0279961	0.0808803	0.0760827	0.0631751	-0.0437869	-0.0210213	-0.206405	0.0425562	0.0238631	0.0343665	-0.0326621	0.109029	-0.0316082	-0.0215402	-0.131071	-0.00461484	-0.0334214	-0.0911313	-0.124658	-0.00376001	-0.00484733	-0.000226045	-0.107407	0.201204	0.0200379	-0.0211337	-0.00306091	-0.0111051	0.0703415	-0.206101	0.224059	-0.0494756	-0.0144141
0.0323279	0.0127054	0.0510385	0.0389479	0.00872593	0.0133177	0.0424069	0.0260187	0.0762254	0.00112318	0.054211	0.0411788	0.0700573	-0.0780049	-0.0682465	0.0808364	0.012464	-0.0215088	-0.0516561	-0.0674769	-0.00328304	0.0394535	0.0278262	-0.0582017	0.047502	-0.0827718	0.0559792	-0.00350517	-0.0758053	-0.011885	0.0546724	-0.0502458	0.025348	-0.0310289	-0.115141	-0.0225057	0.0524411	0.00559832	0.0842634	-0.0296389	0.0133478	0.0353356	0.0406105	0.00171288	0.0203339	-0.102332	-0.128471	0.115636	0.0216647	0.045263
-0.0495327	-0.0545651	-0.0381973	-0.0703994	-0.0239194	-0.00263152	-0.100976	-0.0753038	-0.0837503	-0.0620913	-0.0206075	-0.14264	0.196276	0.201035	0.0316653	0.00507498	-0.00966361	-0.0368817	0.122927	0.112423	-0.033126	0.0138869	-0.0875157	-0.138713	-0.0734606	0.199133	-0.113801	-0.0244869	0.224336	-0.0247889	-0.106098	-0.0329093	-0.113724	-0.0319076	0.14523	-0.0849874	-0.0181265	-0.111059	-0.00392488	-0.102856	0.00660227	-0.0748316	0.00966431	-0.0120426	-0.166484	0.274493	-0.0109991	0.238402	-0.0853678	-0.113312
0.00754446	0.0145202	0.0240776	0.0142197	-0.00151102	0.0143945	0.0124409	0.00430079	0.0259487	-0.00265198	0.00979745	0.0116164	0.0210505	-0.00811354	-0.0391429	0.036221	-0.00528194	-0.0168269	-0.0278513	-0.0256993	0.00775041	-0.00259809	0.032217	-0.0243376	0.0107838	-0.0526671	0.0243088	-0.00115128	-0.0193776	-0.00806673	0.0296238	0.00969028	0.00401559	0.0287217	-0.0358898	0.00644824	0.0225695	0.00486786	0.039489	-0.0067552	0.00372203	0.00217648	0.010613	-0.0146622	0.0144924	-0.0191068	-0.0222548	0.0364502	0.00389919	0.0174508
-0.0324799	-0.0390403	-0.0281104	-0.0369408	-0.00890452	0.00709284	-0.028804	-0.0563085	-0.197001	0.00993822	-0.00868108	-0.206782	-0.0691031	0.0969803	0.0887923	-0.165196	0.00723439	-0.0438089	-0.0178153	-0.00493068	-0.11544	-0.0083173	-0.0871726	0.242772	-0.101218	0.0856225	-0.11159	-0.00316392	0.0198784	0.000556963	-0.0098668	0.184706	-0.0946256	-0.0253854	0.222412	0.0525568	0.00441044	-0.131082	0.00594248	0.0488965	-0.104075	-0.0563706	-0.00852037	0.00784529	-0.139756	0.0446676	0.344997	-0.0844582	0.0606721	-0.0960054
-0.0937484	0.00326096	-0.0437516	-0.0390935	-0.00944108	-0.0143198	-0.0661112	-0.0327332	-0.00774052	-0.059748	-0.0578738	0.157477	0.0713555	-0.0916657	-0.0449276	-0.0258522	-0.0109649	-0.0224804	0.144174	0.194898	0.0692891	-0.0675419	0.0362462	-0.139998	-0.0619358	-0.0242253	-0.023915	-0.0443773	0.0483778	-0.0137599	-0.0615749	-0.144046	-0.0700679	-0.0627431	-0.082121	0.0134701	-0.0289875	0.031774	-0.039392	-0.0485947	0.208229	-0.0330223	-0.0485978	-0.0158446	0.169988	0.00414973	-0.125591	0.00767398	-0.0265575	-0.0835787
-0.0471823	0.0113081	-0.0346788	-0.00938213	-0.00860202	0.00820555	-0.0321594	-0.0320234	0.0220349	0.00350508	-0.0162696	0.0681019	-0.00407667	-0.0471291	-0.0241131	-0.00872681	0.00743737	0.000726807	0.064833	0.0821186	0.0385093	-0.0464378	0.0175395	-0.0329505	-0.0283068	-0.0257932	-0.00398095	-0.0154705	-0.0101218	0.00796358	-0.0181432	-0.0543266	-0.0354704	-0.0103672	-0.0617627	0.0200226	-0.0193933	0.0281931	-0.0300888	-0.00987484	0.0769274	-0.0220187	-0.0330178	-0.0128152	0.102839	-0.027869	-0.0261746	-0.0270812	0.00281678	-0.0410417
-0.0898541	-0.0919856	-0.109036	-0.151379	-0.0239861	-0.00628373	-0.186016	-0.125947	-0.279987	-0.0537764	-0.0500465	-0.262696	-0.105026	0.145287	0.178187	-0.185028	-0.0202627	-0.0787396	0.124969	0.184229	-0.0981924	0.00891278	-0.155324	0.139984	-0.199065	0.308419	-0.233594	-0.0301879	0.203896	0.00332647	-0.214128	0.0886771	-0.173237	-0.046252	0.375856	0.101141	-0.0399398	-0.155598	-0.0544591	0.0073151	-0.0947023	-0.098659	0.00807023	-0.00664314	-0.147616	0.235541	0.294955	-0.117757	-0.0505399	-0.202919
0.000191343	-0.00844591	0.00526241	-0.0027636	0.0263221	0.00166369	-0.00923259	-0.0192448	-0.00830505	-0.00888483	0.000983741	0.00833937	-0.0285569	-0.0450728	-0.0160616	-0.011371	-0.0137643	-0.0192422	-0.00946146	-0.00757216	-0.00823541	0.0232517	0.000911621	0.0143394	-0.0142917	-0.014958	-0.0138451	0.0212172	-0.0547715	0.0072193	-0.0122972	-0.0177191	0.00260573	-0.00646917	-0.0469469	0.00473645	0.00276288	0.0243958	0.0149376	0.00635008	0.00102376	-0.0029793	0.0248255	-0.00718319	0.0162826	-0.0601049	-0.00622061	-0.0101132	0.0033213	-0.0160979
0.0131572	0.0624501	0.0599937	0.0831696	0.00276397	-0.00715469	0.133275	0.0860693	0.162238	-0.00209303	0.0115087	0.201697	0.0743674	-0.134117	-0.147998	0.116131	0.00211551	0.0184467	-0.0824085	-0.103761	0.0587692	0.0204796	0.0615316	-0.0791385	0.125261	-0.189345	0.162204	0.00210892	-0.148926	-0.0228988	0.102391	-0.080442	0.103291	-0.0751678	-0.244259	-0.0737559	-0.0060376	0.131225	0.0830966	-0.0371375	0.0663748	0.0418831	0.0166237	-0.00941865	0.140837	-0.216237	-0.205604	0.120751	0.00418719	0.111099
0.0403822	0.0348175	0.0270697	0.0274185	0.00761457	9.02526e-05	0.00364038	-0.0491094	-0.0899104	0.0502076	-0.0296989	-0.0228876	-0.0603177	-0.0503969	-0.00692627	-0.0740243	0.00162503	0.00575651	0.0322142	0.0732128	0.00269987	-0.0161045	-0.0670287	0.0627529	-0.0185623	0.00788968	-0.015825	0.0141254	-0.0157642	0.0235318	0.0273824	-0.0148481	-0.0201785	0.0233231	0.0164138	0.0699145	-0.0114622	-0.0149696	-0.0403827	0.108499	-0.059449	0.023932	0.00998165	-0.00334187	-0.0290704	-0.043029	0.0687681	-0.0819838	0.0573155	0.00661251
0.0447516	0.032281	0.00878165	0.015646	0.00102977	0.00549829	0.0207792	0.0773448	0.107713	-0.00760234	-0.00671372	0.187888	0.073312	-0.0265219	-0.0560279	0.120833	0.0138297	0.0493053	-0.0124645	-0.00676731	0.0916983	-0.00600466	-0.00385987	-0.159368	0.073611	-0.0633547	0.0759473	0.0112598	-0.0716381	0.0206266	0.0265353	-0.0993086	0.0328405	0.0740047	-0.229602	-0.0905096	-0.0206762	0.107047	-0.0148732	-0.0467408	0.0716692	0.0365065	-0.000155382	0.0120922	0.0777325	-0.0925253	-0.214378	0.0773461	-0.0200703	0.0670957
0.0936223	0.0838843	0.105752	0.0988607	0.036321	0.000314757	0.139902	0.0977926	0.155883	0.058298	0.0211686	0.170556	0.00659098	-0.174604	-0.137722	0.101088	0.0315926	0.0428896	-0.099879	-0.117507	0.0826567	0.0402705	0.0411901	-0.0469254	0.133473	-0.199193	0.168553	0.0412957	-0.219357	0.0363473	0.143808	-0.0806235	0.129253	0.0444369	-0.275721	-0.03699	0.00369784	0.149668	0.0286581	0.0603678	-0.000626184	0.10997	0.0297921	0.0160928	0.0751264	-0.290042	-0.164351	0.0304551	0.0625329	0.161735
0.017921	0.00988387	-0.0202148	-0.0202093	0.00238665	0.00843894	-0.0317825	0.0975157	0.0193167	-0.047743	-0.0232029	0.0296994	0.122731	0.168703	0.0996194	0.0688045	-0.0073717	0.0119782	0.0169992	0.0183823	0.0257008	-0.00463314	-0.120668	-0.176329	-0.00639222	0.179586	-0.0152855	-0.00808325	0.074328	0.0117234	-0.026257	-0.019601	-0.051988	0.0906002	-0.0701976	-0.0977733	-0.00596673	-0.0262196	-0.0116727	-0.0781191	0.000332268	-0.0241306	-0.0237457	0.00625478	-0.0935683	0.071884	-0.116133	0.133392	-0.0466587	-0.00320388
0.27248	0.0128843	0.0155122	0.031219	0.0251923	0.00336943	0.0531315	-0.0286808	0.0039044	0.0785076	-0.00517088	-0.0720983	0.0180339	0.0952051	-0.00154536	0.0298468	0.0106579	0.0196457	-0.0783833	-0.117407	0.0892452	0.0177781	-0.137088	-0.0721819	0.1248	0.0336708	0.0702957	0.0361937	-0.0124314	0.0175843	0.115091	-0.0247928	0.059294	0.384731	-0.0546487	-0.0388754	-0.00513475	-0.0589605	-0.017679	0.039296	-0.0673822	0.130001	0.0182266	0.00652092	-0.163538	0.0203792	-0.0400465	0.0128613	0.0374813	0.163335
0.0391624	0.0409142	0.00204292	0.00966936	-0.0103135	0.0118749	0.0182753	0.1121	0.128976	-0.0252619	0.00196845	0.192933	0.152711	0.00893811	-0.0505962	0.150109	0.0098229	0.0468026	6.06122e-05	0.000805368	0.121033	-0.0205477	-0.010236	-0.210099	0.0883535	-0.0154276	0.0747808	-0.0112746	-0.0297165	0.00310719	0.045404	-0.123234	0.0387345	0.0528803	-0.209585	-0.107508	-0.00820991	0.128542	-0.0137721	-0.0685733	0.0825061	0.0375016	-0.002314	0.00428724	0.0427396	-0.0448877	-0.239819	0.157063	-0.047241	0.0672686
0.0487402	0.0310483	0.0584411	0.0599368	0.0420182	0.00978961	0.0774773	0.0830877	0.0623389	0.0187562	0.010063	0.0240358	0.102478	0.0598064	0.00679135	0.0566519	0.0118664	0.0443475	-0.0504448	-0.0710162	-0.0048369	-0.012205	-0.0286829	-0.114103	0.0941874	0.0071742	0.057764	0.0218842	-0.04237	0.022248	0.0869754	0.00806014	0.0488755	0.055528	-0.118273	-0.107698	0.00573971	-0.00473655	-0.00545167	-0.0263134	-0.018031	0.0364342	-0.0102045	0.00458909	-0.0736736	-0.105394	-0.0885657	0.0969709	0.0127028	0.0933066
0.134981	0.122872	0.142276	0.135283	0.034402	-0.000851204	0.181314	0.114481	0.160687	0.0750354	0.0274825	0.0872751	0.0278556	-0.123449	-0.0845222	0.116549	0.016272	0.0751986	-0.128894	-0.174206	0.0320333	0.0395621	-0.0281528	-0.0354172	0.226045	-0.167905	0.189251	0.0433457	-0.203957	-0.00653204	0.172343	0.0166423	0.155895	0.0263973	-0.206266	-0.0685509	0.0157373	0.0929554	0.0384926	0.0601253	-0.00403832	0.116245	0.0449567	0.0300882	0.0184792	-0.240668	-0.152452	0.0700428	0.0661425	0.217779
0.0479869	0.0252455	0.036661	0.0301153	0.0235949	0.0130888	0.0458125	0.00337542	-0.00520176	0.0331294	0.0153053	-0.0244251	0.00257679	0.00912643	-0.00451589	-0.000200958	0.0284933	0.0264421	-0.0128343	-0.0465682	-0.0132496	0.0287571	-0.0479439	0.0135939	0.0269375	-0.0197794	0.0180891	0.0237474	-0.0467207	0.0101177	0.0419671	0.0168209	0.011551	0.0242437	-0.0274436	-0.0302979	-0.00109577	-0.0208174	0.0301038	0.0251878	-0.0295482	0.0311133	0.0227292	0.00920179	-0.044619	-0.0547431	0.00649813	0.00430233	0.0315176	0.0472315
0.197699	-0.0733018	-0.0747925	-0.0715196	0.00323397	-0.00768733	-0.110979	-0.102765	-0.160913	0.00381401	-0.0317264	-0.169661	-0.00584197	0.106854	0.0711331	-0.0733188	-0.00750163	-0.0269696	0.0575193	0.0500401	0.0543242	-0.0117559	-0.161038	0.0115641	-0.0206129	0.137068	-0.119048	-0.00173698	0.117164	-0.00848039	-0.0889526	-0.0220136	-0.093024	0.112671	0.11616	0.00141182	-0.0292616	-0.150126	-0.0637216	-0.00537056	-0.0579303	0.102393	-0.00827397	0.0106376	-0.1574	0.189136	0.0699667	-0.0385722	-0.0254785	-0.0582409
-0.0775298	-0.0346187	-0.00330291	-0.0101452	-0.00289503	0.000959685	-0.0521727	-0.0282067	0.0642651	-0.0477082	0.0601591	-0.0807685	-0.105732	-0.0152515	-0.00902705	0.0665188	0.014429	0.00628558	-0.0745686	-0.0757824	-0.0498119	0.0273506	0.00926212	-0.018089	-0.0405403	-0.0153142	-0.0333744	0.000438316	-0.0840599	-0.00755713	-0.0615976	-0.0878125	-0.00769576	0.00293624	-0.130854	-0.0350193	0.0341756	-0.0428673	0.00799628	-0.0596045	-0.0197915	-0.048051	0.0118189	-0.00492198	0.0420385	-0.111629	-0.0770033	-0.0373471	-0.056731	-0.0327615
0.00412862	0.0612327	-0.000437621	-0.00558287	0.0356165	0.00569759	-0.0303879	-0.011515	-0.046494	0.0286805	-0.0253953	-0.0359082	-0.0381996	-0.025321	0.0374626	-0.0414746	0.0395404	0.0226318	0.0070785	0.028341	-0.0380728	0.010872	-0.0897482	0.0635136	0.00288049	0.0267857	-0.00232053	0.0356085	-0.0376031	-0.00031312	-0.0234117	0.0349307	0.00312428	0.00531963	0.01643	0.0382301	-0.0204044	-0.0470557	-0.0171864	0.107383	-0.0214833	0.011864	0.010907	0.0105263	-0.0133638	-0.0247458	0.0762657	-0.0418707	0.0318874	0.026988
-0.0304413	-0.00460922	0.0219696	0.0363764	-0.0189436	-0.00592527	0.0280469	-0.0337383	-0.114035	0.0348058	-0.0213695	-0.125004	-0.0943735	-0.0438607	0.00084339	-0.109853	0.0123615	-0.0173191	-0.0473076	-0.030511	-0.0748786	-0.00695791	-0.0608741	0.294217	-0.0353084	-0.0407984	-0.0424616	-0.0162247	-0.053214	0.0022398	0.0294354	0.121436	-0.000694157	-0.0708775	0.138623	0.0430455	0.0100918	-0.0424046	0.0136884	0.0923981	-0.0777032	-0.0241514	-0.0227208	-0.00458813	-0.0473836	-0.0595809	0.262667	-0.10546	0.0885695	-0.0140665
0.0435715	0.0591662	0.0386863	0.0657004	0.00634377	-0.0121062	0.0787208	-0.00582659	0.0400856	0.0404354	-0.00361426	-0.0104511	0.0133437	-0.0400654	-0.0650013	0.0382718	0.00792507	0.0369586	-0.0499008	-0.0718084	-0.00317743	0.0219045	-0.0323424	-0.00799969	0.0744134	-0.0535555	0.0590709	0.00732627	-0.0655424	-0.0107541	0.0805004	-0.0350733	0.0609171	-0.00742652	-0.0532893	-0.0190391	-0.00142842	0.0134362	0.0235751	0.0242738	-0.0246579	0.0427753	0.0303033	0.00838465	-0.0210642	-0.0667998	-0.0735415	0.0406757	0.0367944	0.0799992
-0.135223	-0.107438	-0.117347	-0.126138	-0.0373557	-0.00676175	-0.197259	-0.145887	-0.292572	-0.0645094	-0.0358708	-0.256814	-0.147221	0.11974	0.194916	-0.200699	-0.0322284	-0.0769369	0.150637	0.219014	-0.108075	-0.0123217	-0.116763	0.132797	-0.258968	0.243363	-0.238912	-0.0374786	0.206986	0.00818224	-0.216843	0.0862969	-0.170256	-0.032728	0.34459	0.142179	-0.0260216	-0.153908	-0.0581575	0.0113806	-0.107984	-0.142505	-0.0162073	-0.0239053	-0.0963745	0.247074	0.306769	-0.170369	-0.0572985	-0.23835
0.0368588	0.0530931	0.0268474	0.0335558	-0.000587568	-0.000256683	0.0619187	0.0431098	0.149488	0.00443604	-0.003385	0.235815	0.0543587	-0.135239	-0.121924	0.0987544	-0.00629083	0.0343307	-0.0364456	-0.0478798	0.081246	-0.0134047	0.0872285	-0.109375	0.0936703	-0.166386	0.125659	-0.00536807	-0.104363	-0.0127063	0.0830613	-0.113865	0.0667734	-0.0111587	-0.199175	-0.0281269	0.00742794	0.111251	0.0192158	-0.0123491	0.127458	0.0695951	-0.0044123	-0.00931896	0.16095	-0.14757	-0.201999	0.0638592	-0.00123849	0.0802177
0.103052	0.152332	0.141042	0.145383	0.0325224	0.00828109	0.22483	0.0894034	0.206881	0.0888797	0.0164783	0.114121	0.0479336	-0.113859	-0.0998698	0.130718	0.0395723	0.0872518	-0.101792	-0.160967	0.0761214	0.00934424	3.34267e-05	-0.0740457	0.199793	-0.181817	0.228195	0.0284594	-0.183744	-0.0108644	0.227705	-0.0529473	0.26691	0.0046693	-0.236378	-0.0694317	0.00978371	0.0752065	0.0284603	0.0569066	0.0176316	0.107647	0.0140713	0.0198398	0.0512927	-0.206586	-0.180151	0.0758364	0.0776245	0.233594
0.021498	0.0201607	0.043951	0.0451526	0.00550855	-0.0191396	0.0311076	-0.00683114	-0.0322587	0.0413391	-0.00459315	-0.101192	-0.0689432	-0.0293725	-0.00759674	-0.0428336	0.0224946	-0.0191627	-0.0432868	-0.0738136	-0.0526797	0.0206953	-0.052591	0.152162	0.0242649	-0.030424	-0.0126708	-0.0019188	-0.0508626	-0.0312137	0.0172317	0.081625	0.0250431	-0.0528797	0.0532776	0.0194173	0.0277897	-0.0237206	0.0439578	0.065638	-0.0530059	0.0213106	0.0200395	0.00669838	-0.0420099	-0.0530761	0.0998599	-0.0283877	0.0546074	0.017675
0.0304536	0.0156395	0.0400461	0.083934	0.0229454	-0.00736994	0.214062	-0.0243857	-0.0229402	0.0572715	-0.000501871	-0.0278633	0.0187425	0.0339406	-0.0546073	-0.00515435	0.000539356	-0.0130653	-0.0413848	-0.0480914	-0.0391499	0.00155611	-0.0168663	0.00502472	0.0292302	-0.0521469	0.0327145	0.0116121	-0.00279716	-0.0165897	0.151055	0.0546055	0.027773	-0.0165639	-0.00635148	-0.0217148	-0.00103164	-0.0173217	0.0751563	-0.00371161	-0.0227362	0.00966055	0.00555033	0.0107666	-0.0659639	-0.043588	0.0353584	0.0315879	0.0907935	0.0596197
-0.00874136	0.0164579	0.0259962	0.021611	0.00635948	0.00399913	0.052922	-0.0480953	-0.0732821	0.009143	0.00499493	-0.0992199	-0.00587903	-0.0121259	0.0272029	-0.0593197	0.0271377	0.0166486	-0.0226243	-0.0400423	-0.0582239	0.0604973	-0.0822985	0.0841487	-0.0201588	0.0221003	-0.0412567	0.00841034	-0.0289826	-0.00556464	0.0408063	-0.0164431	0.00791056	-0.0889708	0.0534421	-0.0162954	0.0012822	-0.0605511	0.0101312	0.0162184	-0.0402382	-0.0283415	0.0554007	0.00651041	-0.0730297	-0.0146673	0.0750327	0.0272444	0.0469676	-0.00244901
0.0436531	0.0590867	-0.0034098	-0.0127154	-0.00862947	-0.00332602	0.0126584	0.0335054	0.0670334	-0.0440019	-0.0375051	0.229453	0.174144	0.0102421	-0.0702038	0.072671	-0.00675362	0.0225248	0.0505326	0.0853101	0.0654275	-0.0371025	-0.00752852	-0.210894	0.0608388	0.0512088	0.0559997	-0.0171741	0.0758022	0.010815	0.0347124	-0.134954	0.00145868	0.0188668	-0.14324	-0.0711315	-0.031504	0.0590487	-0.00126674	-0.0464429	0.112619	0.0437662	-0.0179019	0.0180055	0.0084857	-0.0337608	-0.187633	0.160876	-0.0176618	0.0286234
0.00421754	-0.0240188	0.00709855	0.00826093	-0.00222494	0.0118403	-0.00227664	-0.0156594	0.00979006	0.00360316	0.00738289	0.0110233	-0.0117392	-0.0312095	-0.0142839	0.013197	-0.0115272	-0.00937035	-0.00859932	-0.0169703	0.0130911	0.00767993	0.0289368	-0.0175345	-0.0381613	-0.0381519	-0.00466501	-0.0109635	-0.03647	0.0186918	-0.00694261	-0.022446	0.0203993	0.0188422	-0.0529769	-0.0267203	-0.000716261	0.0159431	-0.00146667	0.00650195	0.00914545	0.0130017	0.00376242	0.0202079	0.0231969	-0.0344437	-0.0579524	-0.00330184	0.000845677	-0.0173588
-0.0286544	0.0445517	-0.000397736	0.00963909	0.000550006	-0.00908783	0.0150464	0.0304063	0.122693	-0.0079418	-0.0062017	0.261946	-0.000777068	-0.150225	-0.0993289	0.0686657	0.0052664	0.0217087	-0.0070052	-0.00758099	0.0779283	-0.034358	0.112322	-0.10625	0.0469035	-0.15711	0.0813077	-0.0140129	-0.11636	0.00329484	0.0321871	-0.127015	0.028751	-0.0199547	-0.227601	-0.0208824	-0.0111943	0.119364	-0.00598037	-0.0176577	0.1344	0.0193702	-0.0253448	-0.00592066	0.253508	-0.189155	-0.190132	-0.00534225	-0.00439194	0.0219431
0.0303547	0.0715163	0.00628062	0.00909255	0.0147638	0.00089861	0.0132752	-0.0206473	-0.0294999	0.08135	-0.0257254	-0.000911362	-0.0685774	-0.0925644	-0.000712045	-0.0662544	0.0293751	0.0100763	0.00323922	0.0191429	-0.00512599	-0.0181741	-0.0963806	0.0929667	0.0189021	-0.0397487	0.0430345	0.026454	-0.068254	0.00354674	0.0502072	0.0157787	0.0434302	0.00907501	-0.0269486	0.0583431	-0.0226115	-0.00935374	-0.0234036	0.173811	-0.0242177	0.0367352	0.00755827	0.00964485	0.0202196	-0.0924464	0.0795959	-0.0960801	0.0530561	0.0766406
0.081067	0.0953007	0.126161	0.12856	0.0265513	-0.0111969	0.193527	0.226427	0.255807	0.0485376	-0.00202843	0.345243	0.0240646	-0.244163	-0.152247	0.136987	-0.0047033	0.0427374	-0.0970339	-0.115015	0.0964136	-0.0197083	0.085844	-0.0761656	0.220054	-0.279486	0.258406	0.0252763	-0.296499	0.0179178	0.217765	-0.0389303	0.18514	-0.0496172	-0.393521	-0.0359221	0.0164053	0.296571	0.0293546	0.0318687	0.0566927	0.133504	-0.00489502	0.00851094	0.188096	-0.416317	-0.218068	0.061296	0.0469322	0.21977
0.157768	0.0169308	0.019587	0.0164724	0.00535894	-0.00166645	0.0493771	0.0258272	0.0492751	0.0352467	-0.00517905	0.0287217	0.0296197	-0.060414	-0.0538442	0.0613091	-0.0133916	0.012368	-0.00958083	-0.0474444	0.100406	-0.0124294	-0.0516798	-0.0604152	0.115601	-0.0618231	0.0696006	0.0017077	-0.056349	0.00455115	0.0600027	-0.0564715	0.0316475	0.054459	-0.102491	-0.0210356	-0.0146948	0.0107469	-0.0247045	0.0192295	-0.000353611	0.20456	-0.000528292	0.0117393	-0.0216915	-0.0317255	-0.0972341	0.0179309	0.0394815	0.0689854
0.169855	0.130703	0.0964328	0.119886	0.0432371	0.00737748	0.179377	0.136248	0.292346	0.0612606	-0.00547101	0.214592	0.0957113	-0.143161	-0.132447	0.186778	0.0153108	0.0847839	-0.104176	-0.150912	0.151259	-0.00750844	-0.01898	-0.136025	0.361338	-0.198113	0.332915	0.0401535	-0.198462	-0.00944986	0.204365	-0.0707055	0.238336	0.0783071	-0.309819	-0.0719298	-0.0334947	0.130272	-0.0196738	0.0507749	0.0726399	0.175273	-0.00374585	0.00602489	0.0766302	-0.259436	-0.240029	0.121645	0.0392175	0.323279
0.0353679	0.0377923	0.0603092	0.0702992	0.00952147	-5.98396e-05	0.0539128	-0.0221889	-0.0199873	0.0569286	0.0041071	-0.0512104	0.00169593	0.00612428	-0.0399976	-0.0168217	0.0183547	0.0219476	-0.0413047	-0.0530959	0.00678441	0.0249406	-0.0535408	0.0191337	0.0433326	-0.0434983	0.0370886	0.0150686	-0.0469775	0.010646	0.0522988	-0.0272365	0.037459	0.0345115	-0.0503377	-0.00965315	-0.00380277	-0.0122133	0.0181468	0.0466506	-0.0316539	0.0356998	0.0121378	0.00586779	-0.048927	-0.0583081	0.00178112	-0.0329141	0.0649903	0.045827
-0.085171	-0.0623595	-0.0908824	-0.0809466	-0.0413553	-0.00315479	-0.128825	-0.156622	-0.313118	0.0245335	-0.0662556	-0.250176	-0.22891	-0.0390008	0.123199	-0.285752	0.00265504	-0.0707168	0.0764761	0.158607	-0.106626	-0.00874289	-0.150732	0.495551	-0.228065	0.0923226	-0.197925	-0.0259804	0.0211139	0.00707519	-0.130547	0.187583	-0.131132	-0.088954	0.363876	0.204076	-0.0363234	-0.129481	-0.0733525	0.157262	-0.137474	-0.0902792	-0.0185901	-0.00887157	-0.0977167	0.0746788	0.530838	-0.277917	0.0654257	-0.181334
-0.10196	-0.0352944	-0.0813282	-0.098899	-0.0302987	-0.00372666	-0.121412	-0.112563	-0.191201	-0.0816953	-0.0574219	-0.0274282	0.00318235	0.0557142	0.0693335	-0.156923	-0.0231669	-0.0512511	0.180521	0.293248	-0.0370234	-0.0409085	-0.0689725	-0.0321507	-0.137305	0.197853	-0.138727	-0.048302	0.199962	-0.000274901	-0.132472	-0.0351726	-0.116934	-0.0741413	0.133781	0.0840868	-0.0385797	-0.0435208	-0.0358868	-0.0178401	0.0278686	-0.111175	-0.0297718	-0.010762	-0.0123989	0.13813	0.0991289	-0.0403469	-0.0504785	-0.159909
-0.0343783	0.0700249	0.0527497	0.0570702	0.0026061	0.00397141	0.13774	0.0836383	0.263181	-0.0251842	-0.00715844	0.431969	0.0213119	-0.264851	-0.230154	0.111104	-0.0114581	0.0403077	-0.0711735	-0.0905069	0.0866457	-0.0588721	0.314269	-0.128563	0.104639	-0.319401	0.191262	-0.0060937	-0.224871	-0.0107767	0.147751	-0.147631	0.111762	-0.087247	-0.413291	-0.0802415	-0.00903574	0.226438	-0.0094263	-0.0431489	0.205992	0.0469577	-0.0473978	-0.0214171	0.361819	-0.36431	-0.286461	0.0364638	-0.00932966	0.112273
-0.00262287	0.0114996	0.0114349	0.0106308	-0.00548097	0.00370013	0.0136045	-0.00305203	0.00224395	0.010032	0.00270937	-0.0135949	-0.00142178	-0.00191945	-0.00341379	0.00350182	-0.00451557	-0.00994713	-0.00945925	-0.0240192	-0.00777497	-0.00639801	0.00374498	-0.00269778	0.00395261	-0.0175869	0.00130587	0.00675862	-0.0190888	-0.00398867	0.0265615	0.00200679	0.0121302	0.0145417	-0.0193264	-0.02006	0.00144487	-0.0199973	0.0061878	0.00628818	-0.00952024	-0.0054965	0.00475531	-0.0106206	-0.00608024	-0.0147369	-0.0102416	-0.00460926	0.0165902	0.00497542
0.0834824	0.0876566	0.0553173	0.0561505	0.0295239	-0.00134698	0.0755396	0.00766054	0.016553	0.0672634	0.000434366	-0.0105607	-0.0359224	-0.0691464	-0.0353863	0.0115038	0.00529353	0.0529285	-0.0250188	-0.0384961	0.0224876	-0.0128765	-0.0899359	0.0369849	0.0762905	-0.0636394	0.0674192	0.0322909	-0.0653153	0.00878402	0.0885303	-0.00954225	0.0980513	0.014071	-0.0669098	0.0342464	-0.000987764	0.00649944	0.000958685	0.123789	-0.028525	0.0792757	0.00121092	-0.00140192	-0.0248673	-0.0765513	-0.0297643	-0.0263679	0.0512585	0.0915814
-0.140325	-0.100969	-0.123944	-0.1474	-0.0349206	-0.000578913	-0.209953	-0.154962	-0.288376	-0.0792336	-0.0723705	-0.133903	-0.0136353	0.109499	0.11236	-0.196361	-0.0272539	-0.0640538	0.238904	0.35911	-0.0648018	-0.0381016	-0.0955538	-0.0120862	-0.22095	0.254412	-0.233574	-0.0468409	0.342057	-0.00698602	-0.224726	-0.0231387	-0.167993	-0.080734	0.290935	0.0986736	-0.0430943	-0.112217	-0.047822	-0.024703	-7.81919e-05	-0.154157	-0.0180965	-0.024531	-0.0728245	0.311068	0.155743	-0.0713616	-0.0997245	-0.228001
0.0532862	0.0347581	0.0494148	0.0477527	-0.00185667	-0.0127174	0.0570142	0.00975075	0.0145603	0.0237152	-0.00569514	-0.00402353	-0.00135805	-0.0260077	-0.022531	0.0231974	0.0442659	0.0226186	-0.0374574	-0.0421516	0.026441	-0.00232103	0.00897333	-0.0229407	0.0554332	-0.0524795	0.0354717	0.0153814	-0.0681291	0.0123245	0.0577884	-0.00928237	0.0342812	0.0373118	-0.0617508	-0.00467036	0.00891957	0.00420897	0.0148987	0.0125844	-0.0150265	0.0401382	0.00641785	0.0355325	-0.0107959	-0.0612807	-0.0361412	0.0136845	0.0341311	0.05577
0.0541793	0.0386045	0.0505548	0.046537	0.0270999	0.0016114	0.073865	0.0138594	0.00824221	0.0332591	0.0276683	-0.0215067	0.0102313	-0.0224475	-0.00882751	0.0049793	0.0279483	0.0263715	-0.0361108	-0.0542219	-0.0186921	0.0422599	-0.0421627	-0.0306994	0.0506479	-0.0117494	0.0249476	0.0317606	-0.0402352	-0.00329545	0.0629697	-0.0191715	0.0324749	-0.00678706	-0.0555524	-0.0361536	0.00689356	-0.00235439	0.0172963	0.00562557	-0.0231326	0.0379975	0.0448402	0.0271235	-0.0467073	-0.0633878	-0.0394521	0.049712	0.0389816	0.0628112
-0.158988	-0.144727	-0.157554	-0.17671	-0.0450143	-0.00299803	-0.246142	-0.151828	-0.332452	-0.0854956	-0.0511634	-0.371957	-0.147724	0.140494	0.204498	-0.251445	-0.044003	-0.0839411	0.0925027	0.160807	-0.144715	-0.00239859	-0.149386	0.282174	-0.310423	0.221765	-0.288315	-0.0267125	0.233845	-0.0275357	-0.262828	0.192418	-0.202487	-0.0839061	0.609485	0.13161	-0.0322634	-0.203462	-0.0969658	0.00360171	-0.123458	-0.194463	-0.01732	-0.0156738	-0.175294	0.434876	0.406613	-0.213241	-0.0573289	-0.278638
0.0135296	0.00961564	0.020173	0.0446861	-0.00131157	-0.012985	0.0239909	-0.0150741	-0.00353796	-0.00622271	-0.00996759	-0.0390954	-0.0248545	0.0221368	-0.0216185	0.006776	0.0178658	0.0176952	-0.0109925	-0.0361543	-0.0289701	0.033153	-0.0574502	0.0231455	0.0433529	0.00244467	-0.0125735	-0.000992512	-0.0444707	-0.00776937	-0.0246714	-0.0286978	0.0162504	-0.0225187	-0.0145794	0.0284583	-0.00845377	-0.0163444	0.0128888	-0.00307089	-0.0249233	0.0116448	0.0102928	0.0187712	-0.00444619	-0.0467477	-0.0116977	-0.00783756	-0.000952616	0.0387946
-0.0338321	-0.0058803	-0.0141816	-0.0279068	-0.0075418	-0.00921088	-0.0514301	-0.0407241	-0.0117886	-0.0226117	-0.0328504	0.111251	0.0953746	-0.0633069	-0.0629397	-0.0283574	-0.0163319	-0.0100292	0.0829433	0.100653	0.0466754	-0.0381763	0.0550208	-0.121449	-0.0359067	-0.0376298	-0.0099134	-0.0273557	0.0482506	-0.0188956	-0.0564348	-0.0984879	-0.0409878	-0.0327295	-0.0579253	-0.00165594	-0.021574	-0.0236155	-0.0228729	-0.0399186	0.202787	-0.00607676	-0.0246199	0.00381191	0.10223	0.0105501	-0.11304	0.0304414	-0.0149534	-0.0396928
0.0120079	-0.00145101	0.0310597	0.037024	0.0331144	0.0171817	0.00664687	0.0371647	0.0442229	-0.00488675	0.0293548	0.0206354	0.00967085	-0.029957	0.00423807	0.0573314	0.0240496	0.00908432	-0.0248018	-0.0197273	-0.00760387	0.00696713	0.00489975	-0.0450966	0.00894659	-0.0253585	0.00646891	0.0219192	-0.0435632	-0.00553497	0.00408583	-0.0313595	0.0297867	0.00342889	-0.0713995	-0.0169612	0.0267396	-0.00112463	0.0102093	-0.00287172	0.0161364	0.000895779	0.022887	-0.0171172	0.0166874	-0.0491234	-0.0833545	0.0281801	0.00169736	0.0137531
0.031153	0.0287134	0.00513284	0.00975423	-0.00656991	0.00211588	-0.0146929	-0.0313059	-0.0451111	0.0508635	-0.0375832	0.0427098	-0.10015	-0.124325	-0.0380697	-0.0537714	-0.0048773	-0.00572307	0.026669	0.0803971	0.0243073	-0.0333072	-0.0418888	0.048197	-0.0121647	-0.0422546	0.0240172	0.00212426	-0.0569652	0.0172792	0.0242514	-0.0389713	-0.00305577	0.0273351	-0.0154491	0.118135	-0.0353616	0.0400826	-0.0587552	0.122044	-0.0360105	0.0430689	-0.00532723	0.00988906	0.0527363	-0.0677225	0.0377907	-0.100049	0.0442812	0.0133485
0.00215367	0.00254882	0.0178086	0.00409929	0.00623465	0.0232813	-0.0024799	0.00349648	0.0196288	0.0233633	0.0148868	0.0258463	-0.0397918	-0.0649837	-0.0182721	0.00675232	0.0119111	0.00880193	-0.0202107	-0.0206701	0.0068431	0.00142881	0.0229598	0.0268956	-0.012157	-0.0488477	0.0210474	0.0144529	-0.0511445	0.0332702	0.0200282	-0.00827003	0.0222836	0.0371162	-0.0566787	-0.00630379	0.00900782	0.00336747	-0.00157427	0.0469287	-0.0221748	0.0108096	0.0106678	0.000781326	0.0119413	-0.0775284	0.00639463	-0.0331874	0.00752561	0.00799911
0.104856	0.0961595	0.127633	0.139544	0.030836	0.00365856	0.195214	0.204054	0.266888	0.0554415	-0.00302112	0.260351	0.0953756	-0.126057	-0.1278	0.172302	0.0117401	0.0816089	-0.116021	-0.16859	0.109463	-0.0349986	0.029693	-0.154108	0.23758	-0.212365	0.233891	0.0243164	-0.207873	0.0137687	0.215195	-0.0697423	0.170225	0.0313523	-0.346488	-0.0619865	0.00904117	0.22696	0.00238677	0.012831	0.0500216	0.138665	-0.0215261	0.002413	0.0665454	-0.290863	-0.274477	0.113595	0.03667	0.234048
-0.0996973	-0.0834274	-0.112683	-0.11344	-0.032477	-0.000956277	-0.144651	-0.132264	-0.254846	-0.00146593	-0.051346	-0.239166	-0.246359	-0.0748835	0.121393	-0.244065	0.00123425	-0.0897989	0.0253235	0.0569348	-0.1184	0.0198142	-0.125766	0.566106	-0.201354	0.0265903	-0.16359	-0.000674799	-0.0424612	-0.0164692	-0.150912	0.233321	-0.12949	-0.0754648	0.403582	0.222327	-0.0351768	-0.13781	-0.0675997	0.112915	-0.129819	-0.0979685	0.0112639	0.0081939	-0.0687029	0.0731076	0.517804	-0.270711	0.0606265	-0.158708
0.0985656	0.0727325	0.0289964	0.0539081	-0.0119718	0.0134992	0.077931	0.0662358	0.169361	0.0336239	-0.00321162	0.155711	0.0341303	-0.12123	-0.0810623	0.159659	-0.00369837	0.0341384	-0.0413144	-0.0665858	0.168652	-0.0187168	-0.0214582	-0.0927997	0.17976	-0.138402	0.163024	0.000436886	-0.094257	0.00451352	0.091273	-0.0962697	0.11582	0.0326625	-0.174981	-0.0387336	-0.0312818	0.115804	-0.0329384	0.0171595	0.0405556	0.125837	-0.0194216	-0.0233263	0.0726666	-0.116086	-0.180748	0.0626334	0.00991029	0.14437
-0.0235613	0.00846078	0.0198362	0.0138971	-0.0260676	0.0102206	0.0367078	0.0121919	-0.0559491	0.0360256	-0.0214612	-0.0939726	-0.0703379	-0.0812539	0.0696512	-0.0743048	0.027106	0.028093	-0.0424286	-0.0476239	-0.0750271	0.00116666	-0.0274636	0.270753	-0.05727	-0.0336137	-0.0364313	-0.0132321	-0.0803528	0.00545191	0.0225444	0.165195	0.0207572	-0.0439532	0.127971	0.0479427	0.0170363	-0.0433672	-0.0401855	0.0600619	-0.0614314	-0.0360727	-0.00425158	-0.00156369	-0.0431312	-0.0168235	0.21465	-0.116595	0.0524684	-0.015273
0.0885688	0.090941	0.130668	0.144287	0.0138831	0.00734579	0.101382	0.0279513	0.0617486	0.0850605	0.0183049	0.015067	0.0151798	-0.0467511	-0.0626899	0.0594709	0.00169748	0.0731351	-0.0451971	-0.0643509	0.0418445	0.000748524	-0.0314833	-0.0355879	0.108555	-0.0853829	0.0979564	0.0188532	-0.0741881	0.0664624	0.11458	-0.0273551	0.0917522	0.0531164	-0.125395	-0.0148988	0.0156807	0.015281	-0.00787055	0.0688396	-0.00402735	0.074759	0.00630941	0.00618379	-0.0134041	-0.111842	-0.0948682	0.0311806	0.0624174	0.126118
-0.0185469	-0.0554136	-0.0328857	-0.0449553	-0.0134991	0.0132657	-0.0546918	0.122808	-0.0683153	-0.0589206	-0.00316226	-0.103601	0.0509475	0.366692	0.188489	-0.0382423	-0.00597951	-0.00736838	-0.019446	-0.0366145	-0.0294446	-0.0177684	-0.0454013	-0.0781586	-0.0740162	0.173371	-0.0708082	-0.0141465	0.123954	-0.00892067	-0.038401	0.170058	-0.0566847	0.137944	0.0789459	-0.0956447	0.0129277	-0.0568852	0.0104235	-0.0945586	-0.0389974	-0.0525828	-0.0291988	-0.00908082	-0.14779	0.144946	0.0935001	-0.0191699	-0.0647039	-0.0762271
0.171692	0.152873	0.163677	0.172018	0.0280848	-0.00992249	0.260412	0.261236	0.290114	0.068635	0.0162951	0.280586	0.0938864	-0.15046	-0.128168	0.197912	0.0196289	0.088464	-0.156905	-0.210161	0.109292	0.0298892	-0.00291448	-0.142375	0.306261	-0.263754	0.314666	0.04212	-0.271641	0.0233444	0.265925	-0.0246021	0.221189	0.046176	-0.43061	-0.0848867	0.0100756	0.217274	0.0520187	0.0300624	0.0197431	0.180192	0.0218805	0.0209172	0.0632068	-0.364055	-0.293853	0.13869	0.0659525	0.313917
0.0265369	-0.0755018	-0.103822	-0.124151	-0.0531909	-0.0118092	-0.112987	-0.0966093	-0.10339	-0.03033	-0.0747076	-0.101201	0.0566377	0.0719446	0.0279505	-0.0610281	-0.0347023	-0.0193373	0.107145	0.11811	0.105897	-0.0515021	-0.110378	-0.0981201	-0.0531731	0.125789	-0.0881046	-0.0417374	0.200681	-0.0138868	-0.0947928	-0.081379	-0.0473877	0.0290481	0.135263	0.0124455	-0.0424442	-0.0737409	-0.110935	-0.0683877	0.0177033	0.031124	-0.0563105	-0.00422634	-0.0922569	0.366724	-0.0237531	-0.0181325	-0.0881197	-0.0818345
0.0135943	0.0152983	-0.00357372	-0.00239623	0.000433121	-0.0201446	0.0134644	0.0133359	0.00530917	-0.00258657	-0.00971489	0.0027872	0.000957142	-0.0101652	-8.22775e-05	8.01754e-05	-0.00203258	0.00448108	0.00420551	-0.00416648	-0.0118305	-0.0160568	-0.0160054	0.0182052	0.0155693	-0.00959536	0.00658659	-0.00288464	-0.0217378	-0.0288501	0.00722465	0.00376463	0.00434839	-0.0200764	-0.00064273	0.0110617	-0.00403864	0.00530088	0.00351363	0.00724938	-0.0139742	0.0150562	-0.0276889	0.00975292	0.00492683	-0.0212862	0.00392364	-0.00434732	0.00617271	0.0225507
-0.0359321	-0.0432784	-0.0530912	-0.0708407	-0.0164058	0.00113138	-0.0984923	0.0645112	-0.117227	-0.0717023	-0.0403636	-0.153891	-0.0205299	0.186985	0.217309	-0.0533475	-0.0114966	-0.0454551	0.0294096	0.0632407	-0.0401215	-0.0050988	-0.143339	-0.0212847	-0.104986	0.247822	-0.123713	-0.0109379	0.129297	-0.0025313	-0.087894	0.107625	-0.119688	0.0615521	0.152278	0.0269577	-0.00221385	-0.094013	-0.0530125	-0.0355313	-0.0514333	-0.0640547	-0.0117371	-0.00652196	-0.144084	0.158621	0.1099	-0.0171146	-0.0322003	-0.0914354
0.198273	0.151289	0.170031	0.191965	0.0455081	-0.00592453	0.269651	0.223222	0.290124	0.0839136	0.0173673	0.297343	0.11408	-0.177898	-0.191212	0.215615	0.0301793	0.0923054	-0.153712	-0.220305	0.119248	0.00878517	0.0213286	-0.1625	0.323704	-0.298259	0.31742	0.0519569	-0.286743	0.0275747	0.298078	-0.0965005	0.216065	0.0667263	-0.456972	-0.091456	0.0110049	0.226172	0.0501608	0.0463868	0.0191383	0.201893	0.0167529	0.0268015	0.072758	-0.397625	-0.334066	0.15664	0.086252	0.334265
0.0154906	0.014014	0.0393907	0.0410481	0.019906	0.0022862	0.0478561	0.00963596	0.0431699	0.0419178	0.00942446	0.0570587	-0.0238236	-0.100257	-0.0713765	0.0367584	0.0285124	0.0069445	-0.0583014	-0.0569174	0.0418181	0.0180548	0.0294084	-0.0111378	0.0199664	-0.0927651	0.0517036	0.0219612	-0.105224	0.0314373	0.0504177	-0.0407297	0.041868	0.0422234	-0.112793	-0.0108844	0.00695979	0.054434	0.00735784	0.0537798	-0.0116254	0.0432602	0.00383312	0.0103059	0.0271285	-0.1399	-0.0540311	-0.0119412	0.0564819	0.0493249
0.0566992	0.0327205	0.0801608	0.0795373	0.0432647	0.00510727	0.0916485	0.06723	0.117771	0.0336088	0.0176052	0.125784	0.0141158	-0.138375	-0.10125	0.0871181	0.011323	0.0370791	-0.0892789	-0.104592	0.0532899	0.0322542	0.016179	-0.070878	0.110518	-0.147466	0.106854	0.0328865	-0.157124	0.00279624	0.0860986	-0.0751566	0.106607	-0.0177108	-0.200192	-0.0457258	-0.000688226	0.123532	0.0195957	0.0202866	0.00729186	0.0704525	0.0212472	0.00591354	0.0642105	-0.222561	-0.16405	0.0476204	0.0329289	0.130818
0.00038008	0.00412362	0.0261024	0.0388558	0.0276053	0.008028	0.0443039	-0.0253685	-0.0157208	0.0102665	0.0116569	-0.0303272	0.0259798	-0.022258	-0.0437998	0.00432714	0.0161126	-0.000704079	-0.0168624	-0.0223171	-0.0336996	0.0321075	-0.0259466	0.00917917	-0.0105293	-0.031346	-0.000970145	0.0253629	-0.0265604	0.00372371	0.0311924	-0.0313274	0.0140715	-0.0169701	-0.0130973	-0.0134534	0.0131253	-0.0238206	0.0356531	-0.0155572	-0.0161302	-0.00263719	0.0214216	0.0207829	-0.0174485	-0.0203267	-0.0144298	0.0299573	0.0330248	0.00842133
0.0663335	0.0843153	0.0673375	0.091169	-0.00958836	0.0173811	0.191902	0.117799	0.266051	0.0466902	-0.0107016	0.161013	0.0480728	-0.0986188	-0.0968136	0.123398	-0.0162274	0.0766911	-0.0896722	-0.145423	0.0766923	-0.0855052	0.0925581	-0.0811581	0.165984	-0.198273	0.207733	-0.0176371	-0.148556	-0.00105852	0.209473	-0.0111469	0.137356	-0.0122835	-0.231143	-0.0705634	0.0170128	0.130869	-0.0244888	-0.00605682	0.0564172	0.100484	-0.080359	-0.00618333	0.0594832	-0.190313	-0.118313	0.0408318	0.0431274	0.158985
-0.0323034	-0.062396	-0.0315408	-0.0297319	0.00997881	-0.0100599	-0.0186349	-0.141639	-0.200541	0.0377996	-0.0235815	-0.216918	-0.018501	0.0825015	0.0249427	-0.152268	0.00876885	-0.0239486	0.00162119	0.0146294	-0.111423	0.00985481	-0.0750234	0.0520129	-0.141416	0.0483185	-0.116946	0.0055867	0.0835194	-0.00979555	-0.0163171	0.0543225	-0.104867	0.00726178	0.126814	-0.00786644	0.000840305	-0.180108	0.0207815	-0.0128077	-0.0835261	-0.0896177	0.0131609	-0.00309134	-0.142368	0.108089	0.141224	-0.076157	0.0579699	-0.0983621
-0.0538141	-0.0607476	-0.0429789	-0.0359915	0.0029211	0.0123452	-0.0755284	-0.108475	-0.167688	0.0031579	-0.00916895	-0.186694	-0.0497453	0.0607223	0.0623868	-0.126785	0.0145606	-0.0238909	0.0163679	0.0196887	-0.0994127	0.0261852	-0.118866	0.138243	-0.118653	0.0821886	-0.130687	-0.0164515	0.0582176	0.00143499	-0.0985333	0.0689308	-0.104448	-0.0600006	0.183262	0.0345749	-0.00462367	-0.132258	0.0165975	0.00545131	-0.0740671	-0.0784017	0.00897109	-0.014864	-0.0980478	0.0814932	0.182107	-0.0630652	0.0155151	-0.107501
-0.0229569	-0.0202416	0.0439425	0.0172782	0.0548157	-0.0317224	-0.035535	-0.0606389	-0.0533101	0.00258357	0.0303516	-0.0633311	0.0301351	-0.0206505	-0.0416015	0.041234	-0.0121965	-0.060535	0.00131387	-0.0252162	-0.0660163	0.174789	-0.0744978	-0.00255623	-0.00277832	0.0209966	-0.0576551	0.0527827	-0.0181374	-0.0282941	-0.0908609	-0.0582521	-0.0418134	-0.105061	0.0271997	0.0151109	0.0389842	-0.0503268	0.150237	-0.0292641	0.00153363	-0.020813	0.177615	0.0308833	-0.0349644	-0.0120942	-0.0535234	0.129011	-0.00751967	-0.0144138
-0.00982562	-0.0101456	0.00530451	0.0134433	0.0174977	-0.00792126	-0.00360492	-0.0125625	-0.0221091	-0.000514769	0.0222108	-0.024905	0.0340695	-0.00831733	-0.0259458	0.0155824	0.0125404	-0.0220339	-0.0112072	-0.00329348	-0.028436	0.0592925	-0.0403119	-0.0089179	-0.00574411	-0.0092323	-0.0312707	0.0060187	0.00289109	-0.000282086	-0.0286804	-0.0439099	-0.0105854	-0.0421199	0.0157961	-0.00326892	0.0199384	-0.0210042	0.0790948	-0.021711	-0.0215144	-0.0131668	0.042762	0.0269941	-0.00942695	-0.00495324	-0.0171597	0.026298	0.00307823	-0.007019
-0.0369035	-0.0325674	-0.0220548	-0.0341984	0.0147126	0.00966811	-0.0233784	-0.029618	-0.047689	-0.0137988	0.0135437	-0.0421917	-0.0411846	-0.0255804	0.000807072	-0.0223313	-0.000656863	-0.00730857	0.0043747	0.0112001	-0.0496239	-0.00390419	-0.0275925	0.0906975	-0.0338798	0.0198547	-0.04997	-0.00328395	-0.00384486	-0.00182968	-0.037323	0.0223506	-0.0365957	-0.057864	0.0544669	0.00708871	-0.00268639	-0.0341673	-0.00021973	-0.0119398	-0.0117301	-0.0449759	-0.00449673	0.000312657	-0.0200268	-0.00841954	0.0452197	-0.0212508	-0.0119894	-0.0403916
0.0879286	0.0819241	0.090249	0.0829645	0.0152761	0.000209828	0.0837865	0.108533	0.340982	0.0196072	0.0312094	0.131952	0.0831313	-0.0845287	-0.0470813	0.625835	0.0157803	0.0547228	-0.106787	-0.161038	0.0890134	-0.00362769	0.032903	-0.159939	0.213365	-0.12299	0.153268	0.0177409	-0.140659	0.00668497	0.0781003	-0.0814952	0.0961712	0.0415279	-0.244687	-0.112312	-0.00056456	0.0856169	0.0248262	-0.0298049	0.0690149	0.084479	0.00416989	-0.0222031	0.0415581	-0.194416	-0.222541	0.241562	0.00577968	0.193777
0.0315136	-0.0284047	-0.0329965	-0.0330809	-0.00353783	-0.0119261	-0.10111	-0.0867668	-0.0487427	-0.0275566	0.00825688	-0.131357	0.0208983	0.177744	0.0585607	0.0695053	-0.018555	-0.0190167	0.020603	0.031074	0.00329736	0.0423558	-0.119432	-0.0956858	-0.0320501	0.189152	-0.0846901	0.0131609	0.0909756	0.00616222	-0.113964	-0.0386211	-0.0604848	0.203178	0.0227277	-0.0183788	-0.000850565	-0.0860238	0.00878844	-0.0237821	-0.0430042	-0.014203	0.0330717	-0.0108324	-0.143306	0.146768	-0.0156142	0.111166	-0.0459603	-0.0338933
0.0796644	0.029845	0.0221839	0.0164871	0.00160872	-0.00431521	-0.0087356	0.0476754	0.072447	0.0189062	0.00203713	0.0281451	-0.0589321	0.0624522	0.0609232	0.0513782	0.0319509	0.00919491	-0.0854246	-0.106249	0.0289803	-0.0268702	0.0285287	-0.0617464	0.0299374	-0.0240447	0.0602824	0.0397289	-0.0859227	0.0367975	0.0796482	0.0263501	0.0105369	0.605334	-0.111319	0.014672	-0.000537858	0.0100246	-0.0237707	0.0212241	-0.0167908	0.0403297	-0.00506955	0.0253179	0.000890958	-0.0982015	-0.0149032	-0.0927229	0.0180109	0.0869106
-0.0213021	-0.0935193	-0.089498	-0.114128	-0.0194429	-0.00107995	-0.159715	-0.116127	-0.184616	-0.0775785	-0.0238823	-0.247779	0.0615546	0.292051	0.111412	-0.089532	-0.0269294	-0.0327295	0.10473	0.116241	-0.00261817	0.0207292	-0.168202	-0.118016	-0.128419	0.317113	-0.170103	-0.0222707	0.28541	-0.0108476	-0.176858	-0.0315412	-0.139521	0.0423001	0.211663	-0.0247622	-0.0102605	-0.145561	-0.0480462	-0.0881607	-0.0590822	-0.0578295	-0.000268576	-0.0246133	-0.218006	0.428496	0.0614222	0.0436727	-0.101944	-0.142806
0.0743247	0.0741752	0.206825	0.152502	0.0346888	-0.00538482	0.164959	0.012291	0.0808181	0.0587338	0.0323678	0.00909681	0.0345977	-0.0504461	-0.0729375	0.0524827	0.0038	0.0364764	-0.0437219	-0.0829623	0.00718212	0.053857	0.0166612	-0.0688335	0.100479	-0.0737446	0.087163	0.041643	-0.0914838	0.00671194	0.11712	-0.0110842	0.0944542	0.0221934	-0.115764	-0.064506	0.0253026	0.000321621	0.0399387	0.0151013	0.0032108	0.0503822	0.0496015	-0.00419741	-0.018249	-0.101479	-0.0993774	0.0540198	0.0481646	0.130216
0.00503393	-0.0171543	0.0318038	0.0280628	0.0329235	-0.0113008	0.0295591	-0.0244807	-0.0126507	-0.000294573	0.0495193	-0.0295299	-0.00683911	-0.0159833	-0.0291466	0.00288694	0.0073111	-0.0239269	-0.0502964	-0.0545059	-0.0353588	0.0635207	0.013198	0.000236496	0.000315953	-0.0251996	-0.00360477	0.0267041	-0.0510936	-0.019138	0.0172672	0.000605056	0.0181719	-0.000204581	-0.0498192	-0.031314	0.0472936	-0.0288781	0.102452	-0.0107905	-0.0229893	0.00726856	0.0712238	0.00583601	-0.017161	-0.0785013	-0.0265453	0.0234201	0.0205173	0.0208345
0.0338973	0.00664609	0.0238322	0.0213638	0.0226397	0.00699641	0.0184313	-0.00640048	0.0273881	0.00591066	0.0362846	0.0188806	0.0180738	-0.0419743	-0.0346963	0.0426404	0.00678578	-0.00887003	-0.0347717	-0.0367727	-0.0115155	0.0367444	0.0264491	-0.0419065	0.0159597	-0.0448798	0.0335142	0.022019	-0.0515143	-0.00806241	0.0300882	-0.0249676	0.0262922	0.00839344	-0.0797341	-0.0173947	0.0280384	-0.0020191	0.049359	-0.00996191	0.00201936	0.0170086	0.0405375	0.00371654	0.00616079	-0.070615	-0.0657492	0.0503986	0.0182041	0.0371871
0.0270161	0.00571676	0.0407235	0.0264125	0.0198892	0.00767865	0.0163584	-0.00730397	0.0283848	0.00176975	0.0533456	0.00690821	0.0243873	-0.0479641	-0.0455429	0.0684966	0.0138957	-0.0217034	-0.0462071	-0.0542954	-0.0183032	0.0626552	0.0286808	-0.0490127	0.0107765	-0.0508325	0.0223023	0.0176758	-0.0543358	-0.0157488	0.0236573	-0.0336884	0.0155868	-0.000166233	-0.0925159	-0.029906	0.0460745	-0.0166454	0.093627	-0.0167151	-0.00217437	0.0161236	0.065152	0.0084843	0.0075286	-0.0837797	-0.0890405	0.0839161	0.0168589	0.0311301
-0.0314667	-0.00206009	0.0134551	-0.0126734	0.0156985	-0.00218651	0.0272614	-0.0123402	-0.00900447	-0.031324	0.00408334	-0.016392	0.00366113	0.0259499	-0.0130121	-0.0196063	-0.0123859	0.00825016	0.00221455	-0.00171747	-0.0230848	0.00794695	0.0105899	0.00966962	-0.00143244	-0.00187882	0.00190101	-0.00367798	0.0137787	-0.0151937	0.0156739	0.00243089	0.0251748	-0.0586084	0.00530161	-0.00824973	-0.00303771	-0.00196706	0.0232211	-0.0156288	-0.0129831	-0.0302707	-0.000278538	-0.000174203	-0.015082	-0.0429658	0.0169544	0.00765358	-0.00500437	0.00677628
-0.0367833	0.0113948	0.00534459	0.02571	-0.00509372	-0.000660786	0.0525138	0.0107203	0.0360711	9.0249e-05	-0.00336604	-0.014272	-0.0321371	0.00110628	-0.0131499	0.00307965	-0.0127472	0.0133188	-0.0159908	-0.0406493	-0.0223655	-0.0359173	0.019895	0.026691	0.0117186	-0.0378135	0.012712	-0.0125532	-0.0293747	-0.0188502	0.0277245	0.0232788	0.040065	-0.0145343	-0.0388303	-0.0230984	0.0254463	0.00885465	-0.0129419	-0.0176231	0.0100122	-0.00604708	-0.0333797	0.00197446	0.0210041	-0.067441	0.0216197	-0.0232572	0.0073996	-0.000785958
-0.00731657	0.0345987	0.0225046	0.0443354	0.0040638	0.00190833	0.0869069	-0.00390127	0.0888178	0.0232355	-0.00263677	-0.00202142	-0.00757995	-0.0361639	-0.0516886	0.0565351	5.779e-05	0.0200872	-0.030859	-0.0660494	-0.0194781	-0.0323824	0.0161776	-0.0126737	0.0390935	-0.0631756	0.0368591	4.64929e-05	-0.0623597	-0.0127996	0.0484492	-0.0313218	0.0380688	-0.0351665	-0.0840343	-0.0358986	0.0272786	0.0147812	0.0112923	-0.0118514	0.016978	0.0172232	-0.0237028	0.0100568	0.0163628	-0.0949883	-0.0530947	0.0106954	0.0359735	0.0231132
-0.0398133	-0.0207875	0.00849097	-0.00902632	0.00594941	-0.0157958	0.00597983	-0.0457398	-0.0356214	-0.0218111	0.0045741	-0.0435585	-0.0122715	0.0183739	-0.0297003	-0.0244676	-0.00740262	-0.0044263	0.0140459	0.00367167	-0.0383209	0.0199773	-0.0190233	0.014352	-0.0121644	0.0142084	-0.0280472	-0.00578626	0.0190896	-0.0321577	-0.0279281	-0.0207488	-0.00758716	-0.0684082	0.0332952	0.0078631	-0.0045188	-0.0263878	0.0346828	-0.0231896	-0.013927	-0.0281784	0.0177923	0.00633662	-0.031923	-0.0102099	0.0129854	0.00882904	-0.00830039	-0.0219036
0.00838408	-0.0268519	-0.00448636	-0.00932952	-0.00513023	-0.000645534	-0.0257462	-0.0119087	0.00850229	-0.00830482	0.00649351	-0.0446393	-0.0637548	0.0235089	0.0297104	0.00124034	0.00340207	-0.00389734	-0.0347865	-0.0388579	-0.00849573	0.0220686	0.0100933	0.0187042	-0.0168026	0.00613852	-0.0108145	0.0216438	-0.00761174	0.0139447	-0.0242958	0.0238951	0.000655367	0.0737937	-0.0200846	0.0159987	0.0167218	-0.0234922	-0.0024457	0.000897903	-0.0182551	-0.0127249	0.0100591	0.00879426	-0.0228541	-0.0131078	0.0187327	-0.0506985	-0.0233146	-0.022785
-0.00280625	0.017847	0.0548593	0.0693982	0.0161185	0.0104966	0.045176	-0.0677055	-0.0396277	0.0214371	0.0223209	-0.0591629	0.00700556	-0.0041476	-0.0342043	-0.0431682	0.011757	0.0366706	0.000954399	-0.00928114	-0.0290337	0.0702209	-0.0561226	0.0141364	-0.0168909	-0.000203152	-0.0170183	0.0198108	-0.0317162	0.0133523	-0.00369356	-0.038303	0.00389971	-0.00671889	-0.0202779	-0.0278965	-0.0143001	-0.0557435	0.0351155	0.020197	-0.0190856	-0.0187141	0.0510241	0.0025244	-0.0397725	-0.0397541	-0.0161591	-0.00550611	0.0374076	0.0033047
-0.0240556	-0.016158	-0.0167012	0.00240192	0.00462474	0.00485908	-0.0187698	-0.0408045	-0.0865324	0.00645213	0.00144216	-0.0976374	-0.0756725	-0.0459725	0.0354584	-0.0742782	0.00206214	-0.0175126	-0.0358692	-0.0295278	-0.0567424	0.00510932	-0.024994	0.236534	-0.0576942	-0.015079	-0.0539128	-0.00427503	-0.0465342	0.0006035	-0.0247508	0.0992867	-0.0530622	-0.035182	0.134195	0.0499722	-9.81018e-06	-0.0471507	0.00673505	0.0448318	-0.0627652	-0.0291298	-0.00122186	-0.00755426	-0.0383437	-0.0180213	0.185362	-0.0792996	0.0595998	-0.0408882
-0.000281588	-0.0436485	-0.0275421	-0.0337755	-0.0146337	0.0208135	-0.0534334	0.0527318	-0.0550696	-0.0176602	-0.0075912	-0.0765629	0.027317	0.212893	0.108313	-0.0321703	0.015759	-0.00688198	-0.0130116	-0.0116862	-0.0243815	-0.0162408	-0.0567973	-0.0568502	-0.0620331	0.130398	-0.0611199	-0.00955469	0.104219	0.00705902	-0.0352815	0.0937907	-0.041966	0.0813849	0.0857391	-0.0491708	-8.16189e-05	-0.0482032	-0.0308893	-0.0524077	-0.0297504	-0.0443717	-0.021321	-0.00489397	-0.109786	0.138554	0.0671565	-0.0369038	-0.0323602	-0.0630062
[truncated: 254 more columns]
